# Supplementary material for: Isolation and structural comparison of RuII-dnp complexes [dnp = 2,6-bis­(1,8-naphthyridin-2-yl)pyridine] with axially or equatorially coordinating NCS ligands
Source: Acta Crystallogr E Crystallogr Commun. 2022 May 6;78(Pt 6):545–9. doi: 10.1107/S2056989022004443 (PMC9431777; doi:10.1107/S2056989022004443)
Supplement: Supplementary file 1 [file e-78-00545-sup1.cif]

##############################################################################
#                                                                            #
# This CIF contains the data in a paper accepted for publication in          #
# Acta Crystallographica Section E. It conforms to the requirements of       #
# Notes for Authors for Acta Crystallographica Section E, and has been       #
# peer reviewed under the auspices of the IUCr Commission on Journals.       #
#                                                                            #
# Full details of the Crystallographic Information File format               #
# are given in the paper "The Crystallographic Information File (CIF):       #
# a New Standard Archive File for Crystallography" by S. R. Hall, F. H.      #
# Allen and I. D. Brown [Acta Cryst. (1991), A47, 655-685].                  #
#                                                                            #
# The current version of the core CIF dictionary is obtainable from          #
# ftp://ftp.iucr.org/pub/cif_core.dic.                                       #
#                                                                            #
# Software is freely available for graphical display of the structure(s)     #
# in this CIF. For information consult the CIF software page                 #
# http://www.iucr.org/resources/cif/software.                                #
#                                                                            #
# This file may be used for bona fide research purposes within the           #
# scientific community so long as proper attribution is given to the journal # 
# article from which it was obtained.                                        #
#                                                                            #
##############################################################################
data_global
_audit_creation_method     'by CrystalStructure 4.3'
_journal_date_recd_electronic     2022-03-28
_journal_date_accepted     2022-04-26
_journal_name_full     'Acta Crystallographica, Section E'
_journal_year     2022
_journal_volume     78
_journal_issue      6
_journal_page_first     0
_journal_page_last     0
_journal_paper_category     GM
_journal_paper_doi     10.1107/S2056989022004443
_journal_coeditor_code     WM5641
_publ_contact_author_name     'Tsugiko Takase'
_publ_contact_author_address
;
Department of Natural Sciences and Informatics, Fukushima University,
1 Kanayagawa, Fukushima 960-1296, Japan
;
_publ_contact_author_email     'ttakase@sss.fukushima-u.ac.jp'
_publ_contact_author_fax     '81-24-548-5240'
_publ_contact_author_phone     '81-24-548-5240'
_publ_section_title
;
Isolation and structural comparison of Ru^II^-dnp complexes [dnp =
2,6-bis(1,8-naphthyridin-2-yl)pyridine] with axially or equatorially
coordinating NCS ligands
;
_publ_section_title_footnote     .
loop_
    _publ_author_name
    _publ_author_footnote
    _publ_author_address
    'Takase, Tsugiko' .
;
Department of Natural Sciences and Informatics, Fukushima University, 1
Kanayagawa, Fukushima 960-1296,
Japan
;
    'Yamanaka, Takashi' .
;
Graduate School of Science and Engineering, Fukushima University, 1 Kanayagawa,
Fukushima 960-1296,
Japan
;
    'Tamura, Chihiro' .
;
Graduate School of Science and Engineering, Fukushima University, 1 Kanayagawa,
Fukushima 960-1296,
Japan
;
    'Oyama, Dai' .
;
Department of Natural Sciences and Informatics, Fukushima University, 1
Kanayagawa, Fukushima 960-1296,
Japan
;
_publ_section_synopsis
;
The crystal structures of two Ru^II^ complexes bearing a tridentate
polypyridine ligand and N-coordinating thiocyanato ligands at the axial or
equatorial position are compared.
;
data_I
_chemical_name_systematic
;\
<i>cis</i>-Aqua[2,6-bis(1,8-naphthyridin-2-yl)pyridine-\
\k^3^<i>N</i>,<i>N</i>',<i>N</i>''](thiocyanato-\k<i>N</i>)\
(triphenylphosphine-\k<i>P</i>)ruthenium(II)
hexafluoridophosphate--acetone--water (1/0.5/1)
;
_chemical_formula_moiety     'C41.5 H35 F6 N6 O2.5 P2 Ru S'
_chemical_formula_sum     'C41.5 H35 F6 N6 O2.5 P2 Ru S'
_chemical_formula_iupac
           '[Ru (N C S) (C21 H13 N5) (C18 H15 P) (H2 O)] P F6, 0.5C3 H6 O, H2 O'
_chemical_formula_weight     966.84
_chemical_melting_point     ?
_space_group_crystal_system     triclinic
_space_group_name_H-M_alt     'P -1'
_space_group_name_Hall     '-P 1'
loop_
    _space_group_symop_id
    _space_group_symop_operation_xyz
    1 '+X,+Y,+Z'
    2 '-X,-Y,-Z'
_cell_length_a     9.3699(2)
_cell_length_b     15.3897(4)
_cell_length_c     16.0267(4)
_cell_angle_alpha     92.6869(9)
_cell_angle_beta     105.1544(8)
_cell_angle_gamma     100.0149(7)
_cell_volume     2186.29(10)
_cell_formula_units_Z     2
_cell_measurement_reflns_used     29007
_cell_measurement_theta_min     3.00
_cell_measurement_theta_max     27.50
_cell_measurement_temperature     296
_exptl_crystal_description     block
_exptl_crystal_colour     purple
_exptl_crystal_size_max     0.200
_exptl_crystal_size_mid     0.150
_exptl_crystal_size_min     0.100
_exptl_crystal_density_diffrn     1.469
_exptl_crystal_density_meas     ?
_exptl_crystal_density_method     'not measured'
_exptl_crystal_F_000     980.00
_exptl_absorpt_coefficient_mu     0.549
_exptl_absorpt_correction_type     multi-scan
_exptl_absorpt_process_details
;
(ABSCOR; Rigaku, 1995)
;
_exptl_absorpt_correction_T_min     0.750
_exptl_absorpt_correction_T_max     0.947
_diffrn_ambient_temperature     296
_diffrn_radiation_type     'Mo K\a'
_diffrn_radiation_wavelength     0.71075
_diffrn_measurement_device_type     'Rigaku R-AXIS RAPID'
_diffrn_measurement_method     \w
_diffrn_detector_area_resol_mean     10.000
_diffrn_reflns_number     34567
_diffrn_reflns_av_R_equivalents     0.0253
_diffrn_reflns_av_unetI/netI     0.0241
_diffrn_reflns_theta_min     2.994
_diffrn_reflns_theta_max     27.485
_diffrn_reflns_theta_full     25.242
_diffrn_measured_fraction_theta_max     0.997
_diffrn_measured_fraction_theta_full     0.998
_diffrn_reflns_limit_h_min     -11
_diffrn_reflns_limit_h_max     12
_diffrn_reflns_limit_k_min     -19
_diffrn_reflns_limit_k_max     19
_diffrn_reflns_limit_l_min     -20
_diffrn_reflns_limit_l_max     20
_diffrn_standards_number     0
_diffrn_standards_interval_count     .
_diffrn_standards_decay_%     ?
_refine_special_details
;
    Refinement was performed using all reflections. The weighted
    R-factor (wR) and goodness of fit (S) are based on F^2^.
    R-factor (gt) are based on F. The threshold expression of
    F^2^ > 2.0 sigma(F^2^) is used only for calculating R-factor (gt).
;
_reflns_number_total     9994
_reflns_number_gt     8406
_reflns_threshold_expression     F^2^>2.0\s(F^2^)
_refine_ls_structure_factor_coef     Fsqd
_refine_ls_R_factor_all     0.0596
_refine_ls_R_factor_gt     0.0500
_refine_ls_wR_factor_gt     0.1589
_refine_ls_wR_factor_ref     0.1689
_refine_ls_goodness_of_fit_ref     1.079
_refine_ls_number_reflns     9994
_refine_ls_number_parameters     554
_refine_ls_number_restraints     0
_refine_ls_hydrogen_treatment     constr
_refine_ls_weighting_scheme     calc
_refine_ls_weighting_details
            'w = 1/[\s^2^(Fo^2^)+(0.1102P)^2^+1.1681P] where P=(Fo^2^+2Fc^2^)/3'
_atom_sites_solution_hydrogens     geom
_atom_sites_solution_primary     direct
_atom_sites_solution_secondary     difmap
_refine_ls_shift/su_max     0.001
_refine_diff_density_max     1.93
_refine_diff_density_min     -0.64
_refine_ls_extinction_method     none
_refine_ls_extinction_coef     ?
loop_
    _atom_type_symbol
    _atom_type_description
    _atom_type_scat_dispersion_real
    _atom_type_scat_dispersion_imag
    _atom_type_scat_source
    'C' 'C' 0.0033 0.0016
;
International Tables for Crystallography
(Vol. C, Tables 4.2.6.8 and 6.1.1.4)
;
    'H' 'H' 0.0000 0.0000
;
International Tables for Crystallography
(Vol. C, Table 6.1.1.4)
;
    'F' 'F' 0.0171 0.0103
;
International Tables for Crystallography
(Vol. C, Tables 4.2.6.8 and 6.1.1.4)
;
    'N' 'N' 0.0061 0.0033
;
International Tables for Crystallography
(Vol. C, Tables 4.2.6.8 and 6.1.1.4)
;
    'O' 'O' 0.0106 0.0060
;
International Tables for Crystallography
(Vol. C, Tables 4.2.6.8 and 6.1.1.4)
;
    'P' 'P' 0.1023 0.0942
;
International Tables for Crystallography
(Vol. C, Tables 4.2.6.8 and 6.1.1.4)
;
    'Ru' 'Ru' -1.2594 0.8363
;
International Tables for Crystallography
(Vol. C, Tables 4.2.6.8 and 6.1.1.4)
;
    'S' 'S' 0.1246 0.1234
;
International Tables for Crystallography
(Vol. C, Tables 4.2.6.8 and 6.1.1.4)
;
_computing_data_collection
;
RAPID-AUTO (Rigaku, 2006)
;
_computing_cell_refinement
;
RAPID-AUTO (Rigaku, 2006)
;
_computing_data_reduction
;
RAPID-AUTO (Rigaku, 2006)
;
_computing_structure_solution
;
SIR97 (Altomare <i>et al.</i>,  1999)
;
_computing_structure_refinement
;
<i>SHELXL2018/3</i> (Sheldrick, 2015)
;
_computing_molecular_graphics
;
Mercury (Macrae <i>et al.</i>,  2020), ORTEP-3 for Windows
(Farrugia, 2012)
;
_computing_publication_material
;
Crystalstructure (Rigaku, 2019), PLATON (Spek, 2020) and publCIF
(Westrip, 2010)
;
loop_
    _atom_site_type_symbol
    _atom_site_label
    _atom_site_fract_x
    _atom_site_fract_y
    _atom_site_fract_z
    _atom_site_U_iso_or_equiv
    _atom_site_adp_type
    _atom_site_calc_flag
    _atom_site_occupancy
    _atom_site_disorder_assembly
    _atom_site_disorder_group
    Ru Ru1 0.20144(3) 0.23092(2) 0.71810(2) 0.03823(11) Uani d 1 . .
    S S1 0.54439(14) 0.03779(10) 0.68390(13) 0.0978(5) Uani d 1 . .
    P P1 0.02612(10) 0.31990(6) 0.72697(6) 0.0440(2) Uani d 1 . .
    P P2 0.28893(14) 0.24126(7) 1.22614(7) 0.0588(3) Uani d 1 . .
    F F1 0.3298(6) 0.3196(2) 1.3006(2) 0.1247(15) Uani d 1 . .
    F F2 0.2484(4) 0.16220(19) 1.15150(19) 0.0894(9) Uani d 1 . .
    F F3 0.2730(5) 0.3108(2) 1.1558(2) 0.1043(11) Uani d 1 . .
    F F4 0.4608(4) 0.2498(3) 1.2296(3) 0.1163(13) Uani d 1 . .
    F F5 0.3020(4) 0.1719(2) 1.2970(2) 0.0948(10) Uani d 1 . .
    F F6 0.1186(4) 0.2322(3) 1.2222(3) 0.1110(12) Uani d 1 . .
    O O1 0.2872(3) 0.31914(19) 0.63264(18) 0.0589(7) Uani d 1 . .
    O O3 -0.4347(17) 0.0497(10) 0.1027(10) 0.344(7) Uiso d 1 . .
    N N1 0.0916(4) 0.2097(2) 0.5019(2) 0.0575(8) Uani d 1 . .
    N N2 0.0397(3) 0.14350(19) 0.62044(18) 0.0410(6) Uani d 1 . .
    N N3 0.1213(3) 0.14515(18) 0.78696(18) 0.0415(6) Uani d 1 . .
    N N4 0.3425(3) 0.27857(19) 0.84298(19) 0.0435(6) Uani d 1 . .
    N N5 0.4997(4) 0.3928(2) 0.8046(2) 0.0578(8) Uani d 1 . .
    N N6 0.3590(3) 0.1529(2) 0.7042(2) 0.0508(7) Uani d 1 . .
    C C1 0.0597(6) 0.2151(3) 0.4174(3) 0.0699(13) Uani d 1 . .
    H H1 0.119932 0.258875 0.396905 0.084 Uiso calc 1 . .
    C C2 -0.0596(6) 0.1587(3) 0.3564(3) 0.0666(11) Uani d 1 . .
    H H2 -0.078108 0.165630 0.297422 0.080 Uiso calc 1 . .
    C C3 -0.1474(5) 0.0940(3) 0.3851(3) 0.0626(10) Uani d 1 . .
    H H3 -0.227518 0.055966 0.346082 0.075 Uiso calc 1 . .
    C C4 -0.1156(4) 0.0850(3) 0.4755(2) 0.0504(8) Uani d 1 . .
    C C5 0.0039(4) 0.1462(2) 0.5316(2) 0.0462(7) Uani d 1 . .
    C C6 -0.1963(4) 0.0176(3) 0.5117(3) 0.0562(9) Uani d 1 . .
    H H4 -0.275944 -0.023686 0.476010 0.067 Uiso calc 1 . .
    C C7 -0.1565(4) 0.0136(2) 0.5989(3) 0.0505(8) Uani d 1 . .
    H H5 -0.207602 -0.031113 0.623294 0.061 Uiso calc 1 . .
    C C8 -0.0377(4) 0.0773(2) 0.6521(2) 0.0428(7) Uani d 1 . .
    C C9 0.0081(4) 0.0765(2) 0.7467(2) 0.0459(7) Uani d 1 . .
    C C10 -0.0498(5) 0.0139(3) 0.7941(3) 0.0644(11) Uani d 1 . .
    H H6 -0.128217 -0.032599 0.766539 0.077 Uiso calc 1 . .
    C C11 0.0111(6) 0.0216(3) 0.8841(3) 0.0817(16) Uani d 1 . .
    H H7 -0.026723 -0.019790 0.917268 0.098 Uiso calc 1 . .
    C C12 0.1283(6) 0.0913(3) 0.9237(3) 0.0760(14) Uani d 1 . .
    H H8 0.170109 0.096773 0.983515 0.091 Uiso calc 1 . .
    C C13 0.1822(4) 0.1523(3) 0.8740(2) 0.0516(8) Uani d 1 . .
    C C14 0.3075(4) 0.2288(3) 0.9051(2) 0.0511(8) Uani d 1 . .
    C C15 0.3825(5) 0.2494(3) 0.9935(3) 0.0679(12) Uani d 1 . .
    H H9 0.354640 0.213987 1.034253 0.081 Uiso calc 1 . .
    C C16 0.4958(6) 0.3212(3) 1.0194(3) 0.0720(13) Uani d 1 . .
    H H10 0.543541 0.336458 1.078127 0.086 Uiso calc 1 . .
    C C17 0.5405(5) 0.3718(3) 0.9579(3) 0.0579(10) Uani d 1 . .
    C C18 0.4624(4) 0.3486(2) 0.8687(2) 0.0467(7) Uani d 1 . .
    C C19 0.6592(6) 0.4471(3) 0.9779(3) 0.0787(14) Uani d 1 . .
    H H11 0.713260 0.465186 1.035344 0.094 Uiso calc 1 . .
    C C20 0.6933(6) 0.4921(3) 0.9140(4) 0.0817(15) Uani d 1 . .
    H H12 0.769460 0.542262 0.926604 0.098 Uiso calc 1 . .
    C C21 0.6114(5) 0.4620(3) 0.8266(4) 0.0720(13) Uani d 1 . .
    H H13 0.637933 0.492736 0.782642 0.086 Uiso calc 1 . .
    C C22 0.4359(4) 0.1070(3) 0.6970(3) 0.0542(9) Uani d 1 . .
    C C23 0.0862(5) 0.4408(2) 0.7478(3) 0.0543(9) Uani d 1 . .
    C C24 0.2210(5) 0.4838(3) 0.7372(3) 0.0607(10) Uani d 1 . .
    H H14 0.286908 0.451352 0.722033 0.073 Uiso calc 1 . .
    C C25 0.2587(7) 0.5761(3) 0.7493(4) 0.0816(15) Uani d 1 . .
    H H15 0.350439 0.604667 0.742700 0.098 Uiso calc 1 . .
    C C26 0.1643(9) 0.6245(3) 0.7705(4) 0.099(2) Uani d 1 . .
    H H16 0.189677 0.686032 0.777275 0.119 Uiso calc 1 . .
    C C27 0.0335(10) 0.5829(4) 0.7817(5) 0.115(2) Uani d 1 . .
    H H17 -0.031213 0.616375 0.796792 0.137 Uiso calc 1 . .
    C C28 -0.0074(8) 0.4916(4) 0.7713(5) 0.0931(18) Uani d 1 . .
    H H18 -0.098155 0.464252 0.780230 0.112 Uiso calc 1 . .
    C C29 -0.1240(5) 0.3099(3) 0.6248(3) 0.0638(11) Uani d 1 . .
    C C30 -0.2398(7) 0.2426(5) 0.5962(5) 0.105(2) Uani d 1 . .
    H H19 -0.253912 0.198479 0.632581 0.126 Uiso calc 1 . .
    C C31 -0.3409(10) 0.2352(6) 0.5141(6) 0.139(3) Uani d 1 . .
    H H20 -0.425729 0.190055 0.499432 0.167 Uiso calc 1 . .
    C C32 -0.3191(12) 0.2902(7) 0.4576(5) 0.151(4) Uani d 1 . .
    H H21 -0.387200 0.285053 0.402952 0.181 Uiso calc 1 . .
    C C33 -0.1974(12) 0.3538(9) 0.4799(5) 0.174(5) Uani d 1 . .
    H H22 -0.177257 0.392207 0.439500 0.209 Uiso calc 1 . .
    C C34 -0.0982(8) 0.3640(7) 0.5639(4) 0.135(3) Uani d 1 . .
    H H23 -0.012944 0.408900 0.577956 0.162 Uiso calc 1 . .
    C C35 -0.0579(4) 0.2952(3) 0.8167(2) 0.0499(8) Uani d 1 . .
    C C36 0.0264(6) 0.3277(4) 0.8996(3) 0.0752(13) Uani d 1 . .
    H H24 0.118188 0.366055 0.907513 0.090 Uiso calc 1 . .
    C C37 -0.0212(7) 0.3050(5) 0.9710(3) 0.0932(18) Uani d 1 . .
    H H25 0.038846 0.328108 1.026088 0.112 Uiso calc 1 . .
    C C38 -0.1535(7) 0.2498(4) 0.9626(4) 0.0909(17) Uani d 1 . .
    H H26 -0.184622 0.233571 1.011189 0.109 Uiso calc 1 . .
    C C39 -0.2415(8) 0.2180(6) 0.8801(5) 0.131(3) Uani d 1 . .
    H H27 -0.334539 0.181065 0.872839 0.158 Uiso calc 1 . .
    C C40 -0.1934(7) 0.2401(5) 0.8078(4) 0.111(3) Uani d 1 . .
    H H28 -0.253921 0.217311 0.752646 0.133 Uiso calc 1 . .
    O O2 0.5573(15) 0.4320(11) 0.6201(8) 0.162(6) Uani d 0.5 A -1
    C C41 0.688(3) 0.5339(16) 0.5506(16) 0.156(8) Uani d 0.5 A -1
    H H29 0.663565 0.561416 0.497545 0.187 Uiso calc 0.5 A -1
    H H30 0.723079 0.578661 0.598965 0.187 Uiso calc 0.5 A -1
    H H31 0.765916 0.500822 0.549928 0.187 Uiso calc 0.5 A -1
    C C42 0.554(2) 0.4738(11) 0.5589(12) 0.124(5) Uani d 0.5 A -1
    C C43 0.414(4) 0.454(3) 0.480(2) 0.28(3) Uani d 0.5 A -1
    H H32 0.429253 0.493342 0.436933 0.335 Uiso calc 0.5 A -1
    H H33 0.399037 0.393942 0.456380 0.335 Uiso calc 0.5 A -1
    H H34 0.327501 0.463494 0.498052 0.335 Uiso calc 0.5 A -1
loop_
    _atom_site_aniso_label
    _atom_site_aniso_U_11
    _atom_site_aniso_U_22
    _atom_site_aniso_U_33
    _atom_site_aniso_U_12
    _atom_site_aniso_U_13
    _atom_site_aniso_U_23
    Ru1 0.03849(16) 0.04036(16) 0.03340(15) -0.00234(10) 0.01317(10)
                                                                    -0.00263(10)
    S1 0.0506(6) 0.0878(9) 0.1451(14) 0.0143(6) 0.0182(8) -0.0414(9)
    P1 0.0419(5) 0.0462(5) 0.0400(4) 0.0036(3) 0.0091(3) -0.0047(3)
    P2 0.0728(7) 0.0505(5) 0.0496(5) -0.0018(5) 0.0197(5) 0.0032(4)
    F1 0.203(5) 0.074(2) 0.084(2) -0.002(2) 0.041(3) -0.0228(17)
    F2 0.124(3) 0.0687(17) 0.0681(17) -0.0153(16) 0.0381(17) -0.0117(14)
    F3 0.154(3) 0.077(2) 0.084(2) 0.015(2) 0.038(2) 0.0341(17)
    F4 0.070(2) 0.112(3) 0.161(4) -0.0060(18) 0.036(2) 0.012(3)
    F5 0.131(3) 0.0773(19) 0.0681(18) 0.0050(18) 0.0212(18) 0.0231(15)
    F6 0.085(2) 0.138(3) 0.128(3) 0.028(2) 0.052(2) 0.033(3)
    O1 0.0666(17) 0.0576(16) 0.0482(15) -0.0099(13) 0.0226(13) 0.0040(12)
    N1 0.072(2) 0.0569(19) 0.0380(15) -0.0108(15) 0.0213(15) -0.0055(13)
    N2 0.0405(14) 0.0444(14) 0.0352(13) -0.0002(11) 0.0125(11) -0.0058(11)
    N3 0.0465(15) 0.0401(14) 0.0353(13) 0.0000(11) 0.0129(11) -0.0014(11)
    N4 0.0427(15) 0.0453(15) 0.0388(14) 0.0008(11) 0.0108(11) -0.0025(11)
    N5 0.0460(17) 0.0592(19) 0.059(2) -0.0063(14) 0.0095(14) 0.0053(15)
    N6 0.0459(16) 0.0557(17) 0.0500(17) 0.0058(13) 0.0163(13) -0.0058(14)
    C1 0.089(3) 0.073(3) 0.040(2) -0.013(2) 0.024(2) -0.0009(18)
    C2 0.081(3) 0.076(3) 0.0365(19) 0.002(2) 0.0151(19) -0.0025(18)
    C3 0.061(2) 0.076(3) 0.0411(19) -0.001(2) 0.0089(17) -0.0093(18)
    C4 0.0473(19) 0.060(2) 0.0391(17) 0.0008(16) 0.0126(15) -0.0078(15)
    C5 0.0494(19) 0.0501(18) 0.0373(16) 0.0006(14) 0.0166(14) -0.0062(14)
    C6 0.049(2) 0.059(2) 0.051(2) -0.0070(16) 0.0116(16) -0.0128(17)
    C7 0.0495(19) 0.0469(18) 0.051(2) -0.0047(15) 0.0185(16) -0.0067(15)
    C8 0.0438(17) 0.0411(16) 0.0413(17) -0.0008(13) 0.0151(14) -0.0034(13)
    C9 0.0486(18) 0.0439(17) 0.0422(17) -0.0035(14) 0.0165(14) -0.0022(14)
    C10 0.075(3) 0.057(2) 0.051(2) -0.0184(19) 0.0198(19) 0.0019(18)
    C11 0.100(4) 0.079(3) 0.050(2) -0.032(3) 0.023(2) 0.012(2)
    C12 0.095(3) 0.079(3) 0.039(2) -0.024(3) 0.017(2) 0.0074(19)
    C13 0.059(2) 0.055(2) 0.0360(17) -0.0048(16) 0.0148(15) 0.0002(14)
    C14 0.059(2) 0.055(2) 0.0346(16) -0.0044(16) 0.0138(15) -0.0005(14)
    C15 0.072(3) 0.079(3) 0.0388(19) -0.012(2) 0.0099(18) 0.0017(19)
    C16 0.078(3) 0.080(3) 0.039(2) -0.007(2) 0.0000(19) -0.0096(19)
    C17 0.051(2) 0.059(2) 0.051(2) -0.0018(17) 0.0020(16) -0.0105(17)
    C18 0.0393(17) 0.0478(18) 0.0475(19) 0.0015(13) 0.0085(14) -0.0042(14)
    C19 0.073(3) 0.070(3) 0.067(3) -0.014(2) -0.006(2) -0.010(2)
    C20 0.064(3) 0.068(3) 0.086(4) -0.023(2) -0.001(2) 0.002(3)
    C21 0.056(2) 0.064(3) 0.083(3) -0.0117(19) 0.011(2) 0.011(2)
    C22 0.0392(18) 0.060(2) 0.057(2) -0.0043(16) 0.0135(16) -0.0141(17)
    C23 0.067(2) 0.0447(19) 0.049(2) 0.0117(17) 0.0121(17) 0.0022(15)
    C24 0.062(2) 0.050(2) 0.059(2) 0.0021(17) 0.0035(19) 0.0030(17)
    C25 0.093(4) 0.053(3) 0.076(3) -0.009(2) -0.001(3) 0.008(2)
    C26 0.156(6) 0.043(2) 0.083(4) 0.019(3) 0.006(4) 0.004(2)
    C27 0.155(7) 0.066(4) 0.138(6) 0.049(4) 0.050(6) -0.001(4)
    C28 0.104(4) 0.066(3) 0.128(5) 0.029(3) 0.058(4) 0.004(3)
    C29 0.060(2) 0.075(3) 0.048(2) 0.018(2) -0.0011(18) -0.0085(19)
    C30 0.086(4) 0.104(5) 0.091(4) -0.004(3) -0.019(3) -0.006(3)
    C31 0.107(6) 0.145(7) 0.109(6) -0.002(5) -0.044(5) -0.021(5)
    C32 0.164(9) 0.178(9) 0.077(5) 0.075(7) -0.047(5) -0.031(5)
    C33 0.148(8) 0.297(15) 0.056(4) 0.035(9) -0.007(5) 0.036(6)
    C34 0.092(5) 0.244(10) 0.055(3) 0.015(5) 0.003(3) 0.036(5)
    C35 0.0435(18) 0.055(2) 0.0495(19) 0.0011(14) 0.0166(15) -0.0077(15)
    C36 0.068(3) 0.095(3) 0.050(2) -0.015(2) 0.017(2) -0.008(2)
    C37 0.089(4) 0.129(5) 0.048(3) -0.010(3) 0.018(2) -0.010(3)
    C38 0.099(4) 0.107(4) 0.074(3) -0.005(3) 0.053(3) 0.001(3)
    C39 0.113(5) 0.165(7) 0.101(5) -0.066(5) 0.071(4) -0.037(5)
    C40 0.088(4) 0.151(6) 0.067(3) -0.060(4) 0.034(3) -0.032(3)
    O2 0.146(10) 0.222(15) 0.095(8) -0.035(10) 0.035(7) 0.026(9)
    C41 0.21(3) 0.121(15) 0.144(19) 0.027(17) 0.064(18) 0.014(14)
    C42 0.158(16) 0.094(10) 0.107(12) -0.008(10) 0.040(11) -0.005(9)
    C43 0.26(5) 0.30(5) 0.18(3) -0.06(3) -0.07(3) 0.11(3)
_geom_special_details
;
 All esds (except the esd in the dihedral angle between two l.s. planes)
 are estimated using the full covariance matrix.  The cell esds are taken
 into account individually in the estimation of esds in distances, angles
 and torsion angles; correlations between esds in cell parameters are only
 used when they are defined by crystal symmetry.  An approximate (isotropic)
 treatment of cell esds is used for estimating esds involving l.s. planes.
;
loop_
    _geom_bond_atom_site_label_1
    _geom_bond_atom_site_label_2
    _geom_bond_site_symmetry_2
    _geom_bond_distance
    _geom_bond_publ_flag
    Ru1 N3 . 1.936(3) ?
    Ru1 N2 . 2.100(3) ?
    Ru1 N4 . 2.105(3) ?
    Ru1 N6 . 2.105(3) ?
    Ru1 O1 . 2.176(3) ?
    Ru1 P1 . 2.3409(9) ?
    S1 C22 . 1.637(4) ?
    P1 C35 . 1.836(4) ?
    P1 C23 . 1.836(4) ?
    P1 C29 . 1.839(4) ?
    P2 F6 . 1.562(4) ?
    P2 F1 . 1.577(3) ?
    P2 F4 . 1.579(4) ?
    P2 F2 . 1.588(3) ?
    P2 F3 . 1.588(3) ?
    P2 F5 . 1.590(3) ?
    N1 C1 . 1.319(5) ?
    N1 C5 . 1.350(5) ?
    N2 C8 . 1.345(4) ?
    N2 C5 . 1.379(4) ?
    N3 C13 . 1.353(4) ?
    N3 C9 . 1.359(4) ?
    N4 C14 . 1.356(5) ?
    N4 C18 . 1.374(4) ?
    N5 C21 . 1.318(5) ?
    N5 C18 . 1.346(5) ?
    N6 C22 . 1.116(5) ?
    C1 C2 . 1.403(6) ?
    C1 H1 . 0.9300 ?
    C2 C3 . 1.355(6) ?
    C2 H2 . 0.9300 ?
    C3 C4 . 1.419(5) ?
    C3 H3 . 0.9300 ?
    C4 C5 . 1.407(5) ?
    C4 C6 . 1.413(6) ?
    C6 C7 . 1.356(6) ?
    C6 H4 . 0.9300 ?
    C7 C8 . 1.404(5) ?
    C7 H5 . 0.9300 ?
    C8 C9 . 1.465(5) ?
    C9 C10 . 1.379(5) ?
    C10 C11 . 1.397(6) ?
    C10 H6 . 0.9300 ?
    C11 C12 . 1.386(6) ?
    C11 H7 . 0.9300 ?
    C12 C13 . 1.374(5) ?
    C12 H8 . 0.9300 ?
    C13 C14 . 1.474(5) ?
    C14 C15 . 1.400(5) ?
    C15 C16 . 1.356(6) ?
    C15 H9 . 0.9300 ?
    C16 C17 . 1.388(7) ?
    C16 H10 . 0.9300 ?
    C17 C19 . 1.419(6) ?
    C17 C18 . 1.421(5) ?
    C19 C20 . 1.338(8) ?
    C19 H11 . 0.9300 ?
    C20 C21 . 1.421(7) ?
    C20 H12 . 0.9300 ?
    C21 H13 . 0.9300 ?
    C23 C24 . 1.377(6) ?
    C23 C28 . 1.380(7) ?
    C24 C25 . 1.393(6) ?
    C24 H14 . 0.9300 ?
    C25 C26 . 1.346(9) ?
    C25 H15 . 0.9300 ?
    C26 C27 . 1.340(10) ?
    C26 H16 . 0.9300 ?
    C27 C28 . 1.381(8) ?
    C27 H17 . 0.9300 ?
    C28 H18 . 0.9300 ?
    C29 C30 . 1.328(7) ?
    C29 C34 . 1.355(9) ?
    C30 C31 . 1.392(9) ?
    C30 H19 . 0.9300 ?
    C31 C32 . 1.298(13) ?
    C31 H20 . 0.9300 ?
    C32 C33 . 1.324(15) ?
    C32 H21 . 0.9300 ?
    C33 C34 . 1.406(9) ?
    C33 H22 . 0.9300 ?
    C34 H23 . 0.9300 ?
    C35 C40 . 1.368(6) ?
    C35 C36 . 1.376(6) ?
    C36 C37 . 1.370(7) ?
    C36 H24 . 0.9300 ?
    C37 C38 . 1.346(8) ?
    C37 H25 . 0.9300 ?
    C38 C39 . 1.377(9) ?
    C38 H26 . 0.9300 ?
    C39 C40 . 1.385(8) ?
    C39 H27 . 0.9300 ?
    C40 H28 . 0.9300 ?
    O2 C42 . 1.19(2) ?
    C41 C42 . 1.47(3) ?
    C41 H29 . 0.9600 ?
    C41 H30 . 0.9600 ?
    C41 H31 . 0.9600 ?
    C42 C43 . 1.53(3) ?
    C43 H32 . 0.9600 ?
    C43 H33 . 0.9600 ?
    C43 H34 . 0.9600 ?
loop_
    _geom_angle_atom_site_label_1
    _geom_angle_atom_site_label_2
    _geom_angle_atom_site_label_3
    _geom_angle_site_symmetry_1
    _geom_angle_site_symmetry_3
    _geom_angle
    _geom_angle_publ_flag
    N3 Ru1 N2 . . 79.15(11) ?
    N3 Ru1 N4 . . 79.47(11) ?
    N2 Ru1 N4 . . 158.24(12) ?
    N3 Ru1 N6 . . 90.12(13) ?
    N2 Ru1 N6 . . 87.81(11) ?
    N4 Ru1 N6 . . 88.21(12) ?
    N3 Ru1 O1 . . 175.58(11) ?
    N2 Ru1 O1 . . 96.97(11) ?
    N4 Ru1 O1 . . 104.23(11) ?
    N6 Ru1 O1 . . 87.59(13) ?
    N3 Ru1 P1 . . 92.21(9) ?
    N2 Ru1 P1 . . 91.23(8) ?
    N4 Ru1 P1 . . 93.61(8) ?
    N6 Ru1 P1 . . 177.27(9) ?
    O1 Ru1 P1 . . 89.98(9) ?
    C35 P1 C23 . . 100.93(18) ?
    C35 P1 C29 . . 109.5(2) ?
    C23 P1 C29 . . 101.0(2) ?
    C35 P1 Ru1 . . 112.05(13) ?
    C23 P1 Ru1 . . 120.14(14) ?
    C29 P1 Ru1 . . 112.01(15) ?
    F6 P2 F1 . . 89.9(3) ?
    F6 P2 F4 . . 179.6(3) ?
    F1 P2 F4 . . 90.6(3) ?
    F6 P2 F2 . . 90.3(2) ?
    F1 P2 F2 . . 179.7(3) ?
    F4 P2 F2 . . 89.3(2) ?
    F6 P2 F3 . . 90.5(2) ?
    F1 P2 F3 . . 89.7(2) ?
    F4 P2 F3 . . 89.5(2) ?
    F2 P2 F3 . . 90.49(19) ?
    F6 P2 F5 . . 88.4(2) ?
    F1 P2 F5 . . 89.9(2) ?
    F4 P2 F5 . . 91.5(2) ?
    F2 P2 F5 . . 89.90(18) ?
    F3 P2 F5 . . 178.9(2) ?
    C1 N1 C5 . . 118.0(3) ?
    C8 N2 C5 . . 118.0(3) ?
    C8 N2 Ru1 . . 112.9(2) ?
    C5 N2 Ru1 . . 129.1(2) ?
    C13 N3 C9 . . 120.8(3) ?
    C13 N3 Ru1 . . 119.8(2) ?
    C9 N3 Ru1 . . 119.4(2) ?
    C14 N4 C18 . . 117.6(3) ?
    C14 N4 Ru1 . . 112.3(2) ?
    C18 N4 Ru1 . . 130.1(2) ?
    C21 N5 C18 . . 117.8(4) ?
    C22 N6 Ru1 . . 175.6(3) ?
    N1 C1 C2 . . 123.9(4) ?
    N1 C1 H1 . . 118.0 ?
    C2 C1 H1 . . 118.0 ?
    C3 C2 C1 . . 118.7(4) ?
    C3 C2 H2 . . 120.6 ?
    C1 C2 H2 . . 120.6 ?
    C2 C3 C4 . . 119.2(4) ?
    C2 C3 H3 . . 120.4 ?
    C4 C3 H3 . . 120.4 ?
    C5 C4 C6 . . 118.6(3) ?
    C5 C4 C3 . . 117.8(4) ?
    C6 C4 C3 . . 123.6(4) ?
    N1 C5 N2 . . 116.2(3) ?
    N1 C5 C4 . . 122.3(3) ?
    N2 C5 C4 . . 121.5(3) ?
    C7 C6 C4 . . 119.4(3) ?
    C7 C6 H4 . . 120.3 ?
    C4 C6 H4 . . 120.3 ?
    C6 C7 C8 . . 119.7(3) ?
    C6 C7 H5 . . 120.1 ?
    C8 C7 H5 . . 120.1 ?
    N2 C8 C7 . . 122.7(3) ?
    N2 C8 C9 . . 115.5(3) ?
    C7 C8 C9 . . 121.8(3) ?
    N3 C9 C10 . . 120.6(3) ?
    N3 C9 C8 . . 113.0(3) ?
    C10 C9 C8 . . 126.4(3) ?
    C9 C10 C11 . . 118.9(4) ?
    C9 C10 H6 . . 120.5 ?
    C11 C10 H6 . . 120.5 ?
    C12 C11 C10 . . 119.5(4) ?
    C12 C11 H7 . . 120.2 ?
    C10 C11 H7 . . 120.2 ?
    C13 C12 C11 . . 119.6(4) ?
    C13 C12 H8 . . 120.2 ?
    C11 C12 H8 . . 120.2 ?
    N3 C13 C12 . . 120.6(3) ?
    N3 C13 C14 . . 112.9(3) ?
    C12 C13 C14 . . 126.6(3) ?
    N4 C14 C15 . . 122.6(3) ?
    N4 C14 C13 . . 115.7(3) ?
    C15 C14 C13 . . 121.7(3) ?
    C16 C15 C14 . . 119.7(4) ?
    C16 C15 H9 . . 120.2 ?
    C14 C15 H9 . . 120.2 ?
    C15 C16 C17 . . 119.8(4) ?
    C15 C16 H10 . . 120.1 ?
    C17 C16 H10 . . 120.1 ?
    C16 C17 C19 . . 124.3(4) ?
    C16 C17 C18 . . 118.8(4) ?
    C19 C17 C18 . . 116.8(4) ?
    N5 C18 N4 . . 115.9(3) ?
    N5 C18 C17 . . 122.9(3) ?
    N4 C18 C17 . . 121.2(3) ?
    C20 C19 C17 . . 119.9(4) ?
    C20 C19 H11 . . 120.0 ?
    C17 C19 H11 . . 120.0 ?
    C19 C20 C21 . . 119.0(4) ?
    C19 C20 H12 . . 120.5 ?
    C21 C20 H12 . . 120.5 ?
    N5 C21 C20 . . 123.5(5) ?
    N5 C21 H13 . . 118.3 ?
    C20 C21 H13 . . 118.3 ?
    N6 C22 S1 . . 178.2(4) ?
    C24 C23 C28 . . 118.1(4) ?
    C24 C23 P1 . . 121.8(3) ?
    C28 C23 P1 . . 120.1(4) ?
    C23 C24 C25 . . 119.9(5) ?
    C23 C24 H14 . . 120.0 ?
    C25 C24 H14 . . 120.0 ?
    C26 C25 C24 . . 121.1(6) ?
    C26 C25 H15 . . 119.5 ?
    C24 C25 H15 . . 119.5 ?
    C27 C26 C25 . . 119.3(5) ?
    C27 C26 H16 . . 120.4 ?
    C25 C26 H16 . . 120.4 ?
    C26 C27 C28 . . 121.5(6) ?
    C26 C27 H17 . . 119.2 ?
    C28 C27 H17 . . 119.2 ?
    C23 C28 C27 . . 120.1(6) ?
    C23 C28 H18 . . 119.9 ?
    C27 C28 H18 . . 119.9 ?
    C30 C29 C34 . . 114.8(6) ?
    C30 C29 P1 . . 126.1(5) ?
    C34 C29 P1 . . 117.3(4) ?
    C29 C30 C31 . . 122.9(7) ?
    C29 C30 H19 . . 118.6 ?
    C31 C30 H19 . . 118.6 ?
    C32 C31 C30 . . 121.3(8) ?
    C32 C31 H20 . . 119.4 ?
    C30 C31 H20 . . 119.4 ?
    C31 C32 C33 . . 118.3(7) ?
    C31 C32 H21 . . 120.9 ?
    C33 C32 H21 . . 120.9 ?
    C32 C33 C34 . . 120.8(10) ?
    C32 C33 H22 . . 119.6 ?
    C34 C33 H22 . . 119.6 ?
    C29 C34 C33 . . 121.4(9) ?
    C29 C34 H23 . . 119.3 ?
    C33 C34 H23 . . 119.3 ?
    C40 C35 C36 . . 117.2(4) ?
    C40 C35 P1 . . 124.4(3) ?
    C36 C35 P1 . . 118.0(3) ?
    C37 C36 C35 . . 121.8(4) ?
    C37 C36 H24 . . 119.1 ?
    C35 C36 H24 . . 119.1 ?
    C38 C37 C36 . . 121.1(5) ?
    C38 C37 H25 . . 119.4 ?
    C36 C37 H25 . . 119.4 ?
    C37 C38 C39 . . 118.1(5) ?
    C37 C38 H26 . . 120.9 ?
    C39 C38 H26 . . 120.9 ?
    C38 C39 C40 . . 121.0(5) ?
    C38 C39 H27 . . 119.5 ?
    C40 C39 H27 . . 119.5 ?
    C35 C40 C39 . . 120.6(5) ?
    C35 C40 H28 . . 119.7 ?
    C39 C40 H28 . . 119.7 ?
    C42 C41 H29 . . 109.5 ?
    C42 C41 H30 . . 109.5 ?
    H29 C41 H30 . . 109.5 ?
    C42 C41 H31 . . 109.5 ?
    H29 C41 H31 . . 109.5 ?
    H30 C41 H31 . . 109.5 ?
    O2 C42 C41 . . 121(2) ?
    O2 C42 C43 . . 120(2) ?
    C41 C42 C43 . . 118(2) ?
    C42 C43 H32 . . 109.5 ?
    C42 C43 H33 . . 109.5 ?
    H32 C43 H33 . . 109.5 ?
    C42 C43 H34 . . 109.5 ?
    H32 C43 H34 . . 109.5 ?
    H33 C43 H34 . . 109.5 ?
loop_
    _geom_torsion_atom_site_label_1
    _geom_torsion_atom_site_label_2
    _geom_torsion_atom_site_label_3
    _geom_torsion_atom_site_label_4
    _geom_torsion_site_symmetry_1
    _geom_torsion_site_symmetry_2
    _geom_torsion_site_symmetry_3
    _geom_torsion_site_symmetry_4
    _geom_torsion
    _geom_torsion_publ_flag
    C5 N1 C1 C2 . . . . -0.1(8) ?
    N1 C1 C2 C3 . . . . -0.7(8) ?
    C1 C2 C3 C4 . . . . -0.3(7) ?
    C2 C3 C4 C5 . . . . 2.0(7) ?
    C2 C3 C4 C6 . . . . -177.3(4) ?
    C1 N1 C5 N2 . . . . -179.2(4) ?
    C1 N1 C5 C4 . . . . 1.9(6) ?
    C8 N2 C5 N1 . . . . -175.2(3) ?
    Ru1 N2 C5 N1 . . . . 5.5(5) ?
    C8 N2 C5 C4 . . . . 3.6(5) ?
    Ru1 N2 C5 C4 . . . . -175.6(3) ?
    C6 C4 C5 N1 . . . . 176.5(4) ?
    C3 C4 C5 N1 . . . . -2.9(6) ?
    C6 C4 C5 N2 . . . . -2.3(6) ?
    C3 C4 C5 N2 . . . . 178.3(4) ?
    C5 C4 C6 C7 . . . . -0.2(6) ?
    C3 C4 C6 C7 . . . . 179.2(4) ?
    C4 C6 C7 C8 . . . . 1.2(6) ?
    C5 N2 C8 C7 . . . . -2.6(5) ?
    Ru1 N2 C8 C7 . . . . 176.8(3) ?
    C5 N2 C8 C9 . . . . 178.4(3) ?
    Ru1 N2 C8 C9 . . . . -2.2(4) ?
    C6 C7 C8 N2 . . . . 0.2(6) ?
    C6 C7 C8 C9 . . . . 179.2(4) ?
    C13 N3 C9 C10 . . . . 1.8(6) ?
    Ru1 N3 C9 C10 . . . . 179.3(3) ?
    C13 N3 C9 C8 . . . . -176.9(3) ?
    Ru1 N3 C9 C8 . . . . 0.5(4) ?
    N2 C8 C9 N3 . . . . 1.2(5) ?
    C7 C8 C9 N3 . . . . -177.8(3) ?
    N2 C8 C9 C10 . . . . -177.4(4) ?
    C7 C8 C9 C10 . . . . 3.6(6) ?
    N3 C9 C10 C11 . . . . -0.9(7) ?
    C8 C9 C10 C11 . . . . 177.7(5) ?
    C9 C10 C11 C12 . . . . -0.3(9) ?
    C10 C11 C12 C13 . . . . 0.5(9) ?
    C9 N3 C13 C12 . . . . -1.6(6) ?
    Ru1 N3 C13 C12 . . . . -179.0(4) ?
    C9 N3 C13 C14 . . . . 177.5(3) ?
    Ru1 N3 C13 C14 . . . . 0.1(5) ?
    C11 C12 C13 N3 . . . . 0.4(8) ?
    C11 C12 C13 C14 . . . . -178.6(5) ?
    C18 N4 C14 C15 . . . . 4.0(6) ?
    Ru1 N4 C14 C15 . . . . -177.8(4) ?
    C18 N4 C14 C13 . . . . -177.5(3) ?
    Ru1 N4 C14 C13 . . . . 0.7(4) ?
    N3 C13 C14 N4 . . . . -0.6(5) ?
    C12 C13 C14 N4 . . . . 178.5(5) ?
    N3 C13 C14 C15 . . . . 177.9(4) ?
    C12 C13 C14 C15 . . . . -3.0(8) ?
    N4 C14 C15 C16 . . . . -0.6(8) ?
    C13 C14 C15 C16 . . . . -179.1(5) ?
    C14 C15 C16 C17 . . . . -2.4(8) ?
    C15 C16 C17 C19 . . . . -178.9(5) ?
    C15 C16 C17 C18 . . . . 2.0(8) ?
    C21 N5 C18 N4 . . . . 178.1(4) ?
    C21 N5 C18 C17 . . . . -1.8(6) ?
    C14 N4 C18 N5 . . . . 175.8(3) ?
    Ru1 N4 C18 N5 . . . . -2.1(5) ?
    C14 N4 C18 C17 . . . . -4.3(5) ?
    Ru1 N4 C18 C17 . . . . 177.8(3) ?
    C16 C17 C18 N5 . . . . -178.7(4) ?
    C19 C17 C18 N5 . . . . 2.1(6) ?
    C16 C17 C18 N4 . . . . 1.5(6) ?
    C19 C17 C18 N4 . . . . -177.8(4) ?
    C16 C17 C19 C20 . . . . -179.6(5) ?
    C18 C17 C19 C20 . . . . -0.4(8) ?
    C17 C19 C20 C21 . . . . -1.4(9) ?
    C18 N5 C21 C20 . . . . -0.2(8) ?
    C19 C20 C21 N5 . . . . 1.8(9) ?
    C35 P1 C23 C24 . . . . 140.2(4) ?
    C29 P1 C23 C24 . . . . -107.1(4) ?
    Ru1 P1 C23 C24 . . . . 16.6(4) ?
    C35 P1 C23 C28 . . . . -42.5(5) ?
    C29 P1 C23 C28 . . . . 70.1(5) ?
    Ru1 P1 C23 C28 . . . . -166.2(4) ?
    C28 C23 C24 C25 . . . . -0.7(7) ?
    P1 C23 C24 C25 . . . . 176.6(4) ?
    C23 C24 C25 C26 . . . . -0.7(7) ?
    C24 C25 C26 C27 . . . . 1.3(9) ?
    C25 C26 C27 C28 . . . . -0.5(12) ?
    C24 C23 C28 C27 . . . . 1.4(9) ?
    P1 C23 C28 C27 . . . . -175.9(6) ?
    C26 C27 C28 C23 . . . . -0.9(12) ?
    C35 P1 C29 C30 . . . . -48.5(6) ?
    C23 P1 C29 C30 . . . . -154.4(6) ?
    Ru1 P1 C29 C30 . . . . 76.5(6) ?
    C35 P1 C29 C34 . . . . 147.9(5) ?
    C23 P1 C29 C34 . . . . 42.0(6) ?
    Ru1 P1 C29 C34 . . . . -87.1(6) ?
    C34 C29 C30 C31 . . . . -9.3(11) ?
    P1 C29 C30 C31 . . . . -173.3(7) ?
    C29 C30 C31 C32 . . . . 6.4(15) ?
    C30 C31 C32 C33 . . . . 0.2(17) ?
    C31 C32 C33 C34 . . . . -2.9(18) ?
    C30 C29 C34 C33 . . . . 6.4(12) ?
    P1 C29 C34 C33 . . . . 171.9(8) ?
    C32 C33 C34 C29 . . . . -0.5(17) ?
    C23 P1 C35 C40 . . . . 134.2(5) ?
    C29 P1 C35 C40 . . . . 28.2(6) ?
    Ru1 P1 C35 C40 . . . . -96.7(5) ?
    C23 P1 C35 C36 . . . . -51.9(4) ?
    C29 P1 C35 C36 . . . . -157.9(4) ?
    Ru1 P1 C35 C36 . . . . 77.2(4) ?
    C40 C35 C36 C37 . . . . 1.1(9) ?
    P1 C35 C36 C37 . . . . -173.2(5) ?
    C35 C36 C37 C38 . . . . -0.1(10) ?
    C36 C37 C38 C39 . . . . -1.3(11) ?
    C37 C38 C39 C40 . . . . 1.8(13) ?
    C36 C35 C40 C39 . . . . -0.6(11) ?
    P1 C35 C40 C39 . . . . 173.4(7) ?
    C38 C39 C40 C35 . . . . -0.9(14) ?
loop_
    _geom_hbond_atom_site_label_d
    _geom_hbond_atom_site_label_h
    _geom_hbond_atom_site_label_a
    _geom_hbond_site_symmetry_a
    _geom_hbond_distance_dh
    _geom_hbond_distance_ha
    _geom_hbond_distance_da
    _geom_hbond_angle_dha
    C10 H6 F5 2_557 0.93 2.45 3.369(6) 170
    C15 H9 F2 1_555 0.93 2.45 3.345(6) 162
    C21 H13 O2 1_555 0.93 2.59 3.213(14) 124
    C24 H14 O1 1_555 0.93 2.43 3.210(5) 141
    C24 H14 N5 1_555 0.93 2.43 3.144(6) 134
    C25 H15 F4 2_667 0.93 2.54 3.347(7) 145
    C41 H30 F1 2_667 0.96 2.40 3.26(3) 150
_shelx_hkl_file
;
   0   0   3    0.24    1.00
   0   0   3    0.13    0.93
   0   0  -3    0.69    0.96
   0   0  -3    0.96    1.76
   0   0   4 2717.57   36.56
   0   0   4 2815.10   38.09
   0   0  -4 2797.06   37.60
   0   0  -4 2719.93   36.28
   0   0   5  420.85    6.58
   0   0   5  407.61    7.68
   0   0  -5  423.35    6.28
   0   0  -5  409.15    5.97
   0   0   6   61.07    2.48
   0   0   6   69.42    2.33
   0   0  -6   65.27    2.29
   0   0  -6   68.50    2.17
   0   0   7  365.90    6.03
   0   0   7  380.81    8.33
   0   0  -7  375.65    6.12
   0   0  -7  373.95    5.97
   0   0   8  449.47    7.74
   0   0   8  462.36    9.49
   0   0  -8  453.66    7.24
   0   0  -8  456.63    7.45
   0   0   9  530.40    8.66
   0   0   9  544.53    9.11
   0   0  -9  539.65    8.68
   0   0  -9  538.13   10.40
   0   0  10  283.59    9.06
   0   0  10  261.79    5.69
   0   0 -10  285.47    8.05
   0   0 -10  264.46    5.52
   0   0  11  141.06    4.95
   0   0  11  151.41    6.88
   0   0 -11  140.64    4.23
   0   0 -11  132.36    4.31
   0   0  12  325.00    8.02
   0   0  12  302.46    7.14
   0   0 -12  321.75    7.09
   0   0 -12  298.37    9.40
   0   0  13   15.58    3.04
   0   0 -13   14.57    2.76
   0   0  14  201.25    6.35
   0   0  14  190.18    5.85
   0   0 -14  188.05    5.57
   0   0 -14  187.47    5.52
   0   0  15    4.22    2.88
   0   0  15    2.33    2.58
   0   0 -15    2.21    2.38
   0   0 -15    3.72    2.31
   0   0  16  131.81    5.40
   0   0 -16  134.20    5.27
   0   0  17    3.24    2.60
   0   0 -17    0.37    2.61
   0   0  18   45.68    6.27
   0   0  18   31.11    4.38
   0   0 -18   33.93    3.76
   0   0  19   10.11    3.31
   0   0 -19    5.73    3.06
   0   1 -20   24.33    3.51
   0  -1  20   26.27    3.79
   0  -1  20    1.91    4.57
   0   1 -19   40.18    3.72
   0  -1  19   34.44    3.94
   0   1 -18    0.77    3.61
   0  -1  18   -1.17    3.69
   0   1 -17   92.87    4.52
   0  -1  17   75.65    4.46
   0  -1  17   86.31    5.25
   0   1 -16   17.96    3.09
   0  -1  16   21.20    3.17
   0   1 -15   18.82    2.84
   0   1 -15   22.41    2.93
   0  -1  15   26.51    3.52
   0  -1  15   23.76    4.94
   0   1 -14  155.10    5.04
   0   1 -14  156.24    7.10
   0  -1  14  151.03    5.14
   0  -1  14  155.84    5.86
   0   1 -13  188.47    5.34
   0  -1  13  192.91    5.55
   0   1 -12  777.34   13.35
   0   1 -12  784.65   13.10
   0  -1  12  781.30   16.21
   0  -1  12  785.88   14.14
   0   1 -11  463.82   10.49
   0   1 -11  487.46    8.78
   0  -1  11  467.96    8.62
   0  -1  11  494.07   12.49
   0   1 -10 1679.69   24.43
   0   1 -10 1672.04   24.81
   0  -1  10 1653.95   24.55
   0  -1  10 1659.11   25.15
   0   1  -9   24.61    2.16
   0   1  -9   22.85    1.99
   0  -1   9   28.73    2.49
   0  -1   9   22.05    2.14
   0   1  -8  935.49   15.09
   0   1  -8  901.35   12.65
   0  -1   8  893.37   12.77
   0  -1   8  928.27   13.67
   0   1  -7   19.88    2.95
   0   1  -7   24.51    2.75
   0  -1   7   19.69    2.00
   0  -1   7   22.89    1.78
   0   1  -6 1678.87   23.61
   0   1  -6 1629.96   21.33
   0  -1   6 1619.77   22.74
   0  -1   6 1705.65   22.71
   0   1  -5  874.02   11.49
   0   1  -5  880.27   11.21
   0  -1   5  876.20   11.76
   0  -1   5  867.35   11.24
   0   1  -4 5085.46   71.91
   0   1  -4 4877.22   68.38
   0  -1   4 5065.28   71.85
   0  -1   4 4843.74   68.14
   0   1  -3    8.67    1.05
   0   1  -3    8.92    1.22
   0  -1   3   10.07    1.03
   0  -1   3   11.66    1.26
   0   1   2   67.33    1.27
   0   1   2   67.68    1.33
   0  -1  -2   65.01    1.90
   0  -1  -2   64.94    1.89
   0   1   3  685.37    9.25
   0   1   3  703.69   11.75
   0  -1  -3  684.19    9.18
   0  -1  -3  695.68   11.61
   0   1   4  338.51    6.01
   0   1   4  329.12    5.66
   0  -1  -4  336.06    5.68
   0  -1  -4  335.88    7.53
   0   1   5  418.92    8.54
   0   1   5  407.06    6.24
   0  -1  -5  406.60    7.93
   0  -1  -5  412.34    6.17
   0   1   6   90.03    4.53
   0   1   6   92.26    2.71
   0  -1  -6   93.89    2.65
   0  -1  -6   90.62    2.74
   0   1   7   83.10    4.97
   0   1   7   91.96    4.66
   0  -1  -7   85.13    2.91
   0  -1  -7   91.02    4.48
   0   1   8  937.71   16.42
   0   1   8  917.28   13.65
   0  -1  -8  933.65   13.65
   0  -1  -8  923.59   13.45
   0   1   9    8.90    2.11
   0   1   9   10.33    3.95
   0  -1  -9    9.43    2.01
   0  -1  -9    9.55    1.96
   0   1  10  321.96    7.01
   0   1  10  345.01    6.85
   0  -1 -10  329.45    6.59
   0  -1 -10  328.15    8.48
   0   1  11  101.36    6.38
   0   1  11  105.42    4.54
   0  -1 -11  104.49    3.90
   0  -1 -11   99.66    3.84
   0   1  12  415.02    9.19
   0   1  12  403.96    8.65
   0  -1 -12  429.56    8.51
   0  -1 -12  421.13    8.52
   0   1  13   54.90    3.97
   0  -1 -13   53.53    5.83
   0   1  14   44.32    6.14
   0   1  14   46.16    4.18
   0  -1 -14   44.32    3.51
   0  -1 -14   48.01    3.56
   0   1  15   62.88    4.38
   0   1  15   61.97    4.18
   0  -1 -15   64.83    3.99
   0   1  16    2.93    2.97
   0   1  16    8.43    3.28
   0  -1 -16    5.59    4.65
   0   1  17   14.97    3.54
   0  -1 -17   17.78    3.47
   0  -1 -17   20.32    2.97
   0   1  18   -2.36    2.73
   0  -1 -18    0.01    2.64
   0   1  19   24.22    3.83
   0   1  19   -0.21    4.18
   0  -1 -19   24.11    5.87
   0   2 -20   18.86    5.40
   0  -2  20   26.01    3.69
   0   2 -19    5.46    2.62
   0  -2  19    4.01    2.76
   0  -2  19    1.42    3.55
   0   2 -18  122.06    5.02
   0  -2  18  121.13    7.56
   0   2 -17    4.26    2.53
   0  -2  17    3.22    2.51
   0   2 -16  159.05    5.15
   0   2 -16  158.49    5.13
   0  -2  16  173.89    6.36
   0  -2  16  149.44    5.25
   0   2 -15    4.03    2.26
   0   2 -15    2.80    2.22
   0  -2  15    6.50    3.79
   0   2 -14  288.40    6.80
   0   2 -14  280.17    6.51
   0  -2  14  273.02    6.68
   0  -2  14  292.26    7.73
   0   2 -13   16.52    4.16
   0  -2  13   18.18    2.73
   0   2 -12  469.83    8.89
   0   2 -12  444.49    8.22
   0  -2  12  453.11   11.18
   0  -2  12  476.01    9.76
   0   2 -11  224.37    4.97
   0   2 -11  232.47    5.40
   0  -2  11  236.83    5.28
   0  -2  11  273.76    9.12
   0   2 -10  127.39    3.46
   0   2 -10  142.80    3.99
   0  -2  10  123.53    3.71
   0  -2  10  142.76    4.37
   0   2  -9  735.67   12.18
   0   2  -9  759.30   11.41
   0  -2   9  757.32   11.63
   0  -2   9  741.55   12.69
   0   2  -8   31.19    2.86
   0   2  -8   39.05    2.15
   0  -2   8   31.01    2.02
   0  -2   8   45.33    3.98
   0   2  -7 1038.92   14.26
   0   2  -7 1017.10   13.47
   0  -2   7 1012.32   13.50
   0  -2   7 1051.95   14.61
   0   2  -6  235.34    3.55
   0   2  -6  219.63    3.82
   0  -2   6  227.53    4.09
   0  -2   6  229.97    3.65
   0   2  -5   38.97    1.36
   0   2  -5   33.39    1.68
   0  -2   5   33.97    1.47
   0  -2   5   31.37    1.85
   0   2  -4 1332.00   17.07
   0   2  -4 1313.80   16.95
   0  -2   4 1328.05   19.02
   0  -2   4 1290.58   15.67
   0   2  -3  382.54    5.39
   0   2  -3  370.04    6.82
   0  -2   3  370.23    6.94
   0  -2   3  379.32    4.52
   0   2  -2 2109.69   25.79
   0  -2   2 2110.04   25.73
   0  -2   2 2031.42   23.02
   0   2   1   43.50    0.95
   0   2   1   43.36    1.12
   0  -2  -1   43.52    0.97
   0  -2  -1   42.80    1.11
   0   2   2  811.24   10.25
   0   2   2  810.11   10.35
   0  -2  -2  812.68   10.14
   0  -2  -2  807.85   10.41
   0   2   3  891.77   15.37
   0   2   3  888.22   14.76
   0  -2  -3  893.30   12.73
   0  -2  -3  897.84   14.70
   0   2   4  133.66    5.59
   0   2   4  135.77    5.13
   0  -2  -4  134.44    3.30
   0  -2  -4  133.98    3.55
   0   2   5  430.57    6.85
   0   2   5  440.15    8.38
   0  -2  -5  431.06    8.44
   0  -2  -5  446.49    8.22
   0   2   6  165.93    3.80
   0   2   6  180.94    3.95
   0  -2  -6  179.47    5.51
   0  -2  -6  169.95    3.71
   0   2   7  585.33    9.40
   0   2   7  580.21    9.19
   0  -2  -7  584.44    9.02
   0  -2  -7  587.32    9.25
   0   2   8  253.23    5.36
   0   2   8  248.19    5.43
   0  -2  -8  243.90    5.18
   0  -2  -8  257.68    7.06
   0   2   9  211.30    5.01
   0   2   9  208.77    5.19
   0  -2  -9  214.31    6.85
   0  -2  -9  209.25    4.79
   0   2  10   41.58    5.25
   0   2  10   41.13    3.38
   0  -2 -10   48.50    3.05
   0  -2 -10   37.56    3.02
   0   2  11   33.23    3.53
   0   2  11   35.75    3.39
   0  -2 -11   39.03    5.08
   0  -2 -11   30.41    2.98
   0   2  12   75.39    4.58
   0   2  12   73.41    4.30
   0  -2 -12   72.95    4.03
   0  -2 -12   74.33    3.95
   0   2  13   18.64    3.26
   0   2  13   12.36    5.71
   0  -2 -13   13.87    3.03
   0  -2 -13   14.32    4.88
   0   2  14  198.57    9.37
   0   2  14  226.61    9.83
   0  -2 -14  204.10    8.67
   0  -2 -14  202.65    5.94
   0   2  15   31.76    3.86
   0   2  15   30.92    3.72
   0  -2 -15   31.58    3.45
   0   2  16  149.19    6.12
   0   2  16  136.39    5.81
   0  -2 -16  134.08    5.15
   0  -2 -16  146.47    5.63
   0   2  17    3.89    5.45
   0  -2 -17    4.00    5.25
   0  -2 -17    9.08    2.77
   0   2  18   24.83    4.02
   0  -2 -18   22.01    3.86
   0   2  19   10.49    3.83
   0   2  19    1.10    4.03
   0  -2 -19   11.78    3.11
   0  -2 -19   13.39    3.52
   0   3 -20   11.73    2.81
   0  -3  20   11.77    5.18
   0   3 -19   31.41    3.27
   0  -3  19   40.06    3.70
   0   3 -18    0.92    3.73
   0  -3  18    2.43    2.33
   0  -3  18    2.27    3.39
   0   3 -17  115.33    4.78
   0   3 -17  119.24    4.50
   0  -3  17  111.41    4.57
   0   3 -16    7.48    2.50
   0   3 -16    7.08    2.30
   0  -3  16    5.54    3.25
   0  -3  16    6.87    2.42
   0   3 -15   91.33    5.67
   0   3 -15   97.17    4.02
   0  -3  15   92.95    3.93
   0   3 -14  113.39    4.34
   0   3 -14  132.21    4.12
   0  -3  14  125.24    5.19
   0  -3  14  118.09    4.27
   0   3 -13  101.46    3.60
   0  -3  13  102.15    3.87
   0   3 -12  264.09    5.47
   0   3 -12  277.49    8.54
   0  -3  12  269.89    6.85
   0  -3  12  260.43    7.88
   0   3 -11  128.76    3.48
   0   3 -11  148.66    6.13
   0  -3  11  129.63    3.78
   0  -3  11  145.15    4.60
   0   3 -10  903.61   15.89
   0   3 -10  888.90   14.38
   0  -3  10  876.88   13.04
   0  -3  10  856.64   13.51
   0   3  -9   13.44    1.87
   0   3  -9   19.02    2.39
   0  -3   9   16.74    2.13
   0  -3   9   14.56    2.71
   0   3  -8  792.15   10.75
   0   3  -8  818.33   11.82
   0  -3   8  813.19   11.92
   0  -3   8  803.94   11.01
   0   3  -7   29.89    1.95
   0   3  -7   34.67    1.49
   0  -3   7   30.71    2.12
   0  -3   7   33.50    2.60
   0   3  -6  373.12    5.60
   0   3  -6  355.71    5.46
   0  -3   6  350.41    4.71
   0  -3   6  376.23    5.79
   0   3  -5  143.89    2.15
   0   3  -5  134.96    3.84
   0  -3   5  142.01    2.94
   0  -3   5  139.42    2.94
   0   3  -4   42.75    2.71
   0  -3   4   38.38    1.79
   0  -3   4   30.92    1.60
   0   3  -3   81.10    2.31
   0   3  -3   91.40    1.66
   0  -3   3   83.01    1.26
   0  -3   3   80.42    2.44
   0   3  -2  281.78    4.52
   0  -3   2  301.79    6.21
   0  -3   2  305.85    3.41
   0  -3   2  311.74    3.15
   0   3  -1   99.77    1.45
   0   3  -1   94.54    2.27
   0  -3   1   99.46    1.56
   0  -3   1   95.90    3.36
   0   3   0   89.88    1.62
   0   3   0   97.27    2.45
   0  -3   0   92.16    2.35
   0  -3   0   90.33    1.62
   0   3   1   92.83    2.38
   0   3   1   94.12    2.79
   0  -3  -1   93.35    2.85
   0  -3  -1   91.64    2.29
   0   3   2  438.58    9.35
   0   3   2  428.40    8.62
   0  -3  -2  437.01    9.83
   0  -3  -2  431.23    6.57
   0   3   3   22.80    2.24
   0   3   3   22.31    2.04
   0  -3  -3   23.16    3.35
   0  -3  -3   22.00    2.38
   0   3   4  710.75    9.98
   0   3   4  708.15   11.99
   0  -3  -4  715.14   12.35
   0  -3  -4  719.63    9.91
   0   3   5   68.02    2.59
   0   3   5   73.15    2.69
   0  -3  -5   70.81    2.57
   0  -3  -5   73.79    2.76
   0   3   6 1332.20   18.67
   0   3   6 1348.41   19.02
   0  -3  -6 1341.37   18.60
   0  -3  -6 1338.85   19.00
   0   3   7    6.48    2.09
   0   3   7    7.48    2.11
   0  -3  -7    7.80    1.97
   0  -3  -7    7.97    2.08
   0   3   8  724.55   13.83
   0   3   8  724.77   11.45
   0  -3  -8  715.51   11.29
   0  -3  -8  723.60   13.25
   0   3   9    3.75    2.24
   0   3   9    5.21    3.74
   0  -3  -9    4.12    3.60
   0  -3  -9    6.48    2.06
   0   3  10  561.86   10.34
   0   3  10  574.13   10.39
   0  -3 -10  554.80   10.08
   0  -3 -10  583.68   10.21
   0   3  11  123.06    4.98
   0   3  11  129.86    4.92
   0  -3 -11  131.03    4.58
   0  -3 -11  137.16    7.21
   0   3  12  103.70    4.99
   0   3  12  101.59    4.97
   0  -3 -12  100.99    4.47
   0  -3 -12  102.20    4.47
   0   3  13   17.94    5.60
   0   3  13   17.33    5.59
   0  -3 -13   14.37    2.93
   0  -3 -13   15.95    3.03
   0   3  14    0.31    4.16
   0   3  14   -2.77    2.38
   0  -3 -14    0.27    2.18
   0  -3 -14    3.35    3.72
   0   3  15   54.31    4.29
   0   3  15   55.95    4.45
   0  -3 -15   59.06    4.07
   0  -3 -15   46.44    3.77
   0   3  16    1.27    3.07
   0   3  16   -0.10    3.12
   0  -3 -16    3.69    2.73
   0  -3 -16    4.04    2.62
   0   3  17   -1.39    3.70
   0   3  17   14.71    6.02
   0  -3 -17   16.52    5.73
   0  -3 -17   18.51    2.99
   0   3  18   -0.73    2.69
   0   3  18    0.49    2.72
   0  -3 -18    1.96    2.17
   0  -3 -18   -2.33    2.63
   0   3  19   -1.64    6.71
   0   3  19   12.87    3.93
   0  -3 -19    7.56    5.16
   0  -3 -19    8.35    3.65
   0   4 -19    0.32    1.69
   0  -4  19   -0.54    1.89
   0   4 -18   92.43    3.98
   0   4 -18   90.77    4.49
   0  -4  18   88.27    4.25
   0   4 -17    2.19    2.19
   0   4 -17    0.32    3.13
   0  -4  17    0.25    3.35
   0   4 -16   81.04    5.26
   0   4 -16   82.67    3.92
   0  -4  16   81.61    3.74
   0  -4  16   92.09    4.83
   0   4 -15    2.72    1.86
   0  -4  15    2.61    1.93
   0   4 -14   73.26    3.11
   0  -4  14   72.01    4.98
   0  -4  14   75.75    4.31
   0   4 -13   25.12    2.18
   0  -4  13   24.45    2.48
   0   4 -12    1.92    2.55
   0   4 -12    1.36    3.60
   0  -4  12    2.97    2.46
   0  -4  12    2.35    1.75
   0   4 -11  208.24    5.58
   0   4 -11  211.19    5.01
   0  -4  11  209.38    4.46
   0  -4  11  205.06    5.48
   0   4 -10   46.22    3.14
   0   4 -10   57.28    2.83
   0  -4  10   41.65    2.27
   0  -4  10   51.91    4.92
   0   4  -9   89.22    3.17
   0   4  -9   91.86    2.92
   0  -4   9   86.56    3.57
   0  -4   9   87.68    3.14
   0   4  -8  122.55    3.27
   0   4  -8  115.48    3.16
   0  -4   8  113.67    3.29
   0  -4   8  112.87    2.49
   0   4  -7  293.27    5.07
   0   4  -7  287.02    4.03
   0  -4   7  298.00    5.23
   0  -4   7  284.30    5.10
   0   4  -6  753.67    9.00
   0   4  -6  725.27   11.56
   0  -4   6  752.44    9.02
   0  -4   6  741.67   11.92
   0   4  -5   15.51    1.39
   0   4  -5   15.26    1.06
   0  -4   5   14.05    1.46
   0  -4   5   15.88    1.21
   0   4  -4  952.84   10.67
   0   4  -4  898.31   12.98
   0  -4   4  911.42    9.89
   0  -4   4  909.31   13.26
   0   4  -3    2.59    1.10
   0  -4   3    1.47    0.43
   0  -4   3    2.04    1.98
   0   4  -2   90.56    2.41
   0  -4   2   89.71    2.51
   0  -4   2   93.05    1.20
   0  -4   2   95.49    1.31
   0   4  -1   63.10    1.61
   0  -4   1   61.09    1.19
   0  -4   1   68.08    4.27
   0  -4   1   66.94    2.34
   0   4   0 3346.81   45.89
   0   4   0 3327.58   44.51
   0  -4   0 3371.21   46.55
   0  -4   0 3315.34   44.56
   0   4   1  290.80    5.08
   0   4   1  286.69    4.39
   0  -4  -1  282.45    4.40
   0  -4  -1  293.78    5.29
   0   4   2 1163.64   15.62
   0   4   2 1179.51   15.33
   0  -4  -2 1168.59   18.25
   0  -4  -2 1192.00   15.37
   0   4   3    2.07    1.29
   0   4   3   -0.21    1.43
   0  -4  -3    1.61    2.16
   0  -4  -3    5.28    2.75
   0   4   4 1402.31   19.20
   0   4   4 1414.60   20.85
   0  -4  -4 1397.65   19.31
   0  -4  -4 1414.30   18.96
   0   4   5  292.92    5.40
   0   4   5  289.05    7.17
   0  -4  -5  292.77    5.23
   0  -4  -5  292.33    7.54
   0   4   6    1.23    3.25
   0   4   6    3.27    3.20
   0  -4  -6    3.61    1.93
   0  -4  -6    2.37    1.76
   0   4   7   60.36    3.15
   0   4   7   58.24    4.81
   0  -4  -7   65.73    3.11
   0  -4  -7   58.61    2.95
   0   4   8   28.10    2.73
   0   4   8   27.02    2.70
   0  -4  -8   24.86    2.68
   0  -4  -8   30.10    4.54
   0   4   9   38.01    3.22
   0   4   9   36.53    5.18
   0  -4  -9   35.03    5.15
   0  -4  -9   39.77    3.02
   0   4  10  284.22    9.79
   0   4  10  291.34    7.06
   0  -4 -10  288.52    6.70
   0  -4 -10  290.62    6.81
   0   4  11   42.84    3.76
   0   4  11   37.07    3.80
   0  -4 -11   42.72    3.49
   0  -4 -11   36.24    3.60
   0   4  12    0.53    2.45
   0   4  12   -0.30    4.10
   0  -4 -12    0.36    3.71
   0  -4 -12   -1.22    2.24
   0   4  13   15.83    3.28
   0   4  13   15.82    3.18
   0  -4 -13   13.92    3.10
   0  -4 -13   13.13    2.94
   0   4  14   70.51    6.92
   0   4  14   63.43    4.54
   0  -4 -14   62.31    6.29
   0  -4 -14   70.16    4.22
   0   4  15    9.09    3.36
   0   4  15    9.76    5.34
   0  -4 -15    9.68    3.12
   0  -4 -15    5.40    2.82
   0   4  16   81.94    5.17
   0   4  16   81.62    8.34
   0  -4 -16   76.24    6.68
   0  -4 -16   75.69    4.80
   0   4  17   19.21    3.91
   0   4  17   -2.72    3.84
   0  -4 -17   18.63    3.19
   0  -4 -17   12.27    3.66
   0   4  18   29.77    4.65
   0  -4 -18   25.09    4.64
   0  -4 -18   30.81    5.93
   0   4  19   31.91    4.96
   0   4  19   30.83    5.08
   0  -4 -19   33.89    4.69
   0  -4 -19   30.62    3.99
   0   5 -19    0.54    2.74
   0   5 -19    9.46    2.23
   0  -5  19    0.23    3.71
   0  -5  19   10.27    3.85
   0   5 -18    2.01    3.13
   0   5 -18    0.63    2.43
   0  -5  18    3.34    2.00
   0   5 -17   40.05    3.26
   0   5 -17   41.26    2.74
   0  -5  17   40.44    2.95
   0  -5  17   54.41    4.35
   0   5 -16   -1.37    4.01
   0   5 -16    5.52    1.77
   0  -5  16    2.03    1.90
   0  -5  16   -2.89    5.06
   0   5 -15   81.44    5.80
   0   5 -15   84.17    3.04
   0  -5  15   83.64    4.55
   0  -5  15   79.07    3.26
   0   5 -14   78.19    5.63
   0   5 -14   67.82    3.96
   0  -5  14   65.42    4.05
   0  -5  14   70.40    4.52
   0   5 -13   40.75    5.01
   0  -5  13   49.39    5.84
   0  -5  13   49.90    2.63
   0   5 -12  227.12    5.55
   0   5 -12  226.00    5.87
   0  -5  12  228.29    6.14
   0  -5  12  219.97    4.75
   0   5 -11   63.55    3.40
   0   5 -11   76.84    3.39
   0  -5  11   65.22    3.91
   0  -5  11   72.58    3.62
   0   5 -10  912.35   13.91
   0   5 -10  918.19   14.41
   0  -5  10  909.16   12.91
   0  -5  10  891.03   16.59
   0   5  -9   51.77    2.46
   0   5  -9   58.37    2.62
   0  -5   9   61.69    4.40
   0  -5   9   54.88    1.82
   0   5  -8 1036.20   13.21
   0   5  -8 1062.39   15.41
   0  -5   8 1029.43   13.29
   0  -5   8 1039.97   17.06
   0   5  -7  127.34    3.21
   0   5  -7  116.73    2.56
   0  -5   7  124.69    4.78
   0  -5   7  116.00    2.09
   0   5  -6  321.85    5.43
   0   5  -6  316.41    4.34
   0  -5   6  323.34    5.43
   0  -5   6  312.57    3.88
   0   5  -5    2.42    0.39
   0   5  -5    2.54    1.23
   0  -5   5    2.75    0.71
   0  -5   5    5.03    1.25
   0   5  -4   84.81    2.27
   0   5  -4   79.77    1.00
   0  -5   4   86.18    2.32
   0  -5   4   76.71    1.12
   0   5  -3   25.43    2.55
   0  -5   3   23.03    2.60
   0  -5   3   23.98    0.50
   0  -5   3   23.31    0.47
   0   5  -2    3.08    1.22
   0   5  -2    2.90    0.42
   0  -5   2    3.53    0.32
   0  -5   2    2.02    1.21
   0   5  -1  847.52    9.84
   0  -5   1  828.27   12.43
   0  -5   1  822.21   11.26
   0  -5   1  830.05    9.28
   0   5   0   16.46    2.85
   0   5   0   15.30    0.98
   0  -5   0   15.22    0.98
   0  -5   0   14.25    1.83
   0   5   1  340.87    5.84
   0   5   1  342.91    5.41
   0  -5  -1  342.24    5.72
   0  -5  -1  333.75    5.72
   0   5   2  335.60    5.52
   0   5   2  332.41    5.04
   0  -5  -2  340.44    5.73
   0  -5  -2  344.75    5.07
   0   5   3  499.96    7.21
   0   5   3  492.75    9.20
   0  -5  -3  502.34    7.82
   0  -5  -3  495.10    8.61
   0   5   4 2285.29   34.24
   0   5   4 2311.63   32.05
   0  -5  -4 2309.55   32.66
   0  -5  -4 2340.11   32.24
   0   5   5  150.70    5.94
   0   5   5  154.13    3.99
   0  -5  -5  162.30    3.92
   0  -5  -5  145.13    6.58
   0   5   6  943.31   14.23
   0   5   6  942.58   14.12
   0  -5  -6  930.84   13.74
   0  -5  -6  949.57   14.61
   0   5   7  243.24    5.48
   0   5   7  254.19    5.59
   0  -5  -7  243.45    5.75
   0  -5  -7  252.86    5.38
   0   5   8  586.15   10.19
   0   5   8  545.64    9.74
   0  -5  -8  587.22    9.94
   0  -5  -8  565.94   10.16
   0   5   9   33.24    3.32
   0   5   9   37.27    3.39
   0  -5  -9   45.92    3.18
   0  -5  -9   42.29    5.68
   0   5  10    1.01    4.32
   0   5  10    2.89    2.69
   0  -5 -10    6.29    2.40
   0  -5 -10   -1.88    2.57
   0   5  11   30.46    6.32
   0   5  11   29.83    3.62
   0  -5 -11   29.30    3.53
   0  -5 -11   29.57    3.58
   0   5  12   38.49    4.13
   0   5  12   38.31    3.88
   0  -5 -12   47.67    3.81
   0  -5 -12   41.80    3.64
   0   5  13   38.76    3.74
   0   5  13   42.60    4.06
   0  -5 -13   41.24    3.76
   0  -5 -13   35.59    3.63
   0   5  14   19.26    3.67
   0   5  14   20.15    3.86
   0  -5 -14   24.93    3.60
   0  -5 -14   27.39    3.33
   0   5  15   48.83    4.66
   0   5  15   59.61    4.35
   0  -5 -15   49.89    6.82
   0  -5 -15   49.27    6.42
   0   5  16    0.84    5.63
   0   5  16   12.88    6.20
   0  -5 -16    9.90    3.35
   0  -5 -16   13.12    3.10
   0   5  17    0.62    3.35
   0   5  17    3.51    5.46
   0  -5 -17    3.65    4.39
   0  -5 -17    2.90    3.08
   0   5  18   44.00    5.15
   0   5  18   40.92    5.37
   0  -5 -18   47.10    4.28
   0  -5 -18   44.89    9.13
   0   6 -19    4.95    3.10
   0   6 -19    1.17    2.60
   0  -6  19    0.47    5.77
   0  -6  19    3.92    3.33
   0   6 -18    0.71    5.09
   0   6 -18   28.83    2.47
   0  -6  18   26.19    2.62
   0   6 -17    2.01    1.52
   0   6 -17   -0.92    3.63
   0  -6  17    2.00    1.69
   0  -6  17   -0.09    2.74
   0   6 -16   23.15    4.77
   0   6 -16   24.96    2.07
   0  -6  16   30.86    3.71
   0  -6  16   17.31    3.58
   0   6 -15   15.38    2.80
   0   6 -15   10.99    4.46
   0  -6  15   17.60    1.98
   0  -6  15   17.21    3.18
   0   6 -14    0.92    1.76
   0   6 -14    0.21    2.97
   0  -6  14    2.17    3.52
   0  -6  14   -0.26    1.27
   0   6 -13   29.85    2.65
   0   6 -13   24.46    4.48
   0  -6  13   30.29    3.21
   0  -6  13   26.84    3.21
   0   6 -12   43.02    3.09
   0   6 -12   51.27    2.98
   0  -6  12   47.72    2.24
   0  -6  12   44.29    3.49
   0   6 -11   30.17    2.52
   0   6 -11   35.29    2.73
   0  -6  11   32.68    2.96
   0  -6  11   33.35    1.86
   0   6 -10   13.29    1.17
   0   6 -10    9.86    2.23
   0  -6  10    9.83    4.04
   0  -6  10   13.62    2.18
   0   6  -9   34.93    3.86
   0   6  -9   33.99    1.24
   0  -6   9   32.14    1.42
   0  -6   9   33.13    4.01
   0   6  -8   87.54    1.63
   0   6  -8   79.05    2.91
   0  -6   8   85.81    2.49
   0  -6   8   74.87    4.58
   0   6  -7    3.07    0.54
   0   6  -7    4.51    2.52
   0  -6   7    3.16    0.63
   0  -6   7    2.31    2.63
   0   6  -6 1536.68   18.60
   0   6  -6 1490.81   21.12
   0  -6   6 1538.27   21.69
   0  -6   6 1545.41   18.86
   0   6  -5   42.12    2.28
   0  -6   5   49.96    1.06
   0  -6   5   41.89    2.32
   0   6  -4 2278.37   31.58
   0  -6   4 2336.60   27.12
   0  -6   4 2221.83   25.81
   0   6  -3   16.27    1.58
   0  -6   3   15.01    1.55
   0   6  -2  397.75    4.34
   0  -6   2  394.44    4.12
   0  -6   2  391.35    5.93
   0  -6   2  395.46    6.22
   0   6  -1   12.11    1.06
   0  -6   1   11.31    0.69
   0  -6   1   11.65    2.47
   0  -6   1   13.18    1.69
   0   6   0    8.64    1.57
   0   6   0    9.42    1.44
   0  -6   0   10.73    2.86
   0  -6   0    9.77    1.45
   0   6   1    7.91    1.60
   0   6   1    8.86    1.09
   0  -6  -1   10.23    1.74
   0  -6  -1    7.45    1.05
   0   6   2  102.59    2.94
   0   6   2   93.64    2.40
   0  -6  -2  100.11    3.18
   0  -6  -2   99.40    2.39
   0   6   3   16.60    1.76
   0   6   3   12.16    3.35
   0  -6  -3   18.05    2.27
   0  -6  -3   14.09    1.66
   0   6   4  116.50    5.02
   0   6   4  114.94    5.48
   0  -6  -4  116.70    3.24
   0  -6  -4  111.57    3.92
   0   6   5   39.80    2.61
   0   6   5   47.01    2.72
   0  -6  -5   39.64    2.98
   0  -6  -5   41.08    2.47
   0   6   6  116.68    3.71
   0   6   6  118.22    3.87
   0  -6  -6  117.08    4.21
   0  -6  -6  116.98    3.60
   0   6   7   68.49    3.42
   0   6   7   61.91    5.40
   0  -6  -7   65.67    3.26
   0  -6  -7   71.91    3.77
   0   6   8   82.91    4.03
   0   6   8   89.62    3.97
   0  -6  -8   81.45    3.88
   0  -6  -8   89.24    4.40
   0   6   9   26.59    5.42
   0   6   9   23.40    3.16
   0  -6  -9   22.45    3.06
   0  -6  -9   21.54    3.42
   0   6  10   32.42    6.14
   0   6  10   36.55    6.43
   0  -6 -10   43.66    3.74
   0  -6 -10   41.55    6.49
   0   6  11   11.88    3.40
   0   6  11   12.34    3.20
   0  -6 -11   11.10    3.14
   0  -6 -11   12.33    3.36
   0   6  12    8.20    3.30
   0   6  12    6.86    2.94
   0  -6 -12    9.92    3.03
   0  -6 -12   10.01    3.00
   0   6  13    9.37    3.15
   0   6  13   14.99    3.46
   0  -6 -13    7.87    3.03
   0  -6 -13    9.14    3.25
   0   6  14   80.79    5.02
   0   6  14   77.53    4.75
   0  -6 -14   84.08    4.92
   0  -6 -14   78.30    4.64
   0   6  15   15.07    3.45
   0   6  15   13.30    6.15
   0  -6 -15    6.20    3.11
   0  -6 -15   11.27    5.59
   0   6  16   18.27    3.79
   0   6  16   22.97    4.21
   0  -6 -16   20.97    3.85
   0  -6 -16   22.39    5.60
   0   6  17   62.62    5.12
   0   6  17   51.14    5.41
   0  -6 -17   58.28    5.05
   0  -6 -17   53.75    4.41
   0   6  18    4.07    3.69
   0   6  18   -3.48    5.85
   0  -6 -18   -2.20    4.73
   0  -6 -18    5.16    6.05
   0   7 -19    0.81    4.40
   0   7 -19    3.85    1.66
   0  -7  19    1.28    3.55
   0  -7  19    4.36    1.86
   0   7 -18   -0.91    2.25
   0   7 -18    1.38    1.37
   0  -7  18   -0.90    2.88
   0  -7  18    2.42    2.63
   0   7 -17    8.70    1.53
   0   7 -17   -0.29    2.56
   0  -7  17    8.20    1.78
   0  -7  17    0.63    3.25
   0   7 -16   25.00    3.03
   0   7 -16   28.64    2.91
   0  -7  16   27.44    2.15
   0  -7  16   32.88    3.70
   0   7 -15   32.69    2.86
   0   7 -15   34.30    3.21
   0  -7  15   45.26    5.99
   0  -7  15   32.61    3.46
   0   7 -14   49.32    3.26
   0   7 -14   51.95    2.86
   0  -7  14   53.23    3.72
   0  -7  14   49.88    2.22
   0   7 -13    1.12    3.57
   0   7 -13    5.12    1.78
   0  -7  13    3.47    1.29
   0  -7  13    4.41    2.33
   0   7 -12   37.46    1.58
   0   7 -12   41.87    4.72
   0  -7  12   36.91    2.91
   0  -7  12   39.69    3.19
   0   7 -11    5.72    1.00
   0   7 -11    6.87    2.16
   0  -7  11    5.26    1.24
   0  -7  11    4.51    3.87
   0   7 -10  174.20    4.57
   0   7 -10  176.20    3.60
   0  -7  10  165.15    4.75
   0  -7  10  173.67    3.06
   0   7  -9   24.12    1.53
   0   7  -9   25.97    3.88
   0  -7   9   28.35    2.50
   0  -7   9   26.77    1.85
   0   7  -8  436.20    5.75
   0   7  -8  428.16    7.57
   0  -7   8  441.36    6.08
   0  -7   8  422.93    7.43
   0   7  -7  138.35    2.10
   0   7  -7  140.99    3.66
   0  -7   7  140.81    1.86
   0  -7   7  144.93    3.76
   0   7  -6   15.72    3.00
   0  -7   6   10.32    0.56
   0  -7   6   10.50    2.99
   0  -7   6   10.97    0.65
   0   7  -5  337.56    5.87
   0  -7   5  354.49    3.46
   0  -7   5  330.63    3.25
   0  -7   5  350.65    6.10
   0   7  -4    1.89    1.50
   0  -7   4    2.30    1.48
   0  -7   3   31.60    2.25
   0  -7   3   29.22    0.70
   0  -7   3   29.92    3.32
   0  -7   3   28.40    0.62
   0   7  -2   71.98    1.39
   0  -7   2   74.56    2.84
   0  -7   2   69.75    1.50
   0  -7   2   73.88    2.51
   0   7  -1   10.78    1.22
   0  -7   1   11.44    2.81
   0  -7   1   11.79    1.27
   0  -7   1   12.69    1.87
   0   7   0  141.93    3.55
   0   7   0  141.51    2.45
   0  -7   0  136.62    2.36
   0  -7   0  151.44    3.81
   0   7   1   70.81    2.79
   0   7   1   74.28    2.03
   0  -7  -1   76.58    3.11
   0  -7  -1   71.11    1.97
   0   7   2   19.96    3.72
   0   7   2   23.90    1.73
   0  -7  -2   18.89    2.72
   0  -7  -2   28.58    4.19
   0   7   3  170.28    5.33
   0   7   3  165.72    6.06
   0  -7  -3  175.01    4.63
   0  -7  -3  167.98    3.61
   0   7   4  974.22   17.08
   0   7   4  967.43   14.19
   0  -7  -4  966.88   13.96
   0  -7  -4  978.44   15.25
   0   7   5  491.02    8.56
   0   7   5  519.63    8.78
   0  -7  -5  529.70   10.41
   0  -7  -5  508.82    9.24
   0   7   6  945.89   14.82
   0   7   6  919.61   14.83
   0  -7  -6  957.39   18.87
   0  -7  -6  937.77   14.44
   0   7   7  336.02    7.27
   0   7   7  320.95    9.63
   0  -7  -7  333.24   10.82
   0  -7  -7  339.65    6.97
   0   7   8  364.50    7.89
   0   7   8  335.58    7.59
   0  -7  -8  348.74    8.34
   0  -7  -8  357.60   10.22
   0   7   9  173.63    5.66
   0   7   9  184.43    5.93
   0  -7  -9  191.19    5.68
   0  -7  -9  179.49    6.28
   0   7  10   18.20    3.33
   0   7  10   13.86    3.56
   0  -7 -10   18.41    3.24
   0  -7 -10   16.95    3.71
   0   7  11   44.04    3.83
   0   7  11   40.27    4.20
   0  -7 -11   42.50    4.16
   0  -7 -11   44.43    3.85
   0   7  12   17.32    3.31
   0   7  12   26.02    3.78
   0  -7 -12   15.90    3.44
   0  -7 -12   17.17    5.70
   0   7  13  157.86    9.65
   0   7  13  147.70    5.74
   0  -7 -13  157.81    6.00
   0  -7 -13  151.89    5.88
   0   7  14   49.81    7.54
   0   7  14   49.49    4.30
   0  -7 -14   46.40    4.16
   0  -7 -14   47.39    4.64
   0   7  15   30.43    4.47
   0   7  15   32.83    4.19
   0  -7 -15   40.94    4.01
   0  -7 -15   38.42    7.03
   0   7  16   39.54    4.96
   0   7  16   38.79    4.45
   0  -7 -16   38.78    4.12
   0  -7 -16   38.46    4.54
   0   7  17   -4.00    3.60
   0   7  17    2.67    3.23
   0  -7 -17    3.00    4.70
   0  -7 -17    3.78    3.22
   0   8 -19   -0.55    1.27
   0   8 -19   -0.45    2.34
   0  -8  19    0.45    3.24
   0  -8  19   -2.08    2.44
   0   8 -18   36.65    2.15
   0   8 -18   37.02    3.67
   0  -8  18   38.77    2.44
   0  -8  18   43.07    4.63
   0   8 -17    3.71    1.30
   0   8 -17    7.44    2.43
   0  -8  17    0.41    3.03
   0  -8  17    4.58    1.50
   0   8 -16   19.89    2.84
   0   8 -16   14.84    1.48
   0  -8  16   14.07    5.49
   0  -8  16   13.67    2.72
   0   8 -15   50.48    1.87
   0   8 -15   43.57    3.36
   0  -8  15   44.67    3.93
   0  -8  15   44.21    2.15
   0   8 -14   15.03    1.25
   0   8 -14   11.39    2.61
   0  -8  14   13.60    2.95
   0  -8  14   13.53    1.45
   0   8 -13   28.36    1.36
   0   8 -13   28.04    2.88
   0  -8  13   29.65    2.47
   0  -8  13   24.44    4.95
   0   8 -12   26.44    1.83
   0   8 -12   22.02    4.36
   0  -8  12   26.98    2.91
   0  -8  12   24.49    1.41
   0   8 -11   40.59    1.32
   0   8 -11   42.59    2.91
   0  -8  11   39.30    1.51
   0  -8  11   44.96    3.23
   0   8 -10   28.94    1.50
   0   8 -10   23.48    2.68
   0  -8  10   26.54    1.84
   0  -8  10   24.16    2.78
   0   8  -9   26.61    4.17
   0   8  -9   30.06    0.85
   0  -8   9   26.35    2.58
   0  -8   9   29.44    1.53
   0   8  -8  150.07    1.90
   0   8  -8  149.46    4.23
   0  -8   8  156.70    2.50
   0  -8   8  162.13    4.30
   0   8  -7  149.39    4.02
   0  -8   7  157.01    2.02
   0  -8   7  147.97    3.99
   0  -8   7  155.17    1.89
   0   8  -6 1033.23   17.62
   0  -8   6 1046.72   15.79
   0   8  -5  169.87    4.15
   0  -8   5  180.55    4.22
   0   8  -4 1426.18   20.91
   0  -8   4 1519.38   23.92
   0  -8   3  560.38    6.05
   0  -8   3  534.85    8.46
   0  -8   3  552.73    6.03
   0  -8   3  536.88    8.95
   0   8  -2   40.80    1.23
   0  -8   2   40.73    4.21
   0  -8   2   43.13    2.36
   0  -8   2   39.01    1.32
   0   8  -1  407.18    5.03
   0  -8   1  408.91    6.81
   0  -8   1  397.20    5.66
   0  -8   1  405.42    7.27
   0   8   0   99.71    3.32
   0   8   0  101.33    2.07
   0  -8   0   98.18    2.87
   0  -8   0  102.81    3.57
   0   8   1  158.15    4.04
   0   8   1  153.56    4.07
   0  -8  -1  161.71    2.98
   0  -8  -1  159.61    4.36
   0   8   2   50.59    2.73
   0   8   2   52.10    3.19
   0  -8  -2   53.21    4.99
   0  -8  -2   49.82    1.98
   0   8   3   16.52    2.29
   0   8   3   21.93    1.89
   0  -8  -3   21.29    2.77
   0  -8  -3   18.15    1.79
   0   8   4   62.05    3.29
   0   8   4   73.92    4.43
   0  -8  -4   73.48    3.71
   0  -8  -4   66.81    4.13
   0   8   5   20.49    2.35
   0   8   5   18.59    4.34
   0  -8  -5   20.68    3.14
   0  -8  -5   16.28    2.19
   0   8   6   45.78    3.22
   0   8   6   42.51    3.13
   0  -8  -6   39.10    2.87
   0  -8  -6   44.13    3.82
   0   8   7   37.31    3.31
   0   8   7   34.32    3.39
   0  -8  -7   35.27    3.96
   0  -8  -7   34.19    3.11
   0   8   8  286.58    7.21
   0   8   8  284.07    7.13
   0  -8  -8  289.16    9.59
   0  -8  -8  296.55    8.10
   0   8   9    0.09    2.17
   0   8   9    0.43    3.62
   0  -8  -9    1.01    2.45
   0  -8  -9   -0.93    1.98
   0   8  10  462.10   10.22
   0   8  10  423.35    9.60
   0  -8 -10  459.75    9.95
   0   8  11    0.89    4.79
   0   8  11    3.01    2.58
   0  -8 -11    6.09    4.38
   0  -8 -11   -2.11    2.89
   0   8  12  353.45   12.80
   0   8  12  322.79    8.41
   0  -8 -12  339.26    9.06
   0  -8 -12  357.47    8.86
   0   8  13   73.17    5.11
   0   8  13   59.00    4.63
   0  -8 -13   72.67    4.80
   0  -8 -13   73.53    4.72
   0   8  14   50.09    5.08
   0   8  14   55.00    4.55
   0  -8 -14   64.68    4.77
   0  -8 -14   63.17    4.58
   0   8  15   40.67    4.96
   0   8  15   39.46    4.32
   0  -8 -15   45.22    4.31
   0  -8 -15   42.06    4.57
   0   8  16   24.86    4.11
   0   8  16   24.41    4.75
   0  -8 -16   15.89    6.34
   0  -8 -16   26.91    4.51
   0   8  17   47.41    9.15
   0   8  17   50.18    5.20
   0  -8 -17   47.46    5.26
   0  -8 -17   52.89    4.73
   0   9 -18   23.65    3.18
   0  -9  18   -0.60    4.04
   0   9 -17    5.85    2.35
   0   9 -17    1.09    1.04
   0  -9  17    0.69    4.89
   0  -9  17    2.76    2.02
   0   9 -16   28.66    3.42
   0   9 -16   40.72    1.69
   0  -9  16   45.10    4.05
   0  -9  16   40.69    1.95
   0   9 -15   -0.06    0.83
   0   9 -15    2.02    2.02
   0  -9  15    0.11    2.31
   0  -9  15    1.40    0.97
   0   9 -14   73.20    2.59
   0   9 -14   74.48    3.83
   0  -9  14   76.53    2.97
   0  -9  14   67.67    6.60
   0   9 -13   10.60    2.40
   0   9 -13    8.90    0.90
   0  -9  13    8.58    1.73
   0  -9  13    8.36    2.61
   0   9 -12   29.74    4.62
   0   9 -12   27.08    1.57
   0  -9  12   31.98    3.01
   0  -9  12   29.33    1.20
   0   9 -11    0.19    0.85
   0   9 -11    2.16    1.90
   0  -9  11    0.52    0.64
   0  -9  11    0.27    1.93
   0   9 -10  128.92    2.37
   0   9 -10  141.36    4.60
   0  -9  10  134.56    2.10
   0  -9  10  139.32    4.61
   0   9  -9   67.43    5.19
   0  -9   9   59.72    5.27
   0  -9   9   60.95    0.96
   0  -9   9   60.24    1.40
   0   9  -8   36.15    2.70
   0  -9   8   36.01    4.44
   0  -9   8   31.63    0.63
   0  -9   8   31.35    0.67
   0   9  -7   22.95    2.45
   0  -9   7   23.66    3.93
   0   9  -6   14.85    2.22
   0  -9   6   14.77    3.71
   0   9  -5  169.16    4.36
   0  -9   5  176.36    6.11
   0  -9   4  161.02    4.41
   0  -9   4  149.18    3.97
   0  -9   3   52.76    2.59
   0  -9   3   46.44    2.83
   0  -9   3   45.21    0.73
   0   9  -2   54.86    1.06
   0  -9   2   52.14    2.62
   0  -9   2   56.91    1.56
   0  -9   2   52.82    2.92
   0   9  -1  379.60    4.86
   0  -9   1  388.11    6.95
   0  -9   1  376.40    4.88
   0  -9   1  379.48    7.37
   0   9   0  622.86    8.17
   0  -9   0  626.62    8.27
   0  -9   0  636.68   10.21
   0  -9   0  635.69   10.75
   0   9   1   67.87    4.99
   0   9   1   75.02    2.15
   0  -9  -1   82.18    5.63
   0  -9  -1   75.48    2.08
   0   9   2  177.50    4.47
   0   9   2  182.41    3.65
   0  -9  -2  173.93    3.52
   0  -9  -2  186.95    7.61
   0   9   3  183.30    4.82
   0   9   3  192.25    5.72
   0  -9  -3  188.48    5.49
   0  -9  -3  188.97    5.60
   0   9   4  472.02    8.07
   0   9   4  466.58    8.86
   0  -9  -4  471.20    9.61
   0  -9  -4  464.59    7.79
   0   9   5  101.10    3.77
   0   9   5  100.63    4.18
   0  -9  -5  102.62    3.61
   0  -9  -5   92.83    4.90
   0   9   6  735.74   13.07
   0   9   6  761.92   12.97
   0  -9  -6  769.35   12.81
   0  -9  -6  757.45   14.41
   0   9   7  365.43    8.41
   0   9   7  368.74    8.08
   0  -9  -7  357.06    9.09
   0  -9  -7  368.10   10.46
   0   9   8  263.34   10.04
   0   9   8  256.44    6.94
   0  -9  -8  277.87    6.95
   0  -9  -8  267.95   11.95
   0   9   9  286.91   10.65
   0   9   9  267.76    7.26
   0  -9  -9  276.52    8.17
   0  -9  -9  292.00    7.27
   0   9  10   51.03    4.32
   0   9  10   52.97    4.04
   0  -9 -10   58.14    4.09
   0  -9 -10   51.57    4.73
   0   9  11  348.67    8.94
   0   9  11  324.53    8.36
   0  -9 -11  340.55    9.29
   0  -9 -11  358.40   12.01
   0   9  12   42.64    6.76
   0   9  12   47.98    4.56
   0  -9 -12   35.21    7.52
   0  -9 -12   43.89    4.31
   0   9  13   50.67    7.32
   0   9  13   66.08    5.00
   0  -9 -13   59.76    4.69
   0  -9 -13   57.78    4.90
   0   9  14   27.70    4.32
   0   9  14   21.97    6.38
   0  -9 -14   21.73    3.98
   0  -9 -14   23.45    6.66
   0   9  15    6.18    3.66
   0   9  15    2.37    3.31
   0  -9 -15    7.79    5.47
   0  -9 -15    4.51    3.42
   0   9  16   29.14    8.12
   0   9  16   24.12    4.40
   0  -9 -16   25.57    4.51
   0  -9 -16   21.03    4.18
   0  10 -18    7.74    4.35
   0 -10  18    0.36    3.57
   0  10 -17    4.75    4.30
   0 -10  17    4.47    3.22
   0  10 -16   -0.13    4.07
   0 -10  16    7.94    4.85
   0  10 -15   24.62    1.22
   0  10 -15   31.71    5.07
   0 -10  15   27.59    1.33
   0 -10  15   25.20    3.54
   0  10 -14   -0.67    2.14
   0  10 -14    1.82    1.10
   0 -10  14    1.38    2.39
   0 -10  14    1.10    1.22
   0  10 -13   37.24    1.13
   0  10 -13   40.55    3.23
   0 -10  13   36.60    1.79
   0 -10  13   43.15    3.45
   0  10 -12    2.60    2.18
   0  10 -12    2.63    0.53
   0 -10  12    0.94    3.87
   0 -10  12    3.34    0.96
   0  10 -11  136.56    6.87
   0 -10  11  123.12    1.83
   0 -10  11  120.23    1.74
   0 -10  11  138.99    4.67
   0  10 -10  212.63    5.75
   0 -10  10  206.11    5.76
   0 -10  10  197.06    2.27
   0 -10  10  200.24    2.46
   0  10  -9    1.55    2.01
   0 -10   9    0.46    2.03
   0  10  -8  211.56    5.60
   0 -10   8  233.41    5.67
   0  10  -7    0.97    3.26
   0 -10   7    1.29    1.96
   0  10  -6  461.57    8.73
   0 -10   6  471.62    8.86
   0 -10   5    9.14    2.50
   0 -10   5    9.26    2.23
   0 -10   4  543.35    9.54
   0 -10   4  539.53    9.93
   0  10  -3    6.87    0.65
   0 -10   3    8.91    2.15
   0 -10   3    8.93    2.49
   0 -10   3    9.41    0.45
   0  10  -2  597.72    7.73
   0 -10   2  587.43    7.07
   0 -10   2  589.81   10.07
   0 -10   2  582.82   13.29
   0  10  -1  394.63    6.05
   0 -10   1  379.81    7.31
   0 -10   1  395.94   10.64
   0 -10   1  390.35    6.01
   0  10   0  172.20    3.08
   0 -10   0  169.88    4.76
   0 -10   0  173.89    7.94
   0 -10   0  169.31    4.00
   0  10   1  249.35    5.57
   0  10   1  242.51    5.88
   0 -10  -1  244.93    5.40
   0 -10  -1  244.39    9.14
   0  10   2   17.03    1.79
   0  10   2   20.31    2.70
   0 -10  -2   17.38    5.19
   0 -10  -2   17.88    1.70
   0  10   3  154.80    4.98
   0  10   3  166.07    4.04
   0 -10  -3  164.12    3.91
   0 -10  -3  165.76    5.74
   0  10   4   72.24    6.23
   0  10   4   76.89    3.15
   0 -10  -4   76.98    3.11
   0 -10  -4   86.53    7.52
   0  10   5   53.06    5.21
   0  10   5   59.49    3.79
   0 -10  -5   54.19    7.37
   0 -10  -5   56.47    3.10
   0  10   6  336.12    8.21
   0  10   6  334.13    7.43
   0 -10  -6  332.35    9.61
   0 -10  -6  332.61   12.77
   0  10   7   87.20    4.69
   0  10   7   93.67    4.43
   0 -10  -7   93.72    5.68
   0 -10  -7   94.27    4.26
   0  10   8   93.76    7.17
   0  10   8   99.35    4.63
   0 -10  -8   92.19    4.32
   0 -10  -8   94.19    5.57
   0  10   9   24.45    3.50
   0  10   9   28.25    3.65
   0 -10  -9   33.06    3.33
   0 -10  -9   36.46    4.28
   0  10  10  169.05    5.99
   0  10  10  185.11    6.34
   0 -10 -10  172.26    6.99
   0 -10 -10  187.59    8.89
   0  10  11  160.69    6.34
   0  10  11  147.33    8.91
   0 -10 -11  163.03    6.02
   0 -10 -11  152.30   10.31
   0  10  12  122.91    5.58
   0  10  12  118.92    5.78
   0 -10 -12  120.85    5.81
   0 -10 -12  117.14    6.15
   0  10  13   57.26    4.73
   0  10  13   70.14    5.13
   0 -10 -13   60.24    5.08
   0 -10 -13   62.54    4.90
   0  10  14   49.08    4.73
   0  10  14   51.84    8.35
   0 -10 -14   61.99    7.97
   0 -10 -14   57.37    7.91
   0  10  15   34.27    4.67
   0  10  15   47.43    5.18
   0 -10 -15   35.27    4.72
   0 -10 -15   46.43    4.88
   0  10  16   14.36    4.58
   0  10  16    8.42    4.00
   0 -10 -16    8.32    4.29
   0 -10 -16   13.84    3.98
   0  11 -17   -2.97    2.51
   0 -11  17    2.60    5.14
   0  11 -16   66.27    4.32
   0 -11  16   68.07    4.91
   0  11 -15   -2.06    2.11
   0 -11  15    1.90    2.43
   0  11 -14   72.72    6.34
   0 -11  14   84.47    7.03
   0  11 -13    5.09    2.58
   0 -11  13    6.68    0.48
   0 -11  13    6.42    0.67
   0 -11  13    9.28    2.74
   0  11 -12  113.91    4.61
   0 -11  12  120.81    4.78
   0  11 -11   66.77    3.83
   0 -11  11   66.05    3.95
   0  11 -10   71.55    3.92
   0 -11  10   73.54    6.06
   0  11  -9  102.75    4.19
   0 -11   9   97.77    6.34
   0  11  -8    4.91    2.39
   0 -11   8    2.90    2.27
   0  11  -7  132.87    4.65
   0 -11   7  134.77    4.62
   0 -11   6    6.72    2.34
   0 -11   6    5.48    2.62
   0 -11   5  118.62    4.24
   0 -11   5  116.02    6.94
   0 -11   4   43.46    3.11
   0 -11   4   42.65    3.47
   0  11  -3   46.53    1.14
   0 -11   3   45.74    0.86
   0 -11   3   49.92    3.61
   0 -11   3   46.40    3.15
   0  11  -2  342.55    4.99
   0 -11   2  334.58    4.33
   0 -11   2  335.25    7.93
   0 -11   2  346.05    7.33
   0  11  -1    1.13    0.83
   0 -11   1    2.76    1.37
   0 -11   1    1.01    2.14
   0 -11   1   -2.82    2.55
   0  11   0  880.00   13.27
   0 -11   0  859.71   11.82
   0 -11   0  871.87   15.78
   0 -11   0  890.55   15.23
   0  11   1   76.03    4.19
   0  11   1   84.56    2.62
   0 -11  -1   84.19    4.75
   0 -11  -1   86.09    2.50
   0  11   2  729.01   11.16
   0  11   2  782.99   16.92
   0 -11  -2  749.52   11.42
   0 -11  -2  779.53   14.94
   0  11   3  215.24    4.90
   0  11   3  207.77    6.19
   0 -11  -3  209.07    6.96
   0 -11  -3  221.00    4.77
   0  11   4  345.24    8.09
   0  11   4  338.00    6.87
   0 -11  -4  337.82   12.80
   0 -11  -4  344.11    8.68
   0  11   5  124.28    7.88
   0  11   5  136.78    4.47
   0 -11  -5  131.79    9.74
   0 -11  -5  138.47    6.41
   0  11   6  158.49    5.74
   0  11   6  167.12    5.14
   0 -11  -6  167.55    6.70
   0 -11  -6  170.65    5.06
   0  11   7   48.87    6.21
   0  11   7   50.52    5.62
   0 -11  -7   44.35    4.71
   0 -11  -7   50.85    3.35
   0  11   8   26.88    5.39
   0  11   8   22.77    3.41
   0 -11  -8   29.57    3.12
   0 -11  -8   25.98    4.19
   0  11   9   57.06    6.31
   0  11   9   41.55    3.89
   0 -11  -9   50.52    4.75
   0 -11  -9   50.90    6.01
   0  11  10   25.98    6.30
   0  11  10   32.30    6.22
   0 -11 -10   25.73    7.46
   0 -11 -10   33.00    3.72
   0  11  11   98.77    8.21
   0  11  11   87.69    5.18
   0 -11 -11  110.16    5.21
   0 -11 -11   92.73    5.81
   0  11  12   19.55    6.32
   0  11  12   16.46    3.65
   0 -11 -12   15.89    3.76
   0 -11 -12   16.37    4.18
   0  11  13   38.92    4.71
   0  11  13   34.43    4.53
   0 -11 -13   43.52    7.88
   0 -11 -13   47.24    7.62
   0  11  14   24.44    4.40
   0  11  14   35.18    4.70
   0 -11 -14   23.31    4.75
   0 -11 -14   31.83    4.68
   0  11  15   -0.17    3.65
   0  11  15    2.35    3.31
   0 -11 -15    4.05    3.38
   0 -11 -15    1.47    3.46
   0  12 -16   -1.80    2.37
   0 -12  16    4.29    4.52
   0  12 -15   27.20    3.52
   0 -12  15   27.19    3.89
   0  12 -14    2.89    2.47
   0 -12  14    1.80    2.75
   0  12 -13   24.12    5.17
   0 -12  13   24.68    5.58
   0  12 -12   43.99    3.65
   0 -12  12   45.91    3.75
   0  12 -11   75.97    4.31
   0 -12  11   77.59    4.28
   0  12 -10  178.28    8.00
   0 -12  10  168.82    5.55
   0  12  -9    4.24    2.31
   0 -12   9    0.61    2.23
   0  12  -8  185.10    5.59
   0 -12   8  186.33    7.88
   0 -12   7   26.47    3.46
   0 -12   7   27.09    5.02
   0 -12   6  277.60    6.87
   0 -12   6  281.24   10.20
   0 -12   5   46.02    3.41
   0 -12   5   41.46    3.84
   0 -12   4  272.07    7.39
   0 -12   4  269.11    6.77
   0  12  -3   54.58    1.31
   0 -12   3   58.30    4.42
   0 -12   3   54.03    3.78
   0 -12   3   61.62    1.06
   0  12  -2  372.09    4.90
   0 -12   2  365.95    5.59
   0 -12   2  382.38   12.44
   0 -12   2  392.13    8.54
   0  12  -1  250.90    4.83
   0 -12   1  248.20    6.56
   0 -12   1  255.60    3.93
   0 -12   1  251.79    7.45
   0  12   0  166.59    3.32
   0 -12   0  161.43    3.26
   0 -12   0  168.39    6.47
   0 -12   0  169.79    8.38
   0  12   1  222.60    4.32
   0 -12  -1  224.11    6.33
   0 -12  -1  225.11    7.32
   0 -12  -1  226.75    5.70
   0  12   2   -0.44    2.40
   0  12   2    0.77    1.43
   0 -12  -2    2.77    2.92
   0 -12  -2    0.89    2.24
   0  12   3  146.55    4.11
   0  12   3  148.16    5.54
   0 -12  -3  148.19    3.95
   0 -12  -3  155.85    6.66
   0  12   4   34.08    2.77
   0  12   4   35.15    3.62
   0 -12  -4   40.78    7.52
   0 -12  -4   38.72    2.61
   0  12   5   86.39    4.53
   0  12   5   89.03    5.78
   0 -12  -5   93.72    8.85
   0 -12  -5   94.35    3.68
   0  12   6   19.36    2.73
   0  12   6   11.24    5.22
   0 -12  -6   20.16    2.55
   0 -12  -6   15.55    3.87
   0  12   7   41.64    3.34
   0  12   7   37.19    3.70
   0 -12  -7   41.54    3.16
   0 -12  -7   41.40    4.56
   0  12   8   12.20    2.89
   0  12   8   13.94    3.06
   0 -12  -8    8.57    3.90
   0 -12  -8   13.03    4.47
   0  12   9   -1.64    2.39
   0  12   9   -0.68    2.59
   0 -12  -9    2.38    5.06
   0 -12  -9   -0.21    2.30
   0  12  10  203.36    6.87
   0  12  10  208.36    7.31
   0 -12 -10  219.84    6.89
   0 -12 -10  206.21    7.93
   0  12  11   12.40    3.54
   0  12  11   14.34    3.56
   0 -12 -11   17.65    4.26
   0 -12 -11   13.35    3.67
   0  12  12  124.81    5.93
   0  12  12  135.09    6.36
   0 -12 -12  121.33    6.72
   0 -12 -12  142.64    6.37
   0  12  13   53.39    5.12
   0  12  13   31.82    7.77
   0 -12 -13   61.91    8.06
   0 -12 -13   49.89    5.45
   0  12  14   38.97    8.03
   0  12  14   49.76    5.33
   0 -12 -14   49.37    5.02
   0 -12 -14   44.95    5.43
   0  13 -16   46.29    6.53
   0 -13  16   47.57    4.76
   0  13 -15   -0.82    2.54
   0 -13  15   -3.59    4.76
   0  13 -14   85.66    4.84
   0 -13  14   85.63    5.09
   0  13 -13    5.61    2.82
   0 -13  13    8.01    2.97
   0  13 -12   94.21    7.06
   0 -13  12   98.79    4.92
   0  13 -11   48.87    3.85
   0 -13  11   45.44    3.96
   0  13 -10   30.67    3.42
   0 -13  10   34.00    3.47
   0 -13   9   37.68    3.33
   0 -13   9   36.38    3.60
   0 -13   8   -0.73    2.40
   0 -13   8   -1.63    2.18
   0 -13   7   84.86    7.04
   0 -13   7   85.22    6.33
   0 -13   6    2.53    2.61
   0 -13   6    2.41    2.34
   0 -13   5   33.69    3.83
   0 -13   5   38.65    3.29
   0 -13   4   38.06    3.36
   0 -13   4   43.16    6.42
   0  13  -3    8.27    0.49
   0 -13   3    5.44    3.14
   0 -13   3    5.45    2.67
   0 -13   3    8.29    0.50
   0  13  -2  132.54    2.80
   0 -13   2  132.36    6.00
   0 -13   2  137.26    5.16
   0 -13   2  137.02    2.87
   0  13  -1    2.23    0.94
   0 -13   1    3.00    3.41
   0 -13   1    3.68    4.57
   0 -13   1    2.90    0.94
   0  13   0  703.11   11.59
   0 -13   0  700.55   13.69
   0 -13   0  694.98   18.82
   0 -13   0  682.65   11.40
   0  13   1   23.01    2.87
   0 -13  -1   20.49    1.72
   0 -13  -1   18.40    4.19
   0 -13  -1   16.79    3.41
   0  13   2  257.59    7.21
   0  13   2  267.40    6.80
   0 -13  -2  263.84    8.24
   0 -13  -2  256.72    5.09
   0  13   3   30.90    2.33
   0  13   3   26.43    3.50
   0 -13  -3   24.19    2.25
   0 -13  -3   31.28    4.26
   0  13   4  146.51    5.54
   0  13   4  137.82    4.13
   0 -13  -4  140.93    9.97
   0 -13  -4  149.68    4.15
   0  13   5    9.62    4.91
   0  13   5    9.97    2.25
   0 -13  -5    6.61    6.12
   0 -13  -5    8.86    2.14
   0  13   6   62.70    4.31
   0  13   6   68.04    3.45
   0 -13  -6   67.48    5.23
   0 -13  -6   53.08    5.17
   0  13   7   19.41    3.37
   0  13   7   18.58    4.53
   0 -13  -7   12.36    4.09
   0 -13  -7   15.30    4.44
   0  13   8   16.78    3.50
   0  13   8   18.38    4.97
   0 -13  -8   14.56    3.04
   0 -13  -8   22.24    4.24
   0  13   9  142.33    5.62
   0  13   9  137.78    6.03
   0 -13  -9  139.66   11.11
   0 -13  -9  157.50    5.65
   0  13  10    1.63    2.32
   0  13  10    0.61    2.53
   0 -13 -10   -1.97    2.32
   0 -13 -10   -1.56    3.10
   0  13  11   62.77    4.66
   0  13  11   52.13    7.79
   0 -13 -11   55.31    5.64
   0 -13 -11   64.39    4.78
   0  13  12   13.80    3.87
   0  13  12   11.67    3.99
   0 -13 -12   15.22    6.32
   0 -13 -12   15.63    7.49
   0  13  13   17.59    6.85
   0  13  13   14.76    4.17
   0 -13 -13   16.30    4.04
   0 -13 -13   12.97    4.71
   0  14 -15    0.66    4.32
   0 -14  15    1.63    2.88
   0  14 -14   13.72    5.09
   0 -14  14    4.31    5.58
   0  14 -13    8.45    2.94
   0 -14  13    6.14    3.17
   0  14 -12   31.87    3.68
   0 -14  12   29.14    3.66
   0 -14  11    1.49    3.17
   0 -14  11   41.54    5.33
   0 -14  10   27.77    3.58
   0 -14  10   38.16    3.82
   0 -14   9    7.38    3.00
   0 -14   9    7.16    2.75
   0 -14   8   39.28    3.58
   0 -14   8   43.06    3.94
   0 -14   7   -0.47    2.05
   0 -14   7    0.36    1.89
   0 -14   6   45.43    5.76
   0 -14   6   41.79    4.08
   0 -14   5   42.33    4.01
   0 -14   5   38.39    3.54
   0 -14   4  138.98    5.84
   0 -14   4  144.37    5.27
   0 -14   3    1.60    4.58
   0 -14   3    1.44    0.37
   0 -14   3    1.32    0.35
   0 -14   3    2.47    2.35
   0  14  -2   78.37    1.59
   0 -14   2   85.01    6.58
   0 -14   2   80.40    2.19
   0 -14   2   86.39    5.02
   0  14  -1  101.27    2.21
   0 -14   1  104.66    5.63
   0 -14   1   99.32    2.92
   0 -14   1   96.87    4.70
   0  14   0    4.16    1.17
   0 -14   0    5.61    2.83
   0 -14   0    5.73    1.15
   0 -14   0    5.46    3.39
   0  14   1   56.80    2.21
   0 -14  -1   59.00    2.16
   0 -14  -1   58.46    6.52
   0 -14  -1   49.79    7.86
   0  14   2    1.02    1.39
   0 -14  -2    2.97    2.20
   0 -14  -2    0.39    2.50
   0 -14  -2    1.88    3.09
   0  14   3  114.85    5.26
   0  14   3  114.66    5.22
   0 -14  -3  116.83    5.06
   0 -14  -3  116.21    6.19
   0  14   4   40.84    2.77
   0  14   4   43.29    6.40
   0 -14  -4   40.98    4.28
   0 -14  -4   40.16    4.81
   0  14   5   56.63    4.28
   0  14   5   52.85    5.00
   0 -14  -5   53.96    3.15
   0 -14  -5   50.89    8.24
   0  14   6   58.54    4.42
   0  14   6   67.55    3.56
   0 -14  -6   68.08    3.49
   0 -14  -6   59.36    5.50
   0  14   7   12.79    3.45
   0  14   7   11.58    2.70
   0 -14  -7   10.94    4.16
   0 -14  -7   13.63    2.67
   0  14   8  134.91    5.17
   0  14   8  128.08    6.02
   0 -14  -8  123.00    7.05
   0 -14  -8  136.54    5.16
   0  14   9    9.47    2.98
   0  14   9    9.18    5.60
   0 -14  -9    7.70    2.88
   0 -14  -9    6.43    4.22
   0  14  10   74.40    5.40
   0  14  10   79.99    4.86
   0 -14 -10   82.11    7.27
   0 -14 -10   78.26    6.30
   0  14  11   26.32    4.31
   0  14  11   26.32    3.97
   0 -14 -11   24.40    5.13
   0 -14 -11   26.55    6.31
   0  14  12   41.99    4.88
   0  14  12   36.80    4.75
   0 -14 -12   54.68    4.61
   0 -14 -12   47.20    5.93
   0  15 -14   20.97    3.67
   0 -15  14   14.57    3.79
   0 -15  13   -0.19    2.96
   0 -15  13    3.98    2.94
   0 -15  12   37.04    4.21
   0 -15  12   34.60    4.17
   0 -15  11   15.11    3.27
   0 -15  11   13.76    3.54
   0 -15  10   12.16    5.57
   0 -15  10   11.27    5.05
   0 -15   9   25.23    3.83
   0 -15   9   19.26    3.29
   0 -15   8    4.12    2.88
   0 -15   8    1.13    2.57
   0 -15   7   33.55    4.05
   0 -15   7   30.44    3.59
   0 -15   6   37.23    5.95
   0 -15   6   35.67    4.12
   0 -15   5   50.58    4.02
   0 -15   5   41.86    4.51
   0 -15   4   28.21    4.08
   0 -15   4   27.46    3.55
   0 -15   3    9.56    0.68
   0 -15   3   10.38    3.57
   0 -15   3   15.60    4.97
   0 -15   3    9.69    0.66
   0  15  -2   50.54    1.78
   0 -15   2   55.90    4.15
   0 -15   2   54.12    1.33
   0 -15   2   51.74    4.79
   0  15  -1   28.39    2.00
   0 -15   1   34.02    1.36
   0 -15   1   41.65    4.42
   0 -15   1   33.62    3.84
   0  15   0  177.32    3.59
   0 -15   0  177.65    4.58
   0 -15   0  186.68    7.43
   0 -15   0  196.19    6.42
   0  15   1   22.38    2.81
   0 -15  -1   25.09    3.79
   0 -15  -1   24.28    4.50
   0 -15  -1   28.89    2.70
   0  15   2  178.66    4.23
   0 -15  -2  174.84    4.16
   0 -15  -2  181.55    6.73
   0 -15  -2  172.02    7.19
   0  15   3   53.75    2.77
   0 -15  -3   54.91    2.70
   0 -15  -3   51.55    4.39
   0 -15  -3   49.22    5.41
   0  15   4   63.50    4.64
   0  15   4   64.21    4.74
   0 -15  -4   68.38    3.13
   0 -15  -4   70.24    5.67
   0  15   5   51.90    7.10
   0  15   5   58.07    3.28
   0 -15  -5   60.59    3.15
   0 -15  -5   51.59    8.83
   0  15   6    5.16    2.27
   0  15   6    5.91    3.06
   0 -15  -6    4.37    3.84
   0 -15  -6    4.01    2.22
   0  15   7   53.68    5.66
   0  15   7   44.37    4.50
   0 -15  -7   61.70    3.64
   0 -15  -7   54.97    5.57
   0  15   8    1.52    3.23
   0  15   8    2.85    4.21
   0 -15  -8   -0.59    5.17
   0 -15  -8   -2.68    3.21
   0  15   9   20.44    4.04
   0  15   9   19.35    3.33
   0 -15  -9   18.76    4.95
   0 -15  -9   16.54    5.18
   0  15  10    9.04    2.95
   0  15  10    4.26    3.52
   0 -15 -10    2.59    2.93
   0 -15 -10    5.59    4.30
   0  15  11    3.84    3.02
   0  15  11   -1.51    3.24
   0 -15 -11    0.98    6.91
   0 -15 -11    5.51    2.93
   0 -16  13    1.90    2.98
   0 -16  13   -0.34    4.70
   0 -16  12   12.22    3.67
   0 -16  12   15.53    3.90
   0 -16  11    0.12    3.05
   0 -16  11    2.93    2.75
   0 -16  10   38.21    4.41
   0 -16  10   38.62    6.45
   0 -16   9   -2.11    2.65
   0 -16   9   -1.20    2.97
   0 -16   8   67.93    5.04
   0 -16   8   65.53    4.59
   0 -16   7    5.03    3.56
   0 -16   7    9.08    3.06
   0 -16   6   86.59    7.65
   0 -16   6   90.80    5.83
   0 -16   5   37.96    4.05
   0 -16   5   37.53    4.79
   0 -16   4   97.72    5.03
   0 -16   4  100.06    5.76
   0 -16   3    0.19    0.36
   0 -16   3    1.16    0.37
   0 -16   3    1.54    4.17
   0 -16   3    0.15    4.82
   0  16  -2    4.97    1.05
   0 -16   2    9.18    3.50
   0 -16   2    5.15    2.95
   0 -16   2    6.49    0.67
   0  16  -1    6.50    0.91
   0 -16   1    4.64    2.94
   0 -16   1    6.61    3.69
   0 -16   1    4.37    0.90
   0  16   0    1.57    1.70
   0 -16   0    4.20    2.73
   0 -16   0    2.05    3.29
   0 -16   0    2.64    1.60
   0  16   1    1.81    1.68
   0 -16  -1   -1.34    2.84
   0 -16  -1   -0.90    0.94
   0 -16  -1    2.00    2.26
   0  16   2    5.67    2.59
   0 -16  -2    6.15    1.47
   0 -16  -2    8.78    6.45
   0 -16  -2   10.74    5.07
   0  16   3   16.63    2.11
   0 -16  -3   22.04    3.13
   0 -16  -3   16.30    3.72
   0 -16  -3   20.05    4.51
   0  16   4   22.58    2.31
   0  16   4   14.21    3.68
   0 -16  -4   18.96    4.63
   0 -16  -4   17.04    3.53
   0  16   5    6.03    3.27
   0  16   5    4.28    2.09
   0 -16  -5    5.63    6.63
   0 -16  -5    5.37    3.24
   0  16   6   31.23    2.97
   0  16   6   31.64    4.27
   0 -16  -6   22.39    4.57
   0 -16  -6   40.65    5.09
   0  16   7   24.56    2.97
   0  16   7   15.73    4.05
   0 -16  -7   22.76    5.08
   0 -16  -7   19.78    4.75
   0  16   8   28.63    4.25
   0  16   8   23.89    3.32
   0 -16  -8   20.37    8.69
   0 -16  -8   22.94    3.17
   0  16   9   26.38    3.70
   0  16   9   26.01    4.43
   0 -16  -9   35.27    5.75
   0 -16  -9   34.44    3.58
   0  16  10    2.66    2.90
   0  16  10    6.25    5.77
   0 -16 -10    5.87    2.94
   0 -16 -10    2.49    4.76
   0 -17  11    0.98    3.06
   0 -17  11    0.85    2.76
   0 -17  10    5.67    3.10
   0 -17  10    0.66    5.66
   0 -17   9   10.68    3.30
   0 -17   9    7.97    3.76
   0 -17   8   -0.80    2.70
   0 -17   8    2.89    3.06
   0 -17   7   28.11    3.92
   0 -17   7   25.16    4.38
   0 -17   6   21.52    4.25
   0 -17   6   21.24    3.84
   0 -17   5    2.12    3.27
   0 -17   5    2.14    2.84
   0 -17   4   13.63    3.38
   0 -17   4   15.87    4.07
   0 -17   3    8.89    3.20
   0 -17   3    7.77    3.83
   0 -17   2   10.16    4.13
   0 -17   2   16.84    3.43
   0  17  -1   13.30    0.99
   0 -17   1   19.89    4.19
   0 -17   1   12.63    5.70
   0 -17   1   12.55    1.03
   0  17   0    1.19    0.92
   0 -17   0    3.55    2.68
   0 -17   0    0.76    5.46
   0 -17   0    0.31    0.91
   0  17   1    2.39    1.28
   0 -17  -1    4.87    5.01
   0 -17  -1    6.65    3.60
   0 -17  -1    2.60    1.89
   0  17   2   39.29    2.25
   0 -17  -2   37.55    2.12
   0 -17  -2   45.74    5.44
   0 -17  -2   46.34    4.43
   0  17   3   23.88    2.22
   0 -17  -3   31.52    6.70
   0 -17  -3   25.34    8.12
   0 -17  -3   29.48    2.15
   0  17   4    3.28    1.78
   0 -17  -4    4.44    1.71
   0 -17  -4    0.78    3.90
   0 -17  -4   -1.60    3.21
   0  17   5    9.59    2.25
   0  17   5    5.09    3.65
   0 -17  -5    6.22    4.54
   0 -17  -5    7.74    2.12
   0  17   6    4.96    3.51
   0  17   6    5.77    2.29
   0 -17  -6   10.31    4.36
   0 -17  -6    4.00    2.21
   0  17   7   11.13    4.31
   0  17   7    7.49    3.85
   0 -17  -7    9.38    2.49
   0 -17  -7    8.47    4.85
   0  17   8    7.37    6.24
   0  17   8    4.80    4.56
   0 -17  -8   10.17    4.85
   0 -17  -8    6.76    2.68
   0 -18   9    3.65    3.15
   0 -18   9    7.16    6.15
   0 -18   8   21.90    3.94
   0 -18   8   18.38    4.54
   0 -18   7   12.62    3.66
   0 -18   7   10.35    4.31
   0 -18   6    5.13    3.76
   0 -18   6    2.21    3.15
   0 -18   5   12.96    3.61
   0 -18   5   15.92    4.32
   0 -18   4   -0.23    4.88
   0 -18   4    2.78    3.44
   0 -18   3    5.42    3.38
   0 -18   3    9.64    3.96
   0 -18   2    3.83    3.17
   0 -18   2    4.40    3.87
   0 -18   1    2.69    3.15
   0 -18   1    1.79    3.63
   0 -18   0    2.17    2.91
   0 -18   0   -0.24    3.56
   0  18   1    7.53    1.34
   0 -18  -1    1.18    7.03
   0 -18  -1   11.05    3.40
   0 -18  -1    3.56    2.03
   0  18   2   12.63    1.63
   0 -18  -2    6.04    1.54
   0 -18  -2    9.83    3.69
   0 -18  -2    6.46    4.54
   0  18   3    0.69    1.41
   0 -18  -3   -2.26    1.33
   0 -18  -3   -1.45    3.74
   0 -18  -3   -0.01    2.96
   0  18   4    5.25    3.07
   0 -18  -4    8.92    3.60
   0 -18  -4    3.10    2.94
   0 -18  -4    2.25    4.38
   0  18   5    9.83    2.32
   0 -18  -5   10.48    3.53
   0 -18  -5   12.12    3.95
   0 -18  -5    7.58    4.91
   0  18   6    0.44    3.87
   0  18   6    9.66    3.91
   0 -18  -6   20.33    8.30
   0 -18  -6   10.55    3.84
   0 -19   6   11.89    4.73
   0 -19   6   18.68    3.97
   0 -19   5   -0.26    2.84
   0 -19   5   -1.40    5.68
   0 -19   4   13.32    4.79
   0 -19   4   21.44    4.06
   0 -19   3    6.21    7.14
   0 -19   3    4.84    3.45
   0 -19   2   10.52    6.36
   0 -19   2   11.84    4.78
   0 -19   1   20.30    8.49
   0 -19   1   19.25    4.07
   0 -19   0    7.64    6.20
   0 -19   0    7.63    4.64
   0 -19  -1   15.08    4.09
   0 -19  -1   11.05    5.19
   0 -19  -2    7.33    4.80
   0 -19  -2    5.46    6.11
   0  19   3   11.95    2.87
   0 -19  -3   16.00    3.95
   0 -19  -3   13.82    5.02
   0 -19  -3    3.35    1.73
   1 -19  -4   27.01    3.87
   1 -19  -4   33.30    7.77
   1 -19  -4   27.67    9.96
  -1  19   4   22.09    2.44
   1 -19  -3   13.14    4.79
   1 -19  -3    3.20    2.80
   1 -19  -3    7.86    3.78
  -1  19   3    4.04    1.70
   1 -19  -2   19.69    8.86
   1 -19  -2   20.77    4.29
  -1  19   2   14.87    1.82
   1 -19  -1   11.46    5.03
   1 -19  -1   14.24    3.91
   1 -19   0    8.60    3.57
   1 -19   0    2.18    4.48
   1 -19   1   14.43    4.88
   1 -19   1   16.14    4.03
   1 -19   2   -2.18    4.85
   1 -19   2    0.11    3.63
   1 -19   3   13.53    4.69
   1 -19   3   13.49    3.86
   1 -19   4    7.59    5.76
   1 -19   4    3.37    4.13
   1 -19   5   17.69    3.80
   1 -19   5   15.91    4.80
   1 -19   6   18.35    4.74
   1 -19   6   17.88    4.02
   1 -19   7   13.58    5.87
   1 -19   7    5.77    4.27
   1 -18  -7   29.85    3.42
   1 -18  -7   31.20    6.44
  -1  18   7   32.78    3.23
  -1  18   7   39.71    4.98
   1 -18  -6   -4.50    6.92
   1 -18  -6   -4.09    2.03
  -1  18   6    4.51    3.23
  -1  18   6    2.17    3.38
   1 -18  -5   33.61    2.81
   1 -18  -5   27.35    5.81
  -1  18   5   25.47    2.72
   1 -18  -4   15.23    4.36
   1 -18  -4   20.31    2.25
   1 -18  -4   12.43    5.28
  -1  18   4   14.93    3.62
   1 -18  -3   27.03    5.35
   1 -18  -3   24.44    2.27
   1 -18  -3   30.48    7.36
  -1  18   3   23.25    2.31
   1 -18  -2   35.26    5.60
   1 -18  -2   37.45    4.59
   1 -18  -2   36.10    2.28
  -1  18   2   38.10    2.20
   1 -18  -1    5.11    1.36
   1 -18  -1    8.23    5.49
   1 -18  -1    2.70    6.93
  -1  18   1    6.54    1.34
   1 -18   0   17.38    4.07
   1 -18   0    5.55    3.36
  -1  18   0    5.20    1.83
   1 -18   1    5.92    5.58
   1 -18   1   11.60    6.78
   1 -18   2   20.87    4.64
   1 -18   2   22.73    3.85
   1 -18   3    0.67    2.99
   1 -18   3   -0.71    2.40
   1 -18   4   33.95    6.57
   1 -18   4   34.44    4.90
   1 -18   5    7.87    3.89
   1 -18   5    9.17    3.42
   1 -18   6   38.07    5.02
   1 -18   6   40.66    4.38
   1 -18   7    6.15    6.37
   1 -18   7    9.26    3.46
   1 -18   8    2.55    3.48
   1 -18   8    4.55    2.97
   1 -18   9    5.84    2.87
   1 -18   9   -1.40    3.49
   1 -17  -9   24.88    5.87
   1 -17  -9   17.10    3.51
  -1  17   9   25.56    4.65
  -1  17   9   20.89    3.49
   1 -17  -8   73.57    4.44
   1 -17  -8   77.62    7.35
  -1  17   8   75.45    5.85
  -1  17   8   67.18    6.60
   1 -17  -7    0.52    3.92
   1 -17  -7    2.06    4.30
  -1  17   7    3.45    2.34
  -1  17   7    3.62    3.57
   1 -17  -6   78.90   10.69
   1 -17  -6   81.69    5.92
  -1  17   6   74.99    3.87
  -1  17   6   88.98    5.66
   1 -17  -5   -1.93    3.42
   1 -17  -5   -0.85    1.69
  -1  17   5    1.20    2.69
  -1  17   5    1.08    2.88
   1 -17  -4   47.45    5.59
   1 -17  -4   44.45    2.85
  -1  17   4   42.21    2.79
   1 -17  -3   14.60    7.34
   1 -17  -3   13.93    3.65
   1 -17  -3    8.78    1.96
  -1  17   3   10.32    1.93
   1 -17  -2   10.56    4.01
   1 -17  -2    6.55    1.61
   1 -17  -2   10.42    5.42
  -1  17   2    4.58    2.58
   1 -17  -1    6.96    4.22
   1 -17  -1   19.14    3.42
   1 -17  -1   10.59    2.39
  -1  17   1    9.56    2.43
   1 -17   0   36.52    2.67
   1 -17   0   43.15    4.20
   1 -17   0   48.93    5.08
  -1  17   0   39.35    1.75
   1 -17   1   -0.82    2.33
   1 -17   1    3.17    2.79
   1 -17   1   -0.41    0.74
  -1  17  -1    1.04    1.15
   1 -17   2   -0.09    0.47
   1 -17   2    1.34    4.30
   1 -17   2    0.05    0.83
   1 -17   2    1.59    2.13
   1 -17   3    5.99    3.54
   1 -17   3    3.74    4.78
   1 -17   4   20.23    6.95
   1 -17   4   26.08    3.70
   1 -17   5   30.67    4.53
   1 -17   5   34.41    3.85
   1 -17   6   12.29    6.25
   1 -17   6   15.96    5.61
   1 -17   7    3.15    2.77
   1 -17   7    2.39    3.12
   1 -17   8   12.11    3.28
   1 -17   8   12.48    5.88
   1 -17   9    4.78    2.87
   1 -17   9    3.29    3.20
   1 -17  10   17.40    3.89
   1 -17  10   16.88    5.69
   1 -17  11    0.83    2.60
   1 -17  11    1.21    4.78
   1 -16 -10    8.52    3.17
   1 -16 -10    5.96    4.90
  -1  16  10    8.63    5.21
  -1  16  10    9.81    3.83
   1 -16  -9   16.91    5.19
   1 -16  -9   20.63    5.56
  -1  16   9   17.96    4.25
  -1  16   9   18.84    3.28
   1 -16  -8   -0.40    2.26
   1 -16  -8    0.64    3.75
  -1  16   8    1.91    2.21
  -1  16   8    1.35    4.98
   1 -16  -7   22.13    5.00
   1 -16  -7   25.23    3.01
  -1  16   7   19.34    2.89
  -1  16   7   18.68    4.06
   1 -16  -6   -2.03    1.95
   1 -16  -6    4.15    5.82
  -1  16   6   -2.04    2.80
  -1  16   6    1.72    3.13
   1 -16  -5   23.61    2.52
   1 -16  -5   16.97    4.67
  -1  16   5   17.47    2.44
  -1  16   5   16.47    3.76
   1 -16  -4    4.16    1.93
   1 -16  -4    6.71    4.00
  -1  16   4    9.46    3.30
  -1  16   4    8.38    3.13
   1 -16  -3   10.67    6.28
   1 -16  -3    7.26    3.10
   1 -16  -3    6.36    2.88
  -1  16   3    7.22    1.69
  -1  16   3   -4.55    3.05
   1 -16  -2    2.67    3.78
   1 -16  -2    3.57    2.60
   1 -16  -2    6.52    3.04
  -1  16   2    5.90    1.54
   1 -16  -1   54.72    4.38
   1 -16  -1   50.92    5.18
   1 -16  -1   51.90    3.37
  -1  16   1   54.11    2.30
   1 -16   0   51.70    3.05
   1 -16   0   57.68    8.18
   1 -16   0   47.35    4.36
  -1  16   0   55.37    1.95
   1 -16   1   22.71    1.32
   1 -16   1   23.55    3.45
   1 -16   1   20.16    4.15
  -1  16  -1   16.68    1.23
   1 -16   2   15.65    3.16
   1 -16   2   13.38    1.51
   1 -16   2   16.76    3.76
  -1  16  -2   12.04    0.91
   1 -16   3   11.60    4.74
   1 -16   3    7.22    0.54
   1 -16   3    9.91    5.62
   1 -16   4   47.31    3.92
   1 -16   4   41.77    4.62
   1 -16   5    8.42    2.95
   1 -16   5    9.55    5.59
   1 -16   6    7.74    4.78
   1 -16   6    8.36    3.33
   1 -16   7    3.07    5.03
   1 -16   7    5.87    2.67
   1 -16   8   -0.69    2.33
   1 -16   8    0.36    2.03
   1 -16   9    7.67    3.17
   1 -16   9    6.56    2.79
   1 -16  10   12.19    3.34
   1 -16  10    7.09    4.98
   1 -16  11   11.30    3.38
   1 -16  11    8.61    3.12
   1 -16  12    7.83    3.16
   1 -16  12   13.43    5.41
   1 -15 -12    9.95    5.08
   1 -15 -12    8.04    3.77
  -1  15  12    9.98    4.10
  -1  15  12   14.92    3.73
   1 -15 -11    6.32    5.47
   1 -15 -11    5.66    4.54
  -1  15  11    8.42    3.74
  -1  15  11    4.84    3.27
   1 -15 -10   22.91    5.31
   1 -15 -10   30.66    6.07
  -1  15  10   26.57    4.34
  -1  15  10   24.49    3.73
   1 -15  -9    3.82    2.86
   1 -15  -9    6.02    4.18
  -1  15   9    6.17    3.37
  -1  15   9    5.49    2.74
   1 -15  -8    9.31    2.76
   1 -15  -8   11.44    4.20
  -1  15   8    7.31    4.32
  -1  15   8    6.03    3.41
   1 -15  -7   -0.10    2.14
   1 -15  -7    2.11    3.39
  -1  15   7    0.77    2.81
  -1  15   7    1.76    2.00
   1 -15  -6   17.93    4.30
   1 -15  -6   21.24    4.39
  -1  15   6   17.92    2.59
  -1  15   6   15.25    3.62
   1 -15  -5    3.43    1.91
   1 -15  -5    0.40    3.50
  -1  15   5    1.70    3.08
  -1  15   5    0.92    2.78
   1 -15  -4   25.60    2.49
   1 -15  -4   28.15    4.60
  -1  15   4   29.28    3.75
  -1  15   4   23.68    2.39
   1 -15  -3    4.35    1.78
   1 -15  -3    4.93    3.64
  -1  15   3    5.28    2.95
  -1  15   3    5.76    2.84
   1 -15  -2   14.19    6.55
   1 -15  -2   11.90    1.85
   1 -15  -2   18.53    3.34
  -1  15   2   13.35    2.86
   1 -15  -1   30.92    6.23
   1 -15  -1   39.43    4.64
   1 -15  -1   41.76    2.01
  -1  15   1   37.84    3.04
   1 -15   0    2.20    2.59
   1 -15   0    1.65    1.09
   1 -15   0    0.73    3.09
  -1  15   0    2.08    1.05
   1 -15   1   26.69    3.36
   1 -15   1   17.55    6.39
   1 -15   1   20.15    1.33
  -1  15  -1   20.93    1.98
   1 -15   2   27.48    5.65
   1 -15   2   36.90    4.13
   1 -15   2   34.26    1.87
  -1  15  -2   31.23    1.76
   1 -15   3   23.49    3.32
   1 -15   3   24.50    0.91
   1 -15   3   32.61    3.77
   1 -15   3   24.07    1.21
   1 -15   4   28.54    0.88
   1 -15   4   38.37    3.48
   1 -15   4   27.55    6.35
   1 -15   4   27.10    0.79
   1 -15   5   25.74    3.67
   1 -15   5   25.44    3.25
   1 -15   6   17.52    5.34
   1 -15   6   10.91    4.79
   1 -15   7    4.86    2.73
   1 -15   7    1.29    2.38
   1 -15   8   17.06    5.37
   1 -15   8   17.95    3.06
   1 -15   9    4.60    2.47
   1 -15   9    1.03    2.73
   1 -15  10   28.91    5.42
   1 -15  10   25.02    3.64
   1 -15  11   14.88    3.23
   1 -15  11   15.60    3.36
   1 -15  12   18.36    3.27
   1 -15  12   17.49    3.48
   1 -15  13    0.39    2.33
   1 -15  13   -1.19    2.41
   1 -15  14   -0.42    2.36
   1 -15  14    0.57    4.01
   1 -14 -13   -0.07    3.59
   1 -14 -13   -1.09    2.86
  -1  14  13   -1.90    2.82
  -1  14  13    2.69    2.99
   1 -14 -12    3.69    4.02
   1 -14 -12    2.63    5.52
  -1  14  12    5.01    3.15
  -1  14  12   -1.44    3.54
   1 -14 -11    2.60    3.10
   1 -14 -11    4.03    4.04
  -1  14  11    2.92    2.96
  -1  14  11    6.34    5.60
   1 -14 -10    1.16    2.30
   1 -14 -10   -1.76    3.11
  -1  14  10    0.69    2.19
  -1  14  10   -0.88    2.55
   1 -14  -9    4.61    2.84
   1 -14  -9    5.70    6.58
  -1  14   9    4.07    2.70
  -1  14   9    7.15    3.23
   1 -14  -8   -3.93    3.38
   1 -14  -8   -0.69    3.78
  -1  14   8    1.23    2.74
  -1  14   8   -1.01    2.19
   1 -14  -7   11.75    2.71
   1 -14  -7   12.27    4.09
  -1  14   7   12.31    2.67
  -1  14   7   11.15    3.30
   1 -14  -6    5.54    3.77
   1 -14  -6    5.67    2.27
  -1  14   6    8.23    3.16
  -1  14   6    6.89    3.71
   1 -14  -5   49.75    5.10
   1 -14  -5   49.27    3.13
  -1  14   5   44.07    4.13
  -1  14   5   48.92    2.98
   1 -14  -4   78.92    5.45
   1 -14  -4   71.82    4.99
  -1  14   4   78.05    4.87
  -1  14   4   73.89    4.64
   1 -14  -3   26.67    4.53
   1 -14  -3   29.74    3.74
  -1  14   3   29.33    3.74
  -1  14   3   31.25    2.31
   1 -14  -2  242.53   11.43
   1 -14  -2  238.67    5.05
  -1  14   2  237.66    7.01
  -1  14   2  243.64    5.06
   1 -14  -1    4.42    3.38
   1 -14  -1    5.03    1.47
   1 -14  -1    3.94    2.89
  -1  14   1    4.50    1.39
   1 -14   0  348.46    5.95
   1 -14   0  348.72    8.67
   1 -14   0  366.03    9.65
  -1  14   0  333.78    5.58
   1 -14   1    2.15    3.73
   1 -14   1    1.87    2.61
   1 -14   1   -0.29    0.91
  -1  14  -1    0.67    0.82
   1 -14   2  137.87    5.14
   1 -14   2  141.05    8.72
   1 -14   2  132.07    2.52
  -1  14  -2  128.22    2.38
   1 -14   3    5.63    3.05
   1 -14   3    5.32    0.61
   1 -14   3    4.37    1.08
   1 -14   3    5.34    2.55
   1 -14   4   23.51    0.87
   1 -14   4   24.18    0.96
   1 -14   4   32.97    3.45
   1 -14   4   21.68    3.00
   1 -14   5   10.42    2.60
   1 -14   5   14.49    5.02
   1 -14   6    2.34    1.93
   1 -14   6   -5.10    2.84
   1 -14   7   28.33    3.07
   1 -14   7   25.44    5.49
   1 -14   8    7.42    2.51
   1 -14   8    7.15    2.87
   1 -14   9    3.81    2.34
   1 -14   9    0.89    4.24
   1 -14  10   32.17    3.67
   1 -14  10   34.09    3.53
   1 -14  11    8.97    2.95
   1 -14  11    6.91    4.60
   1 -14  12   44.11    3.65
  -1  14 -12   40.90    3.61
   1 -14  13    1.74    2.42
  -1  14 -13    0.44    2.36
   1 -14  14   38.86    4.02
  -1  14 -14   42.43    3.84
   1 -14  15    1.93    4.61
  -1  14 -15    1.55    2.51
   1 -13 -14    8.94    4.75
   1 -13 -14   14.30    4.18
  -1  13  14   13.03    4.23
  -1  13  14   11.96    6.89
   1 -13 -13   22.52    7.63
   1 -13 -13   23.53    5.30
  -1  13  13   30.98    4.48
  -1  13  13   23.52    7.56
   1 -13 -12   57.32    5.04
  -1  13  12   58.28    4.79
  -1  13  12   45.70    4.97
   1 -13 -11    7.92    4.21
   1 -13 -11    6.84    3.49
  -1  13  11   10.76    3.32
  -1  13  11   10.66    3.48
   1 -13 -10   55.43    5.57
   1 -13 -10   61.99    4.55
  -1  13  10   60.23    4.34
  -1  13  10   55.38    4.64
   1 -13  -9    7.69    6.33
   1 -13  -9    4.41    4.72
  -1  13   9    9.11    5.18
  -1  13   9    3.54    4.48
   1 -13  -8    6.33    3.74
   1 -13  -8    6.81    2.71
  -1  13   8    8.06    4.34
  -1  13   8    4.26    3.05
   1 -13  -7   27.44    3.08
   1 -13  -7   35.56    4.65
  -1  13   7   31.59    3.73
  -1  13   7   32.48    3.11
   1 -13  -6   69.57    5.39
   1 -13  -6   62.82    5.07
  -1  13   6   63.56    4.39
  -1  13   6   59.58    3.55
   1 -13  -5   76.36    8.36
   1 -13  -5   75.23    5.30
  -1  13   5   68.07    5.20
  -1  13   5   65.87    4.39
   1 -13  -4   23.17    2.42
   1 -13  -4   24.06    4.25
  -1  13   4   21.59    2.33
  -1  13   4   16.10    3.41
   1 -13  -3  156.23    4.24
   1 -13  -3  151.53    6.57
  -1  13   3  149.31    5.65
  -1  13   3  149.36    5.71
   1 -13  -2   11.12    3.17
   1 -13  -2   14.92    3.83
  -1  13   2   13.94    2.99
  -1  13   2   16.28    3.15
   1 -13  -1   37.45    7.10
   1 -13  -1   33.97    3.27
   1 -13  -1   26.82    3.60
  -1  13   1   31.96    3.12
   1 -13   0  217.21    7.39
   1 -13   0  219.29    9.27
   1 -13   0  218.59    4.21
  -1  13   0  218.40    4.03
   1 -13   1    8.21    3.51
   1 -13   1    8.13    1.27
   1 -13   1    7.88    2.86
  -1  13  -1   10.00    1.83
   1 -13   2  364.40    8.39
   1 -13   2  364.63    9.20
   1 -13   2  354.16    5.30
  -1  13  -2  347.96    5.00
   1 -13   3    3.41    0.71
   1 -13   3    2.66    4.85
   1 -13   3    1.86    1.01
   1 -13   3    5.54    2.45
   1 -13   4  161.08    5.67
   1 -13   4  148.91    2.36
   1 -13   4  156.22    5.07
   1 -13   4  144.02    2.49
   1 -13   5    4.53    2.69
   1 -13   5    3.79    0.39
   1 -13   5    4.20    0.36
   1 -13   5    4.44    2.30
   1 -13   6   80.11    6.79
   1 -13   6   99.48    6.11
   1 -13   7   10.96    4.18
   1 -13   7    9.85    2.86
   1 -13   8   31.49    2.94
   1 -13   8   32.03    3.30
   1 -13   9   23.65    2.94
   1 -13   9   24.80    3.14
   1 -13  10   82.81    3.82
   1 -13  10    3.31    3.23
   1 -13  11   74.26    4.20
  -1  13 -11   76.99    4.19
   1 -13  12    5.85    2.50
  -1  13 -12    2.75    2.50
   1 -13  13   16.13    5.00
  -1  13 -13   21.54    4.90
   1 -13  14    1.20    2.52
  -1  13 -14    1.47    2.30
   1 -13  15   10.39    3.07
  -1  13 -15    5.45    2.76
   1 -12 -15    0.13    3.30
   1 -12 -15    0.38    6.05
  -1  12  15    2.91    3.16
  -1  12  15   -4.37    3.15
   1 -12 -14   35.82    5.25
   1 -12 -14   32.31    5.10
  -1  12  14   33.48    4.76
  -1  12  14   32.36    4.95
   1 -12 -13   21.18    4.35
   1 -12 -13   18.30    4.67
  -1  12  13   19.02    4.22
  -1  12  13   18.94    4.00
   1 -12 -12   -1.95    3.44
   1 -12 -12    1.74    3.07
  -1  12  12    0.15    2.91
  -1  12  12    3.78    3.01
   1 -12 -11   88.99    5.22
   1 -12 -11   78.01    5.95
  -1  12  11   61.48    5.27
  -1  12  11   77.53    4.98
   1 -12 -10   -0.36    4.29
   1 -12 -10   -1.62    3.23
  -1  12  10   -0.86    2.50
   1 -12  -9   17.07    3.28
   1 -12  -9   15.26    4.27
  -1  12   9   22.05    3.23
  -1  12   9   20.38    3.61
   1 -12  -8  139.23    6.54
   1 -12  -8  138.50    5.12
  -1  12   8  130.14    5.08
  -1  12   8  131.51    5.58
   1 -12  -7   69.85    5.38
   1 -12  -7   77.66    6.04
  -1  12   7   78.66    6.15
  -1  12   7   75.56    7.25
   1 -12  -6  201.17    5.67
   1 -12  -6  204.07   11.20
  -1  12   6  199.99    5.47
  -1  12   6  188.75    6.26
   1 -12  -5    5.59    3.58
   1 -12  -5    8.52    2.28
  -1  12   5    5.40    2.25
  -1  12   5    5.48    4.93
   1 -12  -4  408.99   10.07
   1 -12  -4  389.52   10.42
  -1  12   4  394.36    9.76
  -1  12   4  383.57    9.01
   1 -12  -3    1.85    1.80
   1 -12  -3    6.00    3.36
  -1  12   3    2.88    1.77
  -1  12   3    2.79    2.68
   1 -12  -2  329.48    6.16
   1 -12  -2  322.98    8.67
  -1  12   2  326.59   10.78
  -1  12   2  315.40    5.88
   1 -12  -1   39.26    2.14
   1 -12  -1   43.33    4.22
  -1  12   1   41.10    2.06
  -1  12   1   37.17    3.72
   1 -12   0  242.82   10.49
   1 -12   0  251.39    6.56
   1 -12   0  246.22    5.73
  -1  12   0  246.10    5.51
   1 -12   1  130.88    4.79
   1 -12   1  116.84    2.61
   1 -12   1  127.20    8.20
  -1  12  -1  116.54    2.42
   1 -12   2   29.66    1.26
   1 -12   2   25.25    2.96
   1 -12   2   29.99    3.62
  -1  12  -2   28.29    1.76
   1 -12   3   31.64    3.48
   1 -12   3   30.39    2.94
   1 -12   3   30.43    1.41
   1 -12   3   31.62    1.66
   1 -12   4    2.36    0.72
   1 -12   4    5.25    2.43
   1 -12   4    1.99    0.86
   1 -12   4    3.47    2.11
   1 -12   5   49.27    1.05
   1 -12   5   49.56    1.13
   1 -12   5   55.83    3.40
   1 -12   5   48.33    5.88
   1 -12   6   11.87    2.42
   1 -12   6    4.68    2.75
   1 -12   7   71.60    3.56
   1 -12   7   74.48    3.99
   1 -12   8   28.80    3.25
   1 -12   8   41.38    4.65
   1 -12   9   88.62    5.96
  -1  12  -9   88.69    4.10
   1 -12  10  155.95    5.32
  -1  12 -10  167.15    5.47
   1 -12  11    0.10    0.29
   1 -12  11    1.27    1.93
   1 -12  11    0.35    0.47
  -1  12 -11    1.03    1.86
   1 -12  12   73.44    1.66
   1 -12  12   90.50    4.17
   1 -12  12   73.72    1.70
  -1  12 -12   85.17    4.01
   1 -12  13    2.12    2.47
  -1  12 -13    5.32    2.34
   1 -12  14   55.64    6.20
  -1  12 -14   56.82    5.79
   1 -12  15    2.55    2.86
  -1  12 -15    6.30    2.52
   1 -12  16   32.10    3.93
  -1  12 -16   29.48    3.41
   1 -11 -16   24.23    5.07
   1 -11 -16   21.86    7.85
  -1  11  16   17.99    4.75
  -1  11  16   26.99    5.01
   1 -11 -15   32.03    5.00
   1 -11 -15   39.13    5.17
  -1  11  15   31.83    4.92
  -1  11  15   29.71    5.01
   1 -11 -14  109.07    9.87
   1 -11 -14   91.69    6.37
  -1  11  14  101.00    5.84
  -1  11  14   91.14    6.04
   1 -11 -13   24.18    7.77
   1 -11 -13   29.47    4.57
  -1  11  13   25.52    4.37
  -1  11  13   33.50    7.12
   1 -11 -12  335.17    9.32
   1 -11 -12  311.27    9.93
  -1  11  12  317.40   12.59
  -1  11  12  280.90   12.58
   1 -11 -11    3.05    5.42
   1 -11 -11    5.68    3.80
  -1  11  11    4.94    5.50
  -1  11  11    7.06    5.39
   1 -11 -10  154.99    5.88
   1 -11 -10  149.10   10.50
  -1  11  10  151.44    8.55
  -1  11  10  152.16    5.92
   1 -11  -9   44.93    3.77
   1 -11  -9   40.03    4.69
  -1  11   9   42.59    3.78
  -1  11   9   43.61    4.14
   1 -11  -8   65.30    6.17
   1 -11  -8   65.63    5.12
  -1  11   8   58.17    6.87
  -1  11   8   58.65    3.95
   1 -11  -7  131.33    6.34
   1 -11  -7  137.48    4.90
  -1  11   7  122.80    4.81
  -1  11   7  122.15    5.26
   1 -11  -6    8.12    6.16
   1 -11  -6    6.39    2.48
  -1  11   6    7.38    2.94
  -1  11   6    4.54    2.47
   1 -11  -5   40.44    4.53
   1 -11  -5   42.43    4.94
  -1  11   5   36.23    2.98
  -1  11   5   44.15    3.62
   1 -11  -4   -1.40    2.65
   1 -11  -4    0.41    1.62
  -1  11   4    0.13    1.60
  -1  11   4   -4.39    3.69
   1 -11  -3   13.81    3.47
   1 -11  -3   13.34    2.02
  -1  11   3   10.73    2.87
  -1  11   3   16.40    1.95
   1 -11  -2   88.54    4.71
   1 -11  -2   85.64    4.33
  -1  11   2   89.01    4.16
  -1  11   2   93.98    4.01
   1 -11  -1   13.59    3.19
   1 -11  -1   12.99    1.60
  -1  11   1   11.88    2.71
  -1  11   1   13.98    1.53
   1 -11   0  399.20    7.45
   1 -11   0  413.59    8.26
   1 -11   0  413.41    8.98
  -1  11   0  400.59    6.03
   1 -11   1   37.32    3.43
   1 -11   1   33.95    1.51
   1 -11   1   29.59    2.91
  -1  11  -1   32.54    1.36
   1 -11   2  430.55    8.29
   1 -11   2  417.10    8.71
   1 -11   2  411.37    6.53
  -1  11  -2  416.63    6.27
   1 -11   3   37.67    5.41
   1 -11   3   30.12    2.79
   1 -11   3   36.16    1.45
   1 -11   3   31.14    1.09
   1 -11   4  358.42    4.82
   1 -11   4  362.84    5.08
   1 -11   4  380.74    7.52
   1 -11   4  371.94    8.10
   1 -11   5    1.46    0.58
   1 -11   5    1.89    2.16
   1 -11   5    0.73    0.67
   1 -11   5    4.57    1.94
   1 -11   6  249.39    5.97
   1 -11   6  234.55    3.03
   1 -11   6  232.36    2.76
   1 -11   6  260.77    6.41
   1 -11   7   25.92    3.07
   1 -11   7   37.24    2.84
   1 -11   7   24.03    0.86
   1 -11   7   24.26    0.85
   1 -11   8  142.22    2.19
   1 -11   8  146.17    4.54
   1 -11   8  136.61    2.12
  -1  11  -8  142.76    4.66
   1 -11   9   49.69    1.38
   1 -11   9   49.28    1.00
   1 -11   9   55.02    3.30
  -1  11  -9   63.72    5.24
   1 -11  10   15.98    2.71
   1 -11  10   19.34    1.19
   1 -11  10   18.22    0.69
  -1  11 -10   13.28    2.68
   1 -11  11   87.97    6.09
   1 -11  11   85.17    1.71
   1 -11  11   85.23    2.09
  -1  11 -11   99.25    5.88
   1 -11  12    2.33    1.03
   1 -11  12    2.97    1.19
   1 -11  12   -0.37    3.75
  -1  11 -12    6.13    2.21
   1 -11  13   40.20    1.40
   1 -11  13   42.64    3.41
  -1  11 -13   38.73    1.31
  -1  11 -13   43.50    3.27
   1 -11  14   -0.20    1.42
   1 -11  14    6.05    2.45
  -1  11 -14    1.65    1.29
  -1  11 -14    4.59    2.22
   1 -11  15   16.42    3.19
  -1  11 -15   16.22    2.83
   1 -11  16   13.48    5.67
  -1  11 -16   19.09    4.76
   1 -11  17    2.83    2.96
  -1  11 -17    2.44    4.03
   1 -10 -16   25.05    4.58
   1 -10 -16   22.34    5.00
  -1  10  16   26.28    4.82
  -1  10  16   16.78    4.80
   1 -10 -15   18.36    4.31
   1 -10 -15   20.74    4.57
  -1  10  15   18.02    7.19
  -1  10  15   15.66    7.12
   1 -10 -14    6.75    6.34
   1 -10 -14    9.25    3.94
  -1  10  14    9.11    6.25
  -1  10  14   10.94    6.14
   1 -10 -13   96.56    5.84
   1 -10 -13   98.89    6.00
  -1  10  13  101.39    5.67
  -1  10  13   95.00    8.82
   1 -10 -12    5.91    3.74
   1 -10 -12    7.76    3.52
  -1  10  12    5.18    3.46
  -1  10  12    6.75    3.46
   1 -10 -11  199.42    6.86
   1 -10 -11  190.19   10.93
  -1  10  11  196.21    6.81
  -1  10  11  189.73    6.70
   1 -10 -10   36.82    3.81
   1 -10 -10   30.64    4.58
  -1  10  10   30.94    3.95
  -1  10  10   37.09    3.87
   1 -10  -9   27.08    5.81
   1 -10  -9   38.90    4.54
  -1  10   9   37.43    3.66
  -1  10   9   27.04    6.22
   1 -10  -8  198.38    6.02
   1 -10  -8  187.19    7.18
  -1  10   8  194.47    8.71
  -1  10   8  189.13    6.25
   1 -10  -7    8.58    6.19
   1 -10  -7    7.85    2.66
  -1  10   7    6.45    4.47
  -1  10   7    2.77    2.97
   1 -10  -6  331.89    8.79
   1 -10  -6  335.50    9.76
  -1  10   6  322.91    7.14
  -1  10   6  330.22    7.86
   1 -10  -5   19.67    3.75
   1 -10  -5   17.74    2.52
  -1  10   5   18.70    3.16
  -1  10   5   20.00    2.55
   1 -10  -4  487.50    8.37
   1 -10  -4  479.72   10.35
  -1  10   4  479.84    9.38
  -1  10   4  481.76    8.29
   1 -10  -3   19.97    3.35
   1 -10  -3   18.29    2.06
  -1  10   3   16.49    3.34
  -1  10   3   21.67    2.79
   1 -10  -2  219.97    4.34
   1 -10  -2  223.94    6.14
  -1  10   2  220.54    7.78
  -1  10   2  220.43    4.25
   1 -10  -1  117.91    4.48
   1 -10  -1  106.43    2.73
  -1  10   1  102.46    3.82
  -1  10   1  106.03    6.00
   1 -10   0  678.45    9.37
   1 -10   0  686.79   12.07
  -1  10   0  688.23    9.38
   1 -10   1  165.45    2.92
   1 -10   1  176.58    4.47
   1 -10   1  181.86    5.13
  -1  10  -1  164.27    2.77
   1 -10   2  245.87    5.35
   1 -10   2  247.04    4.33
   1 -10   2  249.48    5.93
  -1  10  -2  246.86    4.05
   1 -10   3  133.58    2.72
   1 -10   3  145.28    4.04
   1 -10   3  131.36    1.98
   1 -10   3  148.87    4.49
   1 -10   4   19.13    0.78
   1 -10   4   19.90    1.03
   1 -10   4   21.32    2.58
   1 -10   4   18.05    2.27
   1 -10   5  104.89    3.65
   1 -10   5  112.13    3.93
   1 -10   5  105.17    1.86
   1 -10   5  102.50    1.98
   1 -10   6   52.04    1.38
   1 -10   6   49.82    0.96
   1 -10   6   58.94    2.97
   1 -10   7   44.71    1.33
   1 -10   7   45.14    1.35
   1 -10   7   47.72    2.88
  -1  10  -7   46.90    2.95
   1 -10   8  124.55    4.10
   1 -10   8  113.27    1.85
   1 -10   8  118.28    2.30
  -1  10  -8  121.16    4.14
   1 -10   9   25.82    1.52
   1 -10   9   23.07    1.30
   1 -10   9   23.78    2.70
  -1  10  -9   26.11    2.63
   1 -10  10  198.92    5.37
   1 -10  10  195.95    3.10
   1 -10  10  201.81    3.04
  -1  10 -10  198.70    5.39
   1 -10  11    2.62    0.84
   1 -10  11    5.43    2.12
  -1  10 -11    1.79    1.17
  -1  10 -11    2.91    2.11
   1 -10  12   99.30    4.19
   1 -10  12  101.97    3.09
  -1  10 -12  101.83    2.12
  -1  10 -12  107.71    6.02
   1 -10  13    2.37    2.08
   1 -10  13    0.75    0.91
  -1  10 -13    0.84    1.92
  -1  10 -13    0.42    0.78
   1 -10  14  112.77    7.01
   1 -10  14  101.61    3.63
  -1  10 -14  105.79    3.28
  -1  10 -14  112.10    4.42
   1 -10  15   22.88    1.62
   1 -10  15   25.55    3.35
  -1  10 -15   30.61    3.02
  -1  10 -15   20.66    2.18
   1 -10  16   40.55    3.86
   1 -10  16   31.92    2.96
  -1  10 -16   35.10    1.68
  -1  10 -16   34.85    3.30
   1 -10  17    0.59    6.20
  -1  10 -17   26.13    3.10
   1  -9 -17    8.49    3.95
   1  -9 -17    5.18    4.70
  -1   9  17   14.88    7.35
  -1   9  17   12.72    4.31
   1  -9 -16   52.28    5.77
   1  -9 -16   53.35    5.10
  -1   9  16   56.94    5.29
  -1   9  16   57.54    5.60
   1  -9 -15    3.73    5.45
   1  -9 -15    2.34    5.11
  -1   9  15   -0.06    3.10
  -1   9  15    1.12    3.19
   1  -9 -14   60.12    4.95
   1  -9 -14   58.02    5.10
  -1   9  14   50.30    4.96
  -1   9  14   53.41    4.90
   1  -9 -13    1.90    3.06
   1  -9 -13   -0.09    2.97
  -1   9  13   -2.00    2.86
  -1   9  13    4.04    2.95
   1  -9 -12  345.03   12.78
   1  -9 -12  320.58    9.11
  -1   9  12  336.31    8.95
  -1   9  12  310.12    8.85
   1  -9 -11   63.00    5.16
   1  -9 -11   73.69    4.72
  -1   9  11   67.33    4.63
  -1   9  11   64.60    4.71
   1  -9 -10  278.59    7.37
   1  -9 -10  265.03    8.14
  -1   9  10  258.30    7.44
  -1   9  10  277.62    7.67
   1  -9  -9   24.91    3.68
   1  -9  -9   31.03    7.44
  -1   9   9   27.98    3.74
  -1   9   9   33.45    3.77
   1  -9  -8  231.78    6.35
   1  -9  -8  212.28    7.42
  -1   9   8  215.21    6.65
  -1   9   8  216.81    6.26
   1  -9  -7   74.22    6.13
   1  -9  -7   73.28    4.99
  -1   9   7   74.14    3.95
  -1   9   7   69.56    6.89
   1  -9  -6   53.14    3.22
   1  -9  -6   49.93    4.41
  -1   9   6   52.29    3.69
  -1   9   6   51.18    5.30
   1  -9  -5  126.65    3.94
   1  -9  -5  114.70    5.12
  -1   9   5  122.94    3.95
  -1   9   5  115.32    6.99
   1  -9  -4  220.57    4.81
   1  -9  -4  213.50    6.20
  -1   9   4  214.02    4.82
  -1   9   4  209.56    5.52
   1  -9  -3  204.49    4.30
   1  -9  -3  205.88    5.70
  -1   9   3  197.75    4.19
  -1   9   3  197.08    4.99
   1  -9  -2  230.87    4.24
   1  -9  -2  235.52    5.69
  -1   9   2  227.62    5.22
  -1   9   2  231.54    4.27
   1  -9  -1  310.91    6.28
   1  -9  -1  310.40    6.60
  -1   9   1  307.68    6.10
  -1   9   1  313.06    4.92
   1  -9   0  482.16    8.65
   1  -9   0  461.30    6.53
  -1   9   0  470.65    8.17
  -1   9   0  478.18    6.56
   1  -9   1  159.93    2.74
   1  -9   1  159.07    5.79
   1  -9   1  159.30    6.53
  -1   9  -1  161.72    2.61
   1  -9   2  945.58   14.09
   1  -9   2  942.36   16.99
   1  -9   2  917.50   11.40
  -1   9  -2  936.92   12.17
   1  -9   3   44.77    2.73
   1  -9   3   53.93    1.67
   1  -9   3   53.07    4.97
   1  -9   3   47.50    1.80
   1  -9   4 2224.30   36.52
   1  -9   4 2244.42   28.69
   1  -9   4 2298.86   30.31
   1  -9   4 2214.93   33.23
   1  -9   5   31.37    2.87
   1  -9   5   38.46    1.45
   1  -9   5   55.23    4.25
   1  -9   6 1042.63   13.24
   1  -9   6 1016.13   17.80
   1  -9   6 1034.34   13.10
  -1   9  -6  986.88   15.70
   1  -9   7   82.26    1.98
   1  -9   7   86.08    3.29
   1  -9   7   79.75    1.47
  -1   9  -7   85.16    3.36
   1  -9   8  357.40    5.38
   1  -9   8  348.08    5.14
   1  -9   8  337.61    6.77
  -1   9  -8  333.88    6.76
   1  -9   9   65.31    2.41
   1  -9   9   68.99    3.32
  -1   9  -9   66.84    3.33
  -1   9  -9   69.24    2.18
   1  -9  10   63.10    2.57
   1  -9  10   61.38    3.35
  -1   9 -10   65.12    2.32
  -1   9 -10   59.60    3.20
   1  -9  11   31.34    4.54
   1  -9  11   33.42    1.47
  -1   9 -11   34.15    2.70
  -1   9 -11   31.66    1.97
   1  -9  12   18.74    1.38
   1  -9  12   22.80    4.23
  -1   9 -12   16.83    2.48
  -1   9 -12   19.33    1.20
   1  -9  13   55.01    2.96
   1  -9  13   49.22    3.40
  -1   9 -13   52.01    2.54
  -1   9 -13   52.86    4.93
   1  -9  14    9.30    1.49
   1  -9  14   11.28    2.81
  -1   9 -14   11.65    2.44
  -1   9 -14   12.65    1.26
   1  -9  15   42.53    3.77
   1  -9  15   43.73    3.29
  -1   9 -15   45.00    1.88
  -1   9 -15   50.43    3.30
   1  -9  16   16.86    1.82
   1  -9  16   20.06    5.32
  -1   9 -16   22.36    2.78
  -1   9 -16   16.13    1.53
   1  -9  17    0.52    2.97
   1  -9  17    4.78    2.53
  -1   9 -17    3.40    2.36
  -1   9 -17    5.01    1.37
   1  -9  18   34.76    4.44
   1  -9  18   32.62    2.36
  -1   9 -18   34.38    3.44
  -1   9 -18   32.71    2.14
   1  -8 -18   13.30    8.31
  -1   8  18   21.54    8.67
   1  -8 -17   21.40    4.24
   1  -8 -17   24.91    4.99
  -1   8  17   22.31    4.81
  -1   8  17   15.22    4.88
   1  -8 -16    9.13    6.20
   1  -8 -16   15.29    4.29
  -1   8  16   10.39    4.16
  -1   8  16    9.28    4.12
   1  -8 -15   58.83    8.45
   1  -8 -15   59.82    4.90
  -1   8  15   61.76    5.18
  -1   8  15   55.57    5.10
   1  -8 -14   42.30    4.37
   1  -8 -14   32.13    4.62
  -1   8  14   39.67    4.58
  -1   8  14   36.26    4.54
   1  -8 -13  269.77    8.10
   1  -8 -13  246.25    7.79
  -1   8  13  250.12    8.02
  -1   8  13  260.75    7.97
   1  -8 -12   99.20    5.26
   1  -8 -12   94.49    5.32
  -1   8  12   88.64    5.17
  -1   8  12   94.99    5.22
   1  -8 -11  125.26    5.95
   1  -8 -11  132.65    5.44
  -1   8  11  127.97    5.51
  -1   8  11  126.18    5.49
   1  -8 -10   69.07    7.14
   1  -8 -10   57.13    4.98
  -1   8  10   63.32    7.35
  -1   8  10   52.33    7.38
   1  -8  -9  246.58    7.78
   1  -8  -9  262.41    7.08
  -1   8   9  242.41    7.22
  -1   8   9  260.27    7.05
   1  -8  -8  513.93   11.08
   1  -8  -8  531.38   10.28
  -1   8   8  509.62   10.20
  -1   8   8  513.02   10.49
   1  -8  -7   95.10    4.10
   1  -8  -7   84.56    4.86
  -1   8   7   91.26    4.12
  -1   8   7   83.66    6.96
   1  -8  -6 1590.54   24.34
   1  -8  -6 1599.26   25.57
  -1   8   6 1553.64   24.63
  -1   8   6 1610.83   24.75
   1  -8  -5  270.27    6.86
   1  -8  -5  280.67    5.94
  -1   8   5  265.27    6.23
  -1   8   5  280.46    8.06
   1  -8  -4 3208.33   49.39
   1  -8  -4 3217.81   47.75
  -1   8   4 3156.95   51.32
  -1   8   4 3275.87   48.80
   1  -8  -3  169.16    3.89
   1  -8  -3  176.31    4.95
  -1   8   3  172.22    3.81
  -1   8   3  169.27    6.70
   1  -8  -2  665.01   11.07
   1  -8  -2  661.69   11.03
  -1   8   2  653.27   12.47
  -1   8   2  667.93   10.98
   1  -8  -1  245.95    5.49
   1  -8  -1  237.69    4.07
  -1   8   1  244.51    4.98
  -1   8   1  244.98    4.00
   1  -8   0  405.05    9.46
   1  -8   0  401.71    5.65
  -1   8   0  403.33    6.94
  -1   8   0  402.91    6.50
   1  -8   1  631.33    9.59
   1  -8   1  599.77    9.69
   1  -8   1  594.44    8.48
  -1   8  -1  591.85    7.35
   1  -8   2  137.05    3.50
   1  -8   2  138.05    3.84
   1  -8   2  137.96    2.19
  -1   8  -2  139.58    2.06
   1  -8   3 1437.78   17.47
   1  -8   3 1430.00   17.42
   1  -8   3 1419.25   20.88
   1  -8   3 1464.28   20.97
   1  -8   4   10.54    1.10
   1  -8   4   15.53    2.07
   1  -8   4   12.50    3.09
   1  -8   5  141.84    2.42
   1  -8   5  141.61    1.94
   1  -8   5  143.65    3.56
  -1   8  -5  141.09    3.52
   1  -8   6   30.84    0.94
   1  -8   6   37.00    2.21
   1  -8   6   36.07    1.39
  -1   8  -6   36.12    2.25
   1  -8   7    9.74    1.81
   1  -8   7    9.68    1.25
  -1   8  -7    6.99    0.73
  -1   8  -7    7.94    1.83
   1  -8   8  217.08    3.31
   1  -8   8  215.71    4.96
  -1   8  -8  220.46    3.92
  -1   8  -8  219.97    6.74
   1  -8   9   11.63    1.09
   1  -8   9   10.56    3.53
  -1   8  -9    8.91    1.55
  -1   8  -9    7.49    2.04
   1  -8  10  159.93    3.21
   1  -8  10  171.47    4.71
  -1   8 -10  165.44    6.54
  -1   8 -10  167.80    3.90
   1  -8  11   72.09    3.56
   1  -8  11   80.60    2.37
  -1   8 -11   70.30    3.44
  -1   8 -11   82.49    2.13
   1  -8  12   67.97    3.44
   1  -8  12   61.54    3.27
  -1   8 -12   70.40    3.28
  -1   8 -12   63.90    2.83
   1  -8  13    1.32    2.11
   1  -8  13    2.66    1.25
  -1   8 -13    1.96    1.05
  -1   8 -13    2.32    3.10
   1  -8  14   27.04    3.09
   1  -8  14   25.82    5.01
  -1   8 -14   31.27    1.69
  -1   8 -14   27.27    4.41
   1  -8  15   30.19    3.42
   1  -8  15   27.09    2.13
  -1   8 -15   34.69    2.86
  -1   8 -15   25.48    1.77
   1  -8  16   18.92    3.18
   1  -8  16    0.34    3.22
  -1   8 -16   20.42    1.77
  -1   8 -16   19.30    2.68
   1  -8  17   -0.16    3.46
   1  -8  17   17.44    2.11
  -1   8 -17   15.46    1.85
  -1   8 -17   21.63    2.70
   1  -8  18    2.76    2.74
   1  -8  18    0.07    2.99
  -1   8 -18    1.06    1.50
  -1   8 -18    3.63    2.27
   1  -7 -18   57.81    5.22
   1  -7 -18   61.38    9.46
  -1   7  18   60.64    5.97
  -1   7  18   52.08    9.82
   1  -7 -17   40.17    7.39
   1  -7 -17   53.10    5.34
  -1   7  17   50.55    5.28
  -1   7  17   43.51    5.41
   1  -7 -16  118.64    6.19
   1  -7 -16  101.22    5.49
  -1   7  16  114.14    6.10
  -1   7  16   96.14    6.19
   1  -7 -15   54.88    4.71
   1  -7 -15   60.14    5.22
  -1   7  15   56.67    5.13
  -1   7  15   57.85    5.09
   1  -7 -14  212.45    7.22
   1  -7 -14  188.15    6.77
  -1   7  14  192.22    7.13
  -1   7  14  194.93    7.04
   1  -7 -13    1.42    4.70
   1  -7 -13    1.84    2.81
  -1   7  13   -0.25    2.77
  -1   7  13    1.39    4.57
   1  -7 -12   50.41    7.00
   1  -7 -12   47.43    4.22
  -1   7  12   47.70    4.19
  -1   7  12   40.98    6.73
   1  -7 -11   20.36    3.96
   1  -7 -11   24.93    3.65
  -1   7  11   25.82    3.74
  -1   7  11   21.01    6.30
   1  -7 -10  555.45   11.00
   1  -7 -10  533.38   11.60
  -1   7  10  522.81   10.87
  -1   7  10  520.97   11.09
   1  -7  -9   32.69    3.56
   1  -7  -9   35.93    6.73
  -1   7   9   29.23    3.52
  -1   7   9   28.98    3.69
   1  -7  -8  425.68    9.35
   1  -7  -8  428.83   11.34
  -1   7   8  411.73   11.37
  -1   7   8  408.92    8.83
   1  -7  -7  136.17    5.16
   1  -7  -7  144.08    4.39
  -1   7   7  139.05    6.82
  -1   7   7  142.20    4.70
   1  -7  -6   14.98    4.00
   1  -7  -6   14.92    2.93
  -1   7   6   14.86    2.60
  -1   7   6   14.85    2.42
   1  -7  -5  614.08    9.72
   1  -7  -5  604.75   10.54
  -1   7   5  605.71   10.23
  -1   7   5  619.29   10.00
   1  -7  -4  257.95    7.01
   1  -7  -4  263.07    6.01
  -1   7   4  260.57    5.64
  -1   7   4  264.44    6.97
   1  -7  -3  295.45    5.21
   1  -7  -3  292.34    8.62
  -1   7   3  290.29    5.66
  -1   7   3  296.51    5.25
   1  -7  -2  186.46    3.59
   1  -7  -2  187.26    4.62
  -1   7   2  183.87    3.58
  -1   7   2  184.28    4.21
   1  -7  -1  393.71    6.86
   1  -7  -1  378.24    5.55
  -1   7   1  381.90    5.45
  -1   7   1  382.71    6.38
   1  -7   0   31.15    1.40
   1  -7   0   35.37    2.30
  -1   7   0   31.93    2.04
  -1   7   0   36.67    3.47
   1  -7   1  148.78    3.35
   1  -7   1  147.03    3.61
   1  -7   1  142.71    2.29
  -1   7  -1  142.54    2.20
   1  -7   2  131.70    3.09
   1  -7   2  131.34    2.00
   1  -7   2  132.71    4.84
  -1   7  -2  130.99    1.91
   1  -7   3   17.33    1.26
   1  -7   3   21.85    1.78
   1  -7   3   16.64    1.92
   1  -7   4 1205.77   14.90
   1  -7   4 1194.22   14.75
   1  -7   4 1177.56   16.50
  -1   7  -4 1123.60   16.07
   1  -7   5    3.39    1.34
   1  -7   5    2.14    0.53
   1  -7   5    0.28    0.92
  -1   7  -5    1.70    1.35
   1  -7   6  518.30    8.07
   1  -7   6  516.83    6.35
  -1   7  -6  505.18    8.01
  -1   7  -6  521.33    7.01
   1  -7   7   34.31    2.16
   1  -7   7   30.84    1.76
  -1   7  -7   33.68    1.69
  -1   7  -7   31.56    2.10
   1  -7   8  207.53    3.32
   1  -7   8  194.40    4.45
  -1   7  -8  218.45    4.02
  -1   7  -8  205.50    6.02
   1  -7   9   29.02    2.34
   1  -7   9   27.36    1.50
  -1   7  -9   28.42    2.27
  -1   7  -9   29.15    2.05
   1  -7  10   66.16    3.24
   1  -7  10   68.37    2.27
  -1   7 -10   72.23    2.06
  -1   7 -10   68.74    4.88
   1  -7  11  280.54    6.70
   1  -7  11  279.46    6.46
  -1   7 -11  282.52    6.08
  -1   7 -11  284.03    6.30
   1  -7  12   76.25    2.65
   1  -7  12   69.20    3.65
  -1   7 -12   78.74    2.34
  -1   7 -12   73.97    3.31
   1  -7  13    9.62    3.78
   1  -7  13    5.09    1.55
  -1   7 -13    8.39    2.07
  -1   7 -13    5.05    1.28
   1  -7  14   20.13    2.83
   1  -7  14   19.91    1.92
  -1   7 -14   15.75    1.66
  -1   7 -14   19.87    3.92
   1  -7  15   18.02    1.99
   1  -7  15   13.08    2.98
  -1   7 -15   12.44    1.74
   1  -7  16   22.04    2.29
   1  -7  16   22.89    3.33
  -1   7 -16   19.39    1.99
   1  -7  17   -0.64    1.51
   1  -7  17    0.12    2.32
  -1   7 -17    0.95    1.37
   1  -7  18   22.56    2.50
   1  -7  18    0.44    3.78
  -1   7 -18   16.37    4.59
  -1   7 -18   20.44    2.30
   1  -6 -18   63.95    9.30
   1  -6 -18   47.85    8.02
  -1   6  18   64.94    6.30
  -1   6  18   62.84    5.81
   1  -6 -17   37.07    4.37
   1  -6 -17   38.56    4.74
  -1   6  17   39.39    8.28
  -1   6  17   38.91    4.83
   1  -6 -16   35.79    4.59
   1  -6 -16   43.86    6.88
  -1   6  16   25.66    7.69
  -1   6  16   33.31    4.59
   1  -6 -15   98.69    5.50
   1  -6 -15   80.76    4.97
  -1   6  15  102.79    8.31
  -1   6  15   81.09    8.60
   1  -6 -14   20.55    3.76
   1  -6 -14   29.46    4.03
  -1   6  14   23.17    6.49
  -1   6  14   28.23    6.58
   1  -6 -13  105.18    5.09
   1  -6 -13  121.74    8.15
  -1   6  13  112.56    5.27
  -1   6  13  107.77    8.14
   1  -6 -12    3.69    2.77
   1  -6 -12    1.80    2.80
  -1   6  12   -4.34    4.77
  -1   6  12    2.95    2.83
   1  -6 -11  188.95    6.11
   1  -6 -11  171.44    9.76
  -1   6  11  164.78    9.74
  -1   6  11  187.18    6.26
   1  -6 -10  169.08    6.13
   1  -6 -10  188.44    5.90
  -1   6  10  171.09    6.04
  -1   6  10  180.07    5.90
   1  -6  -9  112.33    5.04
   1  -6  -9  119.89    4.58
  -1   6   9  112.21    4.78
  -1   6   9  111.97    4.87
   1  -6  -8  900.38   15.25
   1  -6  -8  910.55   14.67
  -1   6   8  880.06   14.72
  -1   6   8  890.30   14.58
   1  -6  -7    2.08    2.07
   1  -6  -7    5.57    4.09
  -1   6   7    3.01    2.14
  -1   6   7    3.16    2.27
   1  -6  -6 2097.47   34.65
   1  -6  -6 2136.82   31.06
  -1   6   6 2106.91   33.20
  -1   6   6 2090.79   31.07
   1  -6  -5   -0.59    3.33
   1  -6  -5   -1.14    1.54
  -1   6   5    0.76    1.58
  -1   6   5    2.00    1.75
   1  -6  -4  994.59   14.31
   1  -6  -4  991.37   14.92
  -1   6   4  989.39   14.52
  -1   6   4  991.72   14.14
   1  -6  -3   16.83    2.27
   1  -6  -3   19.21    1.71
  -1   6   3   16.82    1.73
  -1   6   3   21.45    2.01
   1  -6  -2   56.81    4.16
   1  -6  -2   56.92    1.99
  -1   6   2   58.82    1.96
  -1   6   2   59.39    2.44
   1  -6  -1   25.04    2.03
   1  -6  -1   28.65    1.43
  -1   6   1   25.94    3.03
  -1   6   1   25.36    2.17
   1  -6   0   30.79    2.01
   1  -6   0   34.56    2.06
  -1   6   0   32.13    1.20
  -1   6   0   32.34    1.84
   1  -6   1   27.28    2.98
   1  -6   1   27.49    1.62
   1  -6   1   32.08    1.73
  -1   6  -1   29.63    0.95
   1  -6   2   47.64    1.82
   1  -6   2   44.64    1.03
   1  -6   2   45.99    1.99
   1  -6   2   47.22    1.04
   1  -6   3   15.60    0.71
   1  -6   3   21.01    1.14
   1  -6   3   18.23    1.45
  -1   6  -3   20.24    1.47
   1  -6   4   58.85    1.63
   1  -6   4   55.30    3.21
   1  -6   4   52.81    1.64
  -1   6  -4   56.35    2.06
   1  -6   5   26.11    1.48
   1  -6   5   27.94    1.74
  -1   6  -5   23.08    0.92
  -1   6  -5   25.74    1.75
   1  -6   6  586.07   10.16
   1  -6   6  586.13    8.11
  -1   6  -6  579.78    7.24
  -1   6  -6  578.27    8.56
   1  -6   7    1.21    1.32
   1  -6   7    1.25    0.79
  -1   6  -7    0.54    1.29
   1  -6   8  402.16    5.77
   1  -6   8  403.91    6.85
  -1   6  -8  405.67    6.78
  -1   6  -8  406.91    6.59
   1  -6   9   37.54    1.81
   1  -6   9   44.53    2.52
  -1   6  -9   43.88    2.40
  -1   6  -9   39.04    1.61
   1  -6  10  598.23   10.61
   1  -6  10  591.26   10.15
  -1   6 -10  602.88   10.13
  -1   6 -10  595.56   11.97
   1  -6  11   50.33    3.25
   1  -6  11   56.70    3.89
  -1   6 -11   51.37    2.92
  -1   6 -11   57.47    2.22
   1  -6  12  121.79    3.54
   1  -6  12  129.45    4.50
  -1   6 -12  125.42    3.19
  -1   6 -12  137.72    4.22
   1  -6  13   -1.09    2.31
   1  -6  13    0.54    3.20
  -1   6 -13   -0.59    1.62
  -1   6 -13   -0.33    1.18
   1  -6  14    2.43    1.72
   1  -6  14    5.30    2.34
  -1   6 -14    3.06    1.99
  -1   6 -14    4.60    1.53
   1  -6  15   37.17    4.04
   1  -6  15   42.33    3.48
  -1   6 -15   40.29    2.39
  -1   6 -15   33.01    2.93
   1  -6  16    9.80    2.22
   1  -6  16   12.98    3.04
  -1   6 -16   16.06    2.08
  -1   6 -16   11.29    2.45
   1  -6  17   23.88    4.13
  -1   6 -17   26.36    2.82
  -1   6 -17   23.87    2.47
   1  -6  18    4.64    2.19
   1  -6  18    0.24    5.21
  -1   6 -18   -0.16    2.38
  -1   6 -18    6.12    2.03
   1  -6  19    0.06    3.45
   1  -6  19    4.55    3.88
  -1   6 -19   12.22    2.17
  -1   6 -19    0.26    2.50
   1  -5 -19   45.07    7.39
   1  -5 -19   52.48    5.31
  -1   5  19   40.71    5.35
  -1   5  19   42.57    5.85
   1  -5 -18   57.73    4.78
   1  -5 -18   66.99    8.61
  -1   5  18   56.07    5.98
  -1   5  18   66.65    5.46
   1  -5 -17   48.82    4.90
   1  -5 -17   44.69    7.09
  -1   5  17   54.15    5.04
  -1   5  17   53.34    5.20
   1  -5 -16  117.59    5.71
   1  -5 -16  102.99    5.33
  -1   5  16  106.00    6.01
  -1   5  16  107.83    8.92
   1  -5 -15   36.30    6.33
   1  -5 -15   38.20    4.24
  -1   5  15   38.22    4.39
  -1   5  15   32.62    6.94
   1  -5 -14  110.91    5.29
   1  -5 -14   98.51    4.98
  -1   5  14  109.66    8.42
  -1   5  14  113.84    5.36
   1  -5 -13   -0.46    4.36
   1  -5 -13   -3.55    2.72
  -1   5  13    2.54    4.62
  -1   5  13   -1.37    2.72
   1  -5 -12   95.13    4.83
   1  -5 -12   92.69    4.86
  -1   5  12   99.33    8.18
  -1   5  12   95.08    5.02
   1  -5 -11    3.43    2.73
   1  -5 -11    2.04    2.71
  -1   5  11    2.01    2.75
  -1   5  11    3.51    5.01
   1  -5 -10  163.53    5.38
   1  -5 -10  163.69    8.49
  -1   5  10  167.03    5.73
  -1   5  10  165.39    5.37
   1  -5  -9   51.35    3.70
   1  -5  -9   52.19    3.47
  -1   5   9   49.31    3.51
  -1   5   9   54.61    3.66
   1  -5  -8   36.61    3.27
   1  -5  -8   36.96    2.94
  -1   5   8   36.19    3.05
  -1   5   8   37.13    3.23
   1  -5  -7   19.96    2.44
   1  -5  -7   19.20    2.78
  -1   5   7   22.50    2.50
  -1   5   7   25.16    4.44
   1  -5  -6   18.33    2.28
   1  -5  -6   11.63    2.64
  -1   5   6   15.20    2.34
  -1   5   6   16.60    2.50
   1  -5  -5   88.70    3.50
   1  -5  -5   85.47    4.79
  -1   5   5   86.11    3.25
  -1   5   5   86.32    4.81
   1  -5  -4  154.75    3.54
   1  -5  -4  154.13    3.98
  -1   5   4  156.09    5.57
  -1   5   4  154.87    3.45
   1  -5  -3   12.09    1.58
   1  -5  -3   11.23    3.47
  -1   5   3   11.32    1.82
  -1   5   3   11.36    1.52
   1  -5  -2  106.21    3.99
   1  -5  -2  105.93    3.26
  -1   5   2  105.38    2.95
  -1   5   2  107.18    2.57
   1  -5  -1  143.87    3.49
   1  -5  -1  143.63    2.78
  -1   5   1  145.90    3.20
  -1   5   1  144.03    2.67
   1  -5   0    9.62    1.64
   1  -5   0    8.60    1.07
  -1   5   0   10.03    0.96
  -1   5   0    8.60    1.49
   1  -5   1  118.22    2.67
   1  -5   1  122.78    2.94
   1  -5   1  121.35    2.69
  -1   5  -1  123.18    1.89
   1  -5   2  360.00    4.20
   1  -5   2  368.04    5.48
   1  -5   2  360.09    4.24
   1  -5   2  370.92    5.33
   1  -5   3  141.26    2.47
   1  -5   3  129.54    3.65
   1  -5   3  134.98    2.40
  -1   5  -3  125.15    2.55
   1  -5   4 1119.86   13.93
   1  -5   4 1096.25   15.53
  -1   5  -4 1100.83   13.70
  -1   5  -4 1067.97   15.27
   1  -5   5   85.27    2.24
   1  -5   5   77.64    1.60
  -1   5  -5   72.46    1.51
  -1   5  -5   81.98    2.19
   1  -5   6  899.95   12.55
   1  -5   6  918.50   11.62
  -1   5  -6  936.10   11.74
  -1   5  -6  897.30   12.54
   1  -5   7  193.76    3.88
   1  -5   7  189.83    3.22
  -1   5  -7  195.84    5.08
  -1   5  -7  197.71    3.22
   1  -5   8   83.52    2.77
   1  -5   8   90.97    2.28
  -1   5  -8   85.71    2.68
  -1   5  -8   93.12    2.18
   1  -5   9   46.37    2.51
   1  -5   9   52.75    2.11
  -1   5  -9   56.37    3.76
  -1   5  -9   55.00    2.87
   1  -5  10    5.29    1.96
   1  -5  10    4.66    2.58
  -1   5 -10    5.33    1.35
  -1   5 -10    3.38    1.73
   1  -5  11   27.06    2.73
   1  -5  11   26.72    2.16
  -1   5 -11   32.26    2.44
  -1   5 -11   26.58    1.95
   1  -5  12   11.73    4.39
   1  -5  12   15.39    2.07
  -1   5 -12   13.08    1.79
  -1   5 -12    9.36    2.22
   1  -5  13    1.68    2.18
   1  -5  13    2.76    2.80
  -1   5 -13    1.10    1.80
  -1   5 -13    1.87    1.55
   1  -5  14  163.90    5.39
   1  -5  14  160.60    4.57
  -1   5 -14  163.14    4.75
  -1   5 -14  166.08    4.38
   1  -5  15    0.38    3.91
   1  -5  15   -0.89    2.88
  -1   5 -15    3.78    1.61
  -1   5 -15   -1.77    1.81
   1  -5  16   25.00    2.72
   1  -5  16   32.46    3.64
  -1   5 -16   29.48    2.57
  -1   5 -16   30.55    2.81
   1  -5  17    2.36    1.94
  -1   5 -17   -0.37    1.88
  -1   5 -17    1.29    1.96
   1  -5  18   28.29    3.92
   1  -5  18   30.40    3.13
  -1   5 -18   28.84    3.04
  -1   5 -18   19.42    4.65
   1  -5  19    0.99    2.21
  -1   5 -19    1.57    2.05
   1  -4 -19    7.53    3.42
   1  -4 -19    8.57    3.75
  -1   4  19    6.86    3.90
  -1   4  19    1.56    7.22
   1  -4 -18   14.91    6.41
   1  -4 -18   16.54    5.96
  -1   4  18   13.07    4.66
  -1   4  18   18.50    4.06
   1  -4 -17   55.09    4.31
   1  -4 -17   52.46    4.59
  -1   4  17   49.39    5.24
  -1   4  17   47.83    4.66
   1  -4 -16    3.52    5.11
   1  -4 -16    5.62    3.20
  -1   4  16    7.15    3.56
  -1   4  16    7.53    5.46
   1  -4 -15   44.66    3.89
   1  -4 -15   41.99    4.15
  -1   4  15   41.37    4.21
  -1   4  15   38.78    4.46
   1  -4 -14   -1.87    2.30
   1  -4 -14   -4.66    3.93
  -1   4  14    2.90    2.57
  -1   4  14    2.10    2.41
   1  -4 -13   14.33    5.23
   1  -4 -13   11.02    3.14
  -1   4  13   10.56    3.28
  -1   4  13   12.57    5.87
   1  -4 -12    3.25    4.79
   1  -4 -12    3.43    2.87
  -1   4  12    6.10    2.95
  -1   4  12    3.08    5.50
   1  -4 -11   24.55    3.31
   1  -4 -11   25.21    3.23
  -1   4  11   25.25    3.37
  -1   4  11   26.23    6.06
   1  -4 -10  278.58    6.52
   1  -4 -10  260.76    6.63
  -1   4  10  272.71    9.31
  -1   4  10  262.98    9.82
   1  -4  -9    3.92    2.31
   1  -4  -9    4.77    2.17
  -1   4   9    1.94    2.43
  -1   4   9    4.09    3.74
   1  -4  -8  962.19   15.06
   1  -4  -8  968.83   14.74
  -1   4   8  965.97   14.84
  -1   4   8  971.05   15.22
   1  -4  -7   10.34    2.51
   1  -4  -7   13.59    3.71
  -1   4   7   12.35    2.29
  -1   4   7   12.98    2.53
   1  -4  -6 2389.92   34.54
   1  -4  -6 2453.04   34.72
  -1   4   6 2437.91   34.61
  -1   4   6 2374.87   36.74
   1  -4  -5  291.01    5.61
   1  -4  -5  298.15    5.25
  -1   4   5  294.45    5.27
  -1   4   5  285.82    5.40
   1  -4  -4 1671.17   22.54
   1  -4  -4 1660.24   22.97
  -1   4   4 1665.89   22.79
  -1   4   4 1667.19   22.44
   1  -4  -3  540.77   10.52
   1  -4  -3  549.46    7.98
  -1   4   3  555.64    7.89
  -1   4   3  540.95    8.12
   1  -4  -2  319.80    5.28
   1  -4  -2  319.80    5.90
  -1   4   2  320.76    5.57
  -1   4   2  326.76    5.16
   1  -4  -1 3455.79   50.91
   1  -4  -1 3466.29   46.97
  -1   4   1 3484.84   46.91
  -1   4   1 3390.30   46.80
   1  -4   0 1021.43   13.82
   1  -4   0 1000.38   13.87
  -1   4   0 1012.68   13.39
  -1   4   0 1025.70   12.47
   1  -4   1    2.27    1.22
   1  -4   1    2.02    0.82
   1  -4   1    2.46    2.36
  -1   4  -1    1.31    0.75
   1  -4   2  773.74    8.88
   1  -4   2  751.47    8.70
   1  -4   2  759.93    9.71
  -1   4  -2  739.71    9.50
   1  -4   3  473.16    6.29
   1  -4   3  471.51    5.63
  -1   4  -3  469.07    6.19
  -1   4  -3  472.10    6.26
   1  -4   4  189.42    3.40
   1  -4   4  197.07    3.19
  -1   4  -4  188.27    2.64
  -1   4  -4  194.52    3.14
   1  -4   5   31.91    1.25
   1  -4   5   29.27    1.51
  -1   4  -5   31.48    1.45
  -1   4  -5   34.71    1.19
   1  -4   6 1320.18   17.18
   1  -4   6 1353.31   18.26
  -1   4  -6 1351.81   17.46
  -1   4  -6 1332.97   17.99
   1  -4   7   68.49    3.61
   1  -4   7   63.57    1.95
  -1   4  -7   62.32    1.87
  -1   4  -7   69.82    2.20
   1  -4   8  369.56    7.61
   1  -4   8  352.15    5.55
  -1   4  -8  368.42    5.53
  -1   4  -8  371.38    7.32
   1  -4   9   57.69    4.18
   1  -4   9   54.62    2.28
  -1   4  -9   53.92    3.12
  -1   4  -9   63.19    2.40
   1  -4  10  284.90    5.86
   1  -4  10  286.58    5.43
  -1   4 -10  289.25    5.54
  -1   4 -10  291.87    5.21
   1  -4  11    4.27    1.81
   1  -4  11    2.49    2.11
  -1   4 -11    5.62    1.56
  -1   4 -11    3.47    1.76
   1  -4  12   49.46    5.51
   1  -4  12   42.55    2.78
  -1   4 -12   39.53    2.69
  -1   4 -12   43.56    2.48
   1  -4  13  190.17    5.58
   1  -4  13  180.97    6.79
  -1   4 -13  172.32    4.51
  -1   4 -13  180.83    4.78
   1  -4  14   18.14    2.50
   1  -4  14   15.70    2.98
  -1   4 -14   15.88    2.50
  -1   4 -14   16.87    2.36
   1  -4  15   14.94    2.97
   1  -4  15   13.52    2.48
  -1   4 -15   11.71    3.79
  -1   4 -15   19.58    2.37
   1  -4  16    3.59    2.86
   1  -4  16    5.21    2.26
  -1   4 -16    4.79    2.13
  -1   4 -16    3.34    3.56
   1  -4  17   37.23    3.24
  -1   4 -17   34.88    3.15
  -1   4 -17   35.08    3.12
   1  -4  18    1.54    2.43
   1  -4  18    0.75    3.07
  -1   4 -18    5.02    2.25
   1  -4  19   -0.82    2.40
  -1   4 -19    3.46    2.18
   1  -3 -19    3.56    3.12
   1  -3 -19    2.44    4.79
  -1   3  19    3.97    3.30
  -1   3  19   -0.99    3.79
   1  -3 -18   39.53    6.93
   1  -3 -18   32.09    3.89
  -1   3  18   31.67    8.27
  -1   3  18   42.98    4.36
   1  -3 -17    5.57    2.98
   1  -3 -17    8.05    3.15
  -1   3  17    3.51    5.35
  -1   3  17    6.17    4.05
   1  -3 -16  114.63    5.15
   1  -3 -16  121.59    5.37
  -1   3  16  110.85    5.86
  -1   3  16  112.82    5.43
   1  -3 -15    7.68    2.97
   1  -3 -15    4.40    4.96
  -1   3  15    8.21    3.11
  -1   3  15    7.05    3.38
   1  -3 -14  272.94    7.24
   1  -3 -14  283.11    7.41
  -1   3  14  270.92    7.72
  -1   3  14  281.64    7.56
   1  -3 -13   10.88    3.08
   1  -3 -13   11.37    5.15
  -1   3  13   10.30    3.23
  -1   3  13   12.29    3.51
   1  -3 -12   99.21    4.59
   1  -3 -12   98.72    4.56
  -1   3  12   98.82    8.32
  -1   3  12   93.60    4.69
   1  -3 -11   18.14    2.95
   1  -3 -11   18.11    2.86
  -1   3  11   15.49    5.77
  -1   3  11   21.03    5.02
   1  -3 -10   24.04    2.97
   1  -3 -10   20.44    2.77
  -1   3  10   24.80    5.44
  -1   3  10   23.10    4.82
   1  -3  -9   44.80    3.04
   1  -3  -9   40.91    2.86
  -1   3   9   43.51    5.35
  -1   3   9   52.12    4.82
   1  -3  -8   74.30    3.24
   1  -3  -8   71.17    3.33
  -1   3   8   66.59    5.75
  -1   3   8   75.53    5.16
   1  -3  -7  698.82   12.81
   1  -3  -7  670.06   10.69
  -1   3   7  687.18   12.95
  -1   3   7  693.24   11.02
   1  -3  -6  146.58    5.77
   1  -3  -6  147.68    3.54
  -1   3   6  151.33    3.92
  -1   3   6  142.43    3.60
   1  -3  -5   56.21    2.46
   1  -3  -5   55.70    4.38
  -1   3   5   57.92    4.41
  -1   3   5   56.70    2.46
   1  -3  -4  357.25    5.93
   1  -3  -4  360.17    8.46
  -1   3   4  369.21    6.34
  -1   3   4  360.06    5.80
   1  -3  -3  197.02    4.28
   1  -3  -3  182.73    4.63
  -1   3   3  179.63    4.43
  -1   3   3  189.64    6.08
   1  -3  -2  890.34   12.06
   1  -3  -2  848.94   12.33
  -1   3   2  900.96   12.14
  -1   3   2  864.22   12.21
   1  -3  -1   36.63    3.67
   1  -3  -1   31.89    3.09
  -1   3   1   32.18    3.56
  -1   3   1   30.58    2.97
   1  -3   0 5942.51   84.82
   1  -3   0 5829.13   82.05
  -1   3   0 5890.92   82.81
  -1   3   0 5922.40   84.46
   1  -3   1  273.50    3.62
   1  -3   1  259.61    3.55
   1  -3   1  270.27    5.42
   1  -3   1  276.99    3.95
   1  -3   2 2255.02   28.24
   1  -3   2 2289.38   30.56
  -1   3  -2 2265.68   28.84
  -1   3  -2 2264.73   29.48
   1  -3   3  480.86    6.04
   1  -3   3  479.33    7.29
  -1   3  -3  474.78    6.04
   1  -3   4  715.42    8.98
   1  -3   4  699.74    8.67
  -1   3  -4  709.76    8.87
  -1   3  -4  701.32    9.50
   1  -3   5   42.05    2.26
   1  -3   5   46.61    2.50
  -1   3  -5   41.09    1.40
  -1   3  -5   44.95    1.50
   1  -3   6   14.22    2.24
   1  -3   6   16.50    1.45
  -1   3  -6   17.69    1.35
  -1   3  -6   19.86    2.07
   1  -3   7   35.65    2.93
   1  -3   7   35.75    1.91
  -1   3  -7   38.05    1.70
  -1   3  -7   34.38    1.74
   1  -3   8  122.88    3.13
   1  -3   8  127.95    4.32
  -1   3  -8  127.71    2.93
  -1   3  -8  129.68    4.03
   1  -3   9   70.19    2.57
   1  -3   9   65.56    2.77
  -1   3  -9   66.09    2.44
  -1   3  -9   70.80    3.66
   1  -3  10   15.32    3.86
   1  -3  10   14.84    2.09
  -1   3 -10   13.81    3.15
  -1   3 -10   17.77    1.94
   1  -3  11   19.28    2.42
   1  -3  11   26.77    2.74
  -1   3 -11   30.26    3.83
  -1   3 -11   26.68    3.69
   1  -3  12   34.23    3.35
   1  -3  12   40.43    2.99
  -1   3 -12   41.36    2.68
  -1   3 -12   40.64    4.30
   1  -3  13   13.55    2.99
   1  -3  13   15.25    4.29
  -1   3 -13   10.55    3.88
  -1   3 -13   17.62    2.45
   1  -3  14   83.72    3.90
   1  -3  14   97.16    4.36
  -1   3 -14   90.54    3.53
  -1   3 -14   91.05    3.66
   1  -3  15    6.30    2.65
   1  -3  15    5.46    2.38
  -1   3 -15    5.88    2.14
  -1   3 -15    5.05    2.11
   1  -3  16   49.87    3.68
  -1   3 -16   57.32    3.55
  -1   3 -16   59.52    3.35
   1  -3  17   12.10    2.88
   1  -3  17    0.17    3.38
  -1   3 -17   15.42    2.82
   1  -3  18   23.02    5.27
  -1   3 -18   17.35    4.99
   1  -3  19   -0.55    3.36
   1  -3  19    7.89    2.85
  -1   3 -19    1.04    2.54
  -1   3 -19    9.90    2.64
   1  -2 -20    4.54    5.68
  -1   2  20    8.39    3.65
   1  -2 -19   10.13    3.20
   1  -2 -19    9.39    3.40
  -1   2  19   10.12    3.59
   1  -2 -18    5.21    3.04
  -1   2  18    3.86    3.75
  -1   2  18    5.32    3.10
   1  -2 -17   27.81    3.78
   1  -2 -17   30.47    3.64
  -1   2  17   36.09    7.53
  -1   2  17   33.06    6.21
   1  -2 -16    4.93    2.96
   1  -2 -16    6.60    2.87
  -1   2  16    7.57    2.99
   1  -2 -15   86.13    6.81
  -1   2  15   71.71    4.45
  -1   2  15   74.17    4.99
   1  -2 -14   15.54    3.12
   1  -2 -14   17.17    3.20
  -1   2  14   18.70    3.30
  -1   2  14   13.70    3.79
   1  -2 -13   11.44    2.99
   1  -2 -13   12.52    2.91
  -1   2  13   11.67    3.14
  -1   2  13    9.00    3.55
   1  -2 -12   93.34    4.25
   1  -2 -12   87.59    4.34
  -1   2  12   97.96    8.08
  -1   2  12   85.65    6.90
   1  -2 -11    6.66    2.60
   1  -2 -11   10.11    2.50
  -1   2  11   10.83    3.10
  -1   2  11   10.36    4.45
   1  -2 -10  439.33    8.02
   1  -2 -10  436.72    8.19
  -1   2  10  445.06    8.25
  -1   2  10  442.22    8.73
   1  -2  -9  131.94    3.84
   1  -2  -9  123.31    3.90
  -1   2   9  124.90    4.21
  -1   2   9  133.31    3.99
   1  -2  -8  169.67    4.17
   1  -2  -8  175.62    4.51
  -1   2   8  172.20    4.39
  -1   2   8  173.59    4.74
   1  -2  -7   54.08    4.15
   1  -2  -7   48.36    2.69
  -1   2   7   48.85    2.64
  -1   2   7   52.70    2.93
   1  -2  -6  598.47    8.95
   1  -2  -6  610.10    8.80
  -1   2   6  600.52    9.19
  -1   2   6  601.19   10.56
   1  -2  -5   56.40    2.40
   1  -2  -5   60.97    2.70
  -1   2   5   59.42    2.43
  -1   2   5   62.32    4.53
   1  -2  -4 1066.35   14.46
   1  -2  -4 1058.88   14.88
  -1   2   4 1069.53   15.03
  -1   2   4 1064.86   14.49
   1  -2  -3  109.50    3.74
   1  -2  -3  101.73    3.43
  -1   2   3  103.73    3.32
  -1   2   3  107.43    3.78
   1  -2  -2  105.10    2.56
   1  -2  -2  111.21    2.43
  -1   2   2  108.08    3.67
  -1   2   2  106.72    2.63
   1  -2  -1  328.05    4.60
   1  -2  -1  326.99    3.87
  -1   2   1  329.18    4.02
  -1   2   1  327.15    4.54
   1  -2   0   34.90    0.79
   1  -2   0   34.53    1.24
  -1   2   0   33.30    0.82
  -1   2   0   33.94    0.82
   1  -2   1   20.82    0.66
   1  -2   1   22.00    1.28
  -1   2  -1   20.81    1.44
  -1   2  -1   20.51    0.70
   1  -2   2  314.33    3.90
   1  -2   2  304.92    4.18
  -1   2  -2  306.99    5.32
  -1   2  -2  314.77    4.74
   1  -2   3  718.20    9.20
   1  -2   3  722.51   10.16
  -1   2  -3  718.07    9.06
  -1   2  -3  709.50    8.59
   1  -2   4  125.29    2.53
   1  -2   4  126.96    3.42
  -1   2  -4  129.68    2.46
  -1   2  -4  123.22    2.21
   1  -2   5   59.89    1.84
   1  -2   5   58.17    1.78
  -1   2  -5   59.90    1.78
  -1   2  -5   56.22    1.59
   1  -2   6    0.77    1.08
   1  -2   6    0.64    1.08
  -1   2  -6    1.37    0.93
  -1   2  -6    1.39    1.04
   1  -2   7   25.15    1.85
   1  -2   7   22.02    1.82
  -1   2  -7   31.04    2.62
  -1   2  -7   21.16    1.71
   1  -2   8   19.00    3.14
   1  -2   8   17.06    1.84
  -1   2  -8   19.05    1.65
  -1   2  -8   17.56    1.68
   1  -2   9  203.65    4.54
   1  -2   9  183.53    4.13
  -1   2  -9  201.92    4.12
  -1   2  -9  190.84    4.09
   1  -2  10  320.33    6.54
   1  -2  10  319.23    6.27
  -1   2 -10  320.55    5.97
  -1   2 -10  327.52    6.07
   1  -2  11  332.90    6.96
   1  -2  11  322.97    8.96
  -1   2 -11  319.59    6.25
  -1   2 -11  320.41    6.38
   1  -2  12   75.16    3.87
   1  -2  12   77.31    4.27
  -1   2 -12   83.28    3.56
  -1   2 -12   77.00    5.25
   1  -2  13  309.86    7.48
   1  -2  13  291.88    9.52
  -1   2 -13  287.73    6.25
  -1   2 -13  291.08    6.54
   1  -2  14   39.62    3.31
  -1   2 -14   35.22    2.91
  -1   2 -14   39.25    3.05
   1  -2  15   87.76    4.62
   1  -2  15   77.54    4.07
  -1   2 -15   83.78    3.66
  -1   2 -15   80.36    6.02
   1  -2  16    3.31    2.42
  -1   2 -16   -0.08    3.82
   1  -2  17   56.15    3.97
   1  -2  17   57.12    4.51
  -1   2 -17   56.21    3.95
   1  -2  18   12.11    5.22
  -1   2 -18   12.99    3.11
  -1   2 -18   19.20    2.74
   1  -2  19   10.28    3.26
  -1   2 -19    9.13    3.00
   1  -1 -20   13.28    3.61
  -1   1  20   19.34    3.83
   1  -1 -19   -2.64    2.76
  -1   1  19   -1.65    2.85
   1  -1 -18   40.27    3.79
  -1   1  18   36.70    3.93
  -1   1  18   32.53    4.85
   1  -1 -17    1.26    2.18
   1  -1 -17   -3.21    3.92
  -1   1  17   -2.51    3.87
  -1   1  17    2.08    2.96
   1  -1 -16   89.48    4.60
  -1   1  16   91.19    4.67
   1  -1 -15    0.50    2.23
  -1   1  15    1.54    2.82
  -1   1  15    1.04    2.32
   1  -1 -14  218.53    6.11
   1  -1 -14  232.65    6.40
  -1   1  14  216.33    6.28
  -1   1  14  210.29    7.05
   1  -1 -13    3.64    2.43
  -1   1  13    2.35    4.31
  -1   1  13    1.80    3.11
   1  -1 -12   45.85    3.50
   1  -1 -12   38.83    5.43
  -1   1  12   75.42    7.30
  -1   1  12   46.57    5.69
   1  -1 -11  128.91    4.12
   1  -1 -11  119.27    4.29
  -1   1  11  123.62    4.89
  -1   1  11  124.59    4.32
   1  -1 -10    3.88    3.49
   1  -1 -10    4.18    3.19
  -1   1  10    2.98    1.97
  -1   1  10    1.82    2.35
   1  -1  -9  150.38    3.84
   1  -1  -9  155.42    4.16
  -1   1   9  146.83    3.95
  -1   1   9  152.36    4.52
   1  -1  -8  221.16    4.88
   1  -1  -8  223.98    4.66
  -1   1   8  225.26    7.62
  -1   1   8  228.22    4.83
   1  -1  -7   28.11    2.22
   1  -1  -7   30.04    2.06
  -1   1   7   29.47    4.02
  -1   1   7   25.95    2.10
   1  -1  -6  121.04    3.23
   1  -1  -6  122.64    3.01
  -1   1   6  123.08    4.55
  -1   1   6  124.82    3.49
   1  -1  -5  137.18    3.44
   1  -1  -5  138.31    3.22
  -1   1   5  137.16    3.70
  -1   1   5  138.23    3.29
   1  -1  -4  125.47    5.46
   1  -1  -4  124.84    3.76
  -1   1   4  127.08    3.51
  -1   1   4  126.69    3.94
   1  -1  -3 1626.70   21.12
   1  -1  -3 1615.40   20.68
  -1   1   3 1626.70   21.17
  -1   1   3 1616.97   20.69
   1  -1  -2 3273.58   41.77
   1  -1  -2 3243.21   41.51
  -1   1   2 3245.65   41.53
  -1   1   2 3238.40   41.35
   1  -1   1  703.44    7.05
  -1   1  -1  701.69    6.84
   1  -1   2 1464.29   16.67
   1  -1   2 1460.68   17.74
  -1   1  -2 1442.22   16.38
  -1   1  -2 1481.17   18.00
   1  -1   3 1166.54   15.10
   1  -1   3 1181.75   14.45
  -1   1  -3 1158.65   13.98
  -1   1  -3 1166.12   14.95
   1  -1   4    0.27    0.98
   1  -1   4   -0.48    1.96
  -1   1  -4    1.36    0.83
  -1   1  -4    0.37    1.07
   1  -1   5 1564.42   20.15
   1  -1   5 1518.24   19.96
  -1   1  -5 1547.00   20.11
  -1   1  -5 1560.75   20.92
   1  -1   6   23.75    1.76
   1  -1   6   25.26    1.68
  -1   1  -6   27.49    2.40
  -1   1  -6   23.11    1.71
   1  -1   7  796.83   13.29
   1  -1   7  830.89   11.81
  -1   1  -7  815.79   11.55
  -1   1  -7  823.62   12.85
   1  -1   8    3.21    1.62
   1  -1   8    2.91    1.57
  -1   1  -8    5.14    2.29
  -1   1  -8    2.90    1.52
   1  -1   9  684.08   10.72
   1  -1   9  671.57   10.49
  -1   1  -9  678.66   10.22
  -1   1  -9  684.97   10.55
   1  -1  10  268.95    5.94
   1  -1  10  244.56    5.60
  -1   1 -10  238.98    5.29
  -1   1 -10  264.05    5.32
   1  -1  11   52.03    3.46
   1  -1  11   61.10    5.76
  -1   1 -11   62.46    3.19
  -1   1 -11   53.56    2.95
   1  -1  12  352.98    7.91
   1  -1  12  323.82    7.45
  -1   1 -12  332.12    6.80
  -1   1 -12  324.05    9.47
   1  -1  13    1.06    4.05
   1  -1  13    2.04    2.60
  -1   1 -13    3.22    3.66
   1  -1  14  357.70    8.43
  -1   1 -14  375.55    7.84
  -1   1 -14  357.93    7.93
   1  -1  15   10.23    3.04
   1  -1  15    4.63    4.61
  -1   1 -15    6.31    2.60
  -1   1 -15    9.69    2.39
   1  -1  16  135.73    5.54
  -1   1 -16  150.76    5.38
   1  -1  17   27.62    3.69
  -1   1 -17   38.25    5.96
   1  -1  18   42.92    6.40
   1  -1  18   41.63    4.21
  -1   1 -18   40.71    3.92
  -1   1 -18   32.86    3.22
   1  -1  19   27.12    4.03
  -1   1 -19   28.57    3.74
   1   0 -20   -0.94    2.64
  -1   0  20   -2.44    2.84
   1   0 -19   14.15    5.53
  -1   0  19   25.14    3.54
   1   0 -18    0.29    2.44
   1   0 -18    2.76    2.50
  -1   0  18    0.75    2.52
   1   0 -17   29.97    3.36
  -1   0  17   23.16    4.29
  -1   0  17   20.46    5.42
   1   0 -16   51.74    3.75
  -1   0  16   49.39    3.85
  -1   0  16   82.93    5.03
   1   0 -15   25.17    2.95
   1   0 -15   21.61    3.12
  -1   0  15   25.35    3.10
   1   0 -14  105.55    4.71
   1   0 -14  117.10    6.74
  -1   0  14  109.32    4.62
  -1   0  14  111.78    5.57
   1   0 -13    1.20    2.12
  -1   0  13    0.18    3.77
  -1   0  13    1.20    2.84
   1   0 -12  370.30    7.52
   1   0 -12  371.59    7.87
  -1   0  12  370.01   10.33
  -1   0  12  371.31    8.55
   1   0 -11    4.83    1.93
   1   0 -11    2.17    2.07
  -1   0  11    2.31    2.64
  -1   0  11    3.01    2.10
   1   0 -10  718.49   11.14
   1   0 -10  721.82   11.48
  -1   0  10  713.71   11.27
  -1   0  10  724.63   12.11
   1   0  -9  289.74    7.54
   1   0  -9  284.62    5.26
  -1   0   9  285.03    6.02
  -1   0   9  280.15    5.40
   1   0  -8   30.52    2.36
   1   0  -8   30.25    3.44
  -1   0   8   29.46    2.20
  -1   0   8   30.67    2.62
   1   0  -7   15.64    1.84
   1   0  -7   17.67    1.67
  -1   0   7   17.24    2.11
  -1   0   7   15.72    1.73
   1   0  -6    7.23    1.39
   1   0  -6    8.01    1.59
  -1   0   6    9.36    2.48
  -1   0   6    8.20    1.80
   1   0  -5  161.22    3.57
   1   0  -5  160.46    3.26
  -1   0   5  162.36    3.35
  -1   0   5  170.09    3.96
   1   0  -4  563.40    8.26
   1   0  -4  551.67    9.86
  -1   0   4  555.21    7.94
  -1   0   4  560.26    8.54
   1   0  -3   95.71    2.40
   1   0  -3   94.21    2.19
  -1   0   3   96.86    2.51
  -1   0   3   96.89    3.29
   1   0   2 1706.87   20.00
   1   0   2 1680.58   22.17
  -1   0  -2 1691.09   19.77
  -1   0  -2 1648.45   20.52
   1   0   3 1606.17   21.11
   1   0   3 1623.45   20.58
  -1   0  -3 1615.11   21.00
  -1   0  -3 1625.29   21.76
   1   0   4 2185.85   30.90
   1   0   4 2203.57   30.31
  -1   0  -4 2223.54   28.55
  -1   0  -4 2194.04   28.93
   1   0   5  426.14    7.60
   1   0   5  433.32    7.97
  -1   0  -5  422.14    7.12
  -1   0  -5  449.69    6.51
   1   0   6 3591.26   51.18
   1   0   6 3694.27   52.08
  -1   0  -6 3638.90   53.72
  -1   0  -6 3730.59   52.27
   1   0   7  686.15   10.31
   1   0   7  681.67   10.27
  -1   0  -7  709.41   12.20
  -1   0  -7  682.13   11.43
   1   0   8  728.74   11.06
   1   0   8  717.09   13.00
  -1   0  -8  732.83   12.74
  -1   0  -8  733.93   10.70
   1   0   9   44.26    2.74
   1   0   9   45.33    2.69
  -1   0  -9   49.38    2.38
  -1   0  -9   40.29    4.04
   1   0  10  563.27   12.47
   1   0  10  567.78   12.54
  -1   0 -10  568.30   11.39
  -1   0 -10  580.18    9.72
   1   0  11  306.74    7.01
   1   0  11  328.13    7.14
  -1   0 -11  333.13    6.54
  -1   0 -11  310.79    6.60
   1   0  12  104.13    4.63
   1   0  12  104.72    4.67
  -1   0 -12  104.69    3.92
  -1   0 -12  112.67    4.33
   1   0  13  403.23    9.03
   1   0  13  413.44    9.01
  -1   0 -13  399.10    8.43
   1   0  14    9.56    2.96
  -1   0 -14    7.02    2.41
  -1   0 -14    9.23    4.35
   1   0  15  117.02    7.82
   1   0  15  119.25    5.18
  -1   0 -15  114.90    4.71
   1   0  16    4.80    2.95
   1   0  16    6.47    3.07
  -1   0 -16    6.84    2.81
   1   0  17   40.63    4.01
  -1   0 -17   41.17    4.06
  -1   0 -17   37.35    3.18
   1   0  18    1.22    3.59
   1   0  18   14.59    3.49
  -1   0 -18   19.76    5.45
   1   0  19   15.75    3.96
  -1   0 -19   18.67    3.59
   1   1 -20   38.48    3.70
  -1  -1  20   27.53    3.97
   1   1 -19   10.21    2.98
   1   1 -19    5.74    2.86
  -1  -1  19    1.46    4.00
  -1  -1  19    7.26    2.91
   1   1 -18  114.17    7.15
  -1  -1  18  104.74    4.78
   1   1 -17    8.45    2.73
  -1  -1  17    9.21    4.43
   1   1 -16   78.95    3.93
  -1  -1  16   75.51    5.03
  -1  -1  16   72.83    4.03
   1   1 -15   -0.13    2.02
   1   1 -15    1.59    2.19
  -1  -1  15    0.96    2.07
   1   1 -14  370.72    8.24
   1   1 -14  370.65    7.92
  -1  -1  14  379.51    9.25
  -1  -1  14  363.92    7.99
   1   1 -13    9.35    4.04
  -1  -1  13    8.19    3.49
  -1  -1  13   14.93    4.35
   1   1 -12   17.53    2.46
   1   1 -12   18.60    2.84
  -1  -1  12   16.93    3.50
  -1  -1  12   20.15    4.38
   1   1 -11  266.03    6.02
   1   1 -11  264.96    7.47
  -1  -1  11  275.68    6.60
  -1  -1  11  264.53    5.67
   1   1 -10    6.19    1.71
   1   1 -10    7.12    2.03
  -1  -1  10    4.28    1.83
  -1  -1  10   10.84    4.10
   1   1  -9  274.44    6.38
   1   1  -9  278.91    5.46
  -1  -1   9  287.76    5.90
  -1  -1   9  276.52    5.13
   1   1  -8   20.27    1.75
   1   1  -8   17.23    2.11
  -1  -1   8   20.88    3.96
  -1  -1   8   18.80    1.88
   1   1  -7 2398.44   33.27
   1   1  -7 2351.32   31.88
  -1  -1   7 2364.87   32.20
  -1  -1   7 2415.01   33.60
   1   1  -6  591.15    8.40
   1   1  -6  595.76    9.09
  -1  -1   6  590.50    8.55
  -1  -1   6  600.09    8.07
   1   1  -5  756.90   10.23
   1   1  -5  731.59    9.39
  -1  -1   5  752.27    9.76
  -1  -1   5  749.68   12.33
   1   1  -4 3260.05   44.30
   1   1  -4 3238.86   44.76
  -1  -1   4 3284.44   47.57
  -1  -1   4 3296.76   45.67
   1   1  -3 1737.54   22.05
   1   1  -3 1740.25   21.10
  -1  -1   3 1738.01   22.09
  -1  -1   3 1725.62   20.85
   1   1  -2 6957.85   97.93
   1   1  -2 7044.16  101.04
  -1  -1   2 7016.12   99.22
  -1  -1   2 6999.73  100.32
   1   1   1   33.34    1.10
   1   1   1   36.31    0.86
  -1  -1  -1   34.02    1.13
  -1  -1  -1   36.27    0.86
   1   1   211306.59  177.28
   1   1   211012.32  174.98
  -1  -1  -211377.83  178.37
  -1  -1  -211201.49  180.34
   1   1   3  908.07   11.74
   1   1   3  866.31   13.99
  -1  -1  -3  867.14   11.66
  -1  -1  -3  908.79   11.74
   1   1   4  193.36    3.60
   1   1   4  209.95    4.01
  -1  -1  -4  194.90    3.44
  -1  -1  -4  209.49    3.85
   1   1   5 3995.44   56.89
   1   1   5 4062.41   57.13
  -1  -1  -5 4047.07   56.70
  -1  -1  -5 4022.54   56.92
   1   1   6   12.57    1.70
   1   1   6   10.28    1.86
  -1  -1  -6    9.85    1.57
  -1  -1  -6   10.75    1.78
   1   1   7 1639.80   23.36
   1   1   7 1702.70   23.84
  -1  -1  -7 1639.80   23.12
  -1  -1  -7 1721.00   25.68
   1   1   8  197.91    4.41
   1   1   8  205.21    4.67
  -1  -1  -8  204.62    4.17
  -1  -1  -8  190.46    4.33
   1   1   9  111.68    3.77
   1   1   9  116.32    3.73
  -1  -1  -9  117.52    3.56
  -1  -1  -9  111.65    3.34
   1   1  10  382.87    7.79
   1   1  10  400.05    7.72
  -1  -1 -10  378.87    7.41
  -1  -1 -10  407.54    7.43
   1   1  11   10.73    2.76
   1   1  11   11.11    2.74
  -1  -1 -11   10.13    4.22
  -1  -1 -11   10.62    2.28
   1   1  12  279.54    6.96
   1   1  12  267.07   10.00
  -1  -1 -12  279.79    6.32
  -1  -1 -12  261.29    6.59
   1   1  13   48.65    3.92
   1   1  13   48.63    3.88
  -1  -1 -13   36.79    3.44
   1   1  14  234.13    6.75
  -1  -1 -14  221.49    6.13
  -1  -1 -14  228.01    5.93
   1   1  15   51.07    4.17
   1   1  15   49.65    4.20
  -1  -1 -15   37.72    6.01
   1   1  16  156.21    6.15
   1   1  16  153.22    6.20
  -1  -1 -16  157.25    5.17
  -1  -1 -16  162.45    5.75
   1   1  17   27.26    4.02
  -1  -1 -17   33.85    3.93
  -1  -1 -17   30.77    3.26
   1   1  18   55.49    7.32
   1   1  18   46.80    4.66
  -1  -1 -18   49.70    4.48
   1   1  19   42.34    4.62
   1   1  19   48.02    4.95
  -1  -1 -19   42.79    3.74
  -1  -1 -19   36.39    7.07
   1   2 -20    4.06    3.51
   1   2 -20   -0.86    2.48
  -1  -2  20   -1.65    3.78
   1   2 -19   63.58    3.96
  -1  -2  19   60.33    4.15
   1   2 -18    7.77    2.60
  -1  -2  18    0.63    3.81
  -1  -2  18    6.16    2.60
   1   2 -17   52.40    5.45
  -1  -2  17   47.29    5.46
   1   2 -16   28.63    2.97
   1   2 -16   30.31    3.25
  -1  -2  16   32.29    4.21
  -1  -2  16   29.21    3.07
   1   2 -15  167.55    5.32
   1   2 -15  172.24    4.88
  -1  -2  15  168.24    5.02
  -1  -2  15  181.16    6.40
   1   2 -14   98.33    4.33
   1   2 -14  105.67    3.97
  -1  -2  14  103.70    5.25
  -1  -2  14  108.80    4.11
   1   2 -13    4.87    2.07
  -1  -2  13    4.52    3.18
  -1  -2  13    7.51    2.25
   1   2 -12  771.23   14.55
   1   2 -12  779.39   13.26
  -1  -2  12  808.65   14.39
  -1  -2  12  780.58   15.12
   1   2 -11   11.66    2.38
   1   2 -11   12.14    1.91
  -1  -2  11    9.55    3.46
  -1  -2  11   12.98    2.89
   1   2 -10 1192.41   17.85
   1   2 -10 1178.09   18.60
  -1  -2  10 1180.25   18.08
  -1  -2  10 1165.32   16.91
   1   2  -9   12.20    1.93
   1   2  -9   11.94    1.50
  -1  -2   9   12.64    1.63
  -1  -2   9   11.41    2.24
   1   2  -8 1694.76   25.96
   1   2  -8 1668.60   24.05
  -1  -2   8 1705.80   24.34
  -1  -2   8 1687.10   24.69
   1   2  -7  230.67    4.46
   1   2  -7  246.40    3.89
  -1  -2   7  250.05    5.19
  -1  -2   7  231.79    4.61
   1   2  -6 1970.52   25.25
   1   2  -6 2024.21   27.26
  -1  -2   6 2030.96   27.43
  -1  -2   6 2016.74   25.99
   1   2  -5  763.57    9.21
   1   2  -5  738.87   11.41
  -1  -2   5  780.72    9.46
  -1  -2   5  738.76   10.16
   1   2  -4  520.05    8.90
   1   2  -4  518.13    6.26
  -1  -2   4  522.55    7.27
  -1  -2   4  535.77    7.65
   1   2  -3  317.58    5.10
   1   2  -3  335.46    4.80
  -1  -2   3  318.10    5.14
  -1  -2   3  328.04    3.84
   1   2  -2 1535.64   17.58
   1   2  -2 1552.96   19.25
  -1  -2   2 1557.16   19.23
   1   2  -1    7.86    0.90
   1   2  -1    8.75    0.54
  -1  -2   1    8.85    0.89
  -1  -2   1    8.11    0.88
   1   2   0 2131.10   26.88
  -1  -2   0 2195.91   27.13
  -1  -2   0 2121.24   25.86
  -1  -2   0 2215.16   27.17
   1   2   1    4.24    1.20
   1   2   1    4.34    2.28
  -1  -2  -1    5.47    2.26
  -1  -2  -1    9.63    2.26
   1   2   2 2858.37   38.55
   1   2   2 2907.36   38.61
  -1  -2  -2 2903.07   38.71
  -1  -2  -2 2836.70   40.10
   1   2   3   53.38    3.71
   1   2   3   48.75    3.42
  -1  -2  -3   55.54    3.57
  -1  -2  -3   51.85    2.17
   1   2   4 3968.83   55.36
   1   2   4 3906.79   55.08
  -1  -2  -4 4052.49   58.53
  -1  -2  -4 3929.28   55.09
   1   2   5   22.42    2.02
   1   2   5   31.12    1.84
  -1  -2  -5   22.87    1.90
  -1  -2  -5   29.38    1.84
   1   2   6 1865.81   26.07
   1   2   6 1882.67   26.00
  -1  -2  -6 1856.24   25.76
  -1  -2  -6 1867.45   27.93
   1   2   7  305.75    5.88
   1   2   7  307.67    7.54
  -1  -2  -7  306.09    5.56
  -1  -2  -7  312.28    5.72
   1   2   8  114.83    3.78
   1   2   8  116.05    3.55
  -1  -2  -8  116.57    3.50
  -1  -2  -8  111.55    3.33
   1   2   9  497.23   11.43
   1   2   9  500.75    8.78
  -1  -2  -9  496.60   10.55
  -1  -2  -9  497.35    8.63
   1   2  10  164.05    5.10
   1   2  10  164.98    4.90
  -1  -2 -10  169.31    4.81
  -1  -2 -10  160.09    4.52
   1   2  11  179.59    5.43
   1   2  11  179.00    5.57
  -1  -2 -11  182.53    5.25
  -1  -2 -11  178.61    4.85
   1   2  12  101.12    4.65
   1   2  12  101.29    4.91
  -1  -2 -12  105.21    4.14
  -1  -2 -12  110.30    6.78
   1   2  13  127.66    5.24
   1   2  13  116.17    4.81
  -1  -2 -13  120.58    4.32
  -1  -2 -13  119.97    4.63
   1   2  14    5.25    5.34
   1   2  14   14.58    5.65
  -1  -2 -14   14.62    2.98
  -1  -2 -14   16.80    2.70
   1   2  15   95.33    7.50
   1   2  15   82.76    4.95
  -1  -2 -15   83.21    4.59
  -1  -2 -15   83.88    4.16
   1   2  16   16.69    3.66
   1   2  16    7.04    3.40
  -1  -2 -16   12.81    2.80
  -1  -2 -16   11.30    5.22
   1   2  17   51.96    4.36
   1   2  17   50.31    7.41
  -1  -2 -17   36.50    5.71
  -1  -2 -17   47.95    4.30
   1   2  18    0.70    3.90
   1   2  18   14.19    4.05
  -1  -2 -18   15.99    3.69
  -1  -2 -18   21.39    3.05
   1   2  19    3.59    3.46
   1   2  19   -0.26    5.39
  -1  -2 -19    3.30    4.27
  -1  -2 -19    0.48    3.08
   1   3 -20   51.84    3.70
  -1  -3  20   61.81    6.27
   1   3 -19    4.55    3.86
  -1  -3  19    5.29    2.52
   1   3 -18  126.59    4.64
  -1  -3  18  118.86    4.73
   1   3 -17   15.95    3.05
   1   3 -17   17.90    2.57
  -1  -3  17   16.33    2.58
  -1  -3  17   13.96    4.17
   1   3 -16  155.91    6.58
   1   3 -16  156.88    5.41
  -1  -3  16  146.26    6.69
   1   3 -15    2.20    1.84
   1   3 -15   -0.66    2.33
  -1  -3  15    3.30    2.90
  -1  -3  15    3.24    1.91
   1   3 -14   47.52    2.77
  -1  -3  14   43.99    2.94
   1   3 -13  155.39    5.99
  -1  -3  13  160.43    4.52
  -1  -3  13  175.74    6.07
   1   3 -12    3.58    1.86
  -1  -3  12    8.53    3.18
  -1  -3  12    6.59    2.04
   1   3 -11  822.37   15.86
   1   3 -11  831.42   13.98
  -1  -3  11  827.90   14.43
  -1  -3  11  832.30   13.97
   1   3 -10    2.45    1.33
   1   3 -10    4.47    3.38
  -1  -3  10    6.62    2.19
  -1  -3  10    4.09    2.47
   1   3  -9  594.00    9.44
   1   3  -9  581.49    8.11
  -1  -3   9  586.15    9.78
  -1  -3   9  588.12    9.58
   1   3  -8  572.11    9.03
   1   3  -8  592.56    7.96
  -1  -3   8  601.78    8.34
  -1  -3   8  570.38   11.40
   1   3  -7 1197.60   16.11
   1   3  -7 1190.10   16.64
  -1  -3   7 1205.12   15.35
  -1  -3   7 1185.59   16.72
   1   3  -6  643.85    9.08
   1   3  -6  652.53    7.82
  -1  -3   6  646.31    9.30
  -1  -3   6  673.15    8.97
   1   3  -5   51.41    1.12
   1   3  -5   58.46    2.03
  -1  -3   5   54.20    1.20
  -1  -3   5   54.31    3.32
   1   3  -4 3014.99   37.45
   1   3  -4 3054.62   41.41
  -1  -3   4 3062.02   41.62
  -1  -3   4 3057.76   38.63
   1   3  -3 1423.44   18.45
  -1  -3   3 1447.46   16.11
  -1  -3   3 1436.19   18.63
   1   3  -2 4078.74   56.35
   1   3  -2 4005.76   50.74
  -1  -3   2 4095.12   56.59
   1   3  -1 1264.65   16.24
   1   3  -1 1299.10   15.65
  -1  -3   1 1291.20   14.73
  -1  -3   1 1295.12   16.55
   1   3   0 2313.54   29.21
   1   3   0 2332.69   30.57
  -1  -3   0 2414.28   31.76
  -1  -3   0 2331.90   29.31
   1   3   1 1149.95   14.87
   1   3   1 1117.80   14.24
  -1  -3  -1 1155.44   15.20
  -1  -3  -1 1118.37   15.70
   1   3   2  463.64    6.66
   1   3   2  471.78    6.67
  -1  -3  -2  473.38    6.95
  -1  -3  -2  464.08    6.50
   1   3   3 1502.35   21.50
   1   3   3 1536.87   21.61
  -1  -3  -3 1544.39   20.42
  -1  -3  -3 1518.40   21.36
   1   3   4   61.33    2.35
   1   3   4   56.94    2.19
  -1  -3  -4   57.67    2.23
  -1  -3  -4   54.91    2.29
   1   3   5  647.48   11.47
   1   3   5  661.17    9.49
  -1  -3  -5  647.10    9.36
  -1  -3  -5  654.19    9.62
   1   3   6   89.78    4.70
   1   3   6   91.39    3.35
  -1  -3  -6   88.09    4.84
  -1  -3  -6   98.35    3.21
   1   3   7   92.28    3.12
   1   3   7   93.39    3.47
  -1  -3  -7   99.69    4.88
  -1  -3  -7   88.35    4.86
   1   3   8  184.95    6.44
   1   3   8  177.14    6.95
  -1  -3  -8  184.31    6.53
  -1  -3  -8  188.39    6.41
   1   3   9   19.93    2.80
   1   3   9   17.39    4.37
  -1  -3  -9   21.68    2.53
  -1  -3  -9   20.23    2.59
   1   3  10  202.75    5.45
   1   3  10  205.35    5.81
  -1  -3 -10  206.65    5.48
  -1  -3 -10  205.59    5.27
   1   3  11   10.34    2.82
   1   3  11    9.42    3.07
  -1  -3 -11   11.27    2.55
  -1  -3 -11   10.63    2.80
   1   3  12   71.94    4.62
   1   3  12   75.49    4.24
  -1  -3 -12   71.79    3.81
  -1  -3 -12   71.44    4.08
   1   3  13    4.28    2.56
   1   3  13    4.19    2.91
  -1  -3 -13    3.28    4.25
  -1  -3 -13    3.96    2.36
   1   3  14  137.63    7.75
   1   3  14  144.93    5.74
  -1  -3 -14  146.68    5.39
  -1  -3 -14  131.91    7.12
   1   3  15   22.72    6.04
   1   3  15   25.90    3.91
  -1  -3 -15   21.20    3.07
  -1  -3 -15   23.40    3.46
   1   3  16   94.31    4.98
   1   3  16   92.58    5.63
  -1  -3 -16   99.20    5.09
  -1  -3 -16   98.81    6.60
   1   3  17   32.69    4.26
   1   3  17   29.21    3.88
  -1  -3 -17   22.04    3.23
  -1  -3 -17   23.13    6.68
   1   3  18   52.98    4.75
   1   3  18   54.93    5.22
  -1  -3 -18   49.38    3.98
  -1  -3 -18   61.28    5.43
   1   4 -20   -0.58    3.38
  -1  -4  20    2.77    2.25
   1   4 -19   46.11    3.15
  -1  -4  19   46.62    5.18
   1   4 -18    4.64    2.18
   1   4 -18    7.11    2.90
  -1  -4  18    6.73    2.29
   1   4 -17   65.30    4.97
   1   4 -17   73.37    4.13
  -1  -4  17   69.79    3.49
   1   4 -16   61.59    3.12
  -1  -4  16   59.06    3.08
   1   4 -15   52.98    2.72
  -1  -4  15   53.57    4.40
  -1  -4  15   47.08    4.43
   1   4 -14  116.24    4.81
  -1  -4  14  108.19    3.59
   1   4 -13   35.02    2.22
  -1  -4  13   26.30    3.80
  -1  -4  13   34.21    2.47
   1   4 -12 1533.66   27.53
   1   4 -12 1497.65   21.90
  -1  -4  12 1496.99   22.53
  -1  -4  12 1506.31   24.53
   1   4 -11    5.68    2.08
   1   4 -11    3.23    2.23
  -1  -4  11    2.65    2.55
  -1  -4  11    3.27    1.52
   1   4 -10 1229.93   16.89
   1   4 -10 1256.81   19.01
  -1  -4  10 1236.36   19.15
  -1  -4  10 1263.91   17.57
   1   4  -9  121.03    3.57
   1   4  -9  127.40    2.46
  -1  -4   9  129.93    2.70
  -1  -4   9  119.83    3.71
   1   4  -8 1760.46   25.14
   1   4  -8 1789.16   24.19
  -1  -4   8 1796.01   23.39
  -1  -4   8 1764.60   25.30
   1   4  -7  201.33    4.24
   1   4  -7  200.44    2.82
  -1  -4   7  196.87    4.29
  -1  -4   7  202.05    3.00
   1   4  -6  486.05    8.89
   1   4  -6  454.52    5.81
  -1  -4   6  474.03    6.14
  -1  -4   6  471.71    7.18
   1   4  -5  726.04   10.01
   1   4  -5  726.85    7.80
  -1  -4   5  758.35    8.16
  -1  -4   5  730.67   10.07
   1   4  -4   72.29    3.34
  -1  -4   4   65.64    3.37
  -1  -4   4   66.53    0.91
   1   4  -3  196.28    3.51
  -1  -4   3  195.42    3.57
   1   4  -2  566.72    7.77
   1   4  -2  589.58    6.20
  -1  -4   2  617.61    6.44
  -1  -4   2  573.20    7.86
   1   4  -1  243.57    2.94
  -1  -4   1  257.47    4.43
  -1  -4   1  245.24    2.91
  -1  -4   1  262.98    4.20
   1   4   0  181.50    2.76
   1   4   0  196.71    3.63
  -1  -4   0  192.97    2.80
  -1  -4   0  198.97    3.77
   1   4   1    1.89    1.02
   1   4   1    1.46    1.22
  -1  -4  -1    2.78    0.92
  -1  -4  -1    2.51    1.37
   1   4   2  333.52    5.14
   1   4   2  326.40    4.87
  -1  -4  -2  337.38    5.42
  -1  -4  -2  321.00    5.95
   1   4   3  174.78    4.82
   1   4   3  178.56    3.49
  -1  -4  -3  179.45    3.73
  -1  -4  -3  179.59    3.38
   1   4   4 2111.71   29.05
   1   4   4 2138.45   30.99
  -1  -4  -4 2114.32   28.87
  -1  -4  -4 2159.01   29.86
   1   4   5   84.59    4.53
   1   4   5   87.52    3.12
  -1  -4  -5   87.09    2.98
  -1  -4  -5   91.43    3.21
   1   4   6  803.42   12.15
   1   4   6  802.66   11.98
  -1  -4  -6  816.74   14.44
  -1  -4  -6  823.86   12.24
   1   4   7  232.18    5.27
   1   4   7  228.86    4.96
  -1  -4  -7  226.17    7.22
  -1  -4  -7  233.42    5.11
   1   4   8  543.91    9.69
   1   4   8  513.06    9.00
  -1  -4  -8  530.57    9.07
  -1  -4  -8  535.42   11.75
   1   4   9  252.31    8.25
   1   4   9  256.34    6.36
  -1  -4  -9  255.04    5.99
  -1  -4  -9  260.13    8.42
   1   4  10   33.91    3.59
   1   4  10   39.81    5.37
  -1  -4 -10   40.58    3.39
  -1  -4 -10   43.73    3.24
   1   4  11    1.64    2.49
   1   4  11    5.21    2.87
  -1  -4 -11    5.64    2.54
  -1  -4 -11    1.15    2.38
   1   4  12  152.70    5.25
   1   4  12  163.59    5.95
  -1  -4 -12  157.91    5.40
  -1  -4 -12  154.65    7.40
   1   4  13  194.06    5.89
   1   4  13  210.64    9.73
  -1  -4 -13  196.33    8.87
  -1  -4 -13  190.01    5.64
   1   4  14    6.09    2.79
   1   4  14    4.00    3.24
  -1  -4 -14    7.77    2.56
  -1  -4 -14    7.29    2.96
   1   4  15   67.58    4.63
   1   4  15   78.87    5.03
  -1  -4 -15   72.54    4.50
  -1  -4 -15   68.63    3.94
   1   4  16    2.12    5.33
   1   4  16   -0.55    4.75
  -1  -4 -16    4.40    2.43
  -1  -4 -16    0.97    2.86
   1   4  17   25.95    4.46
   1   4  17   21.59    6.34
  -1  -4 -17   24.02    3.25
  -1  -4 -17   20.79    7.00
   1   4  18   12.66    3.85
   1   4  18   16.95    4.40
  -1  -4 -18   10.02    3.21
  -1  -4 -18   12.50    4.23
   1   5 -20   65.79    4.61
   1   5 -20   55.25    3.41
  -1  -5  20   62.40    3.71
  -1  -5  20   74.61    6.34
   1   5 -19    2.22    3.20
  -1  -5  19    3.26    2.09
   1   5 -18   98.05    3.71
   1   5 -18  104.08    4.80
  -1  -5  18   98.86    5.60
  -1  -5  18  109.28    6.28
   1   5 -17   15.54    1.99
   1   5 -17   11.62    5.01
  -1  -5  17    9.28    2.13
   1   5 -16  125.82    3.69
  -1  -5  16  126.02    3.90
  -1  -5  16  130.53    6.12
   1   5 -15   43.65    3.53
  -1  -5  15   43.60    4.05
  -1  -5  15   43.07    2.48
   1   5 -14    1.17    1.25
   1   5 -14    0.68    3.53
  -1  -5  14   -0.53    2.36
  -1  -5  14    1.65    2.50
   1   5 -13  114.63    6.60
   1   5 -13  108.47    2.91
  -1  -5  13  110.49    4.65
  -1  -5  13  116.62    4.98
   1   5 -12   65.65    6.36
  -1  -5  12   71.68    7.11
   1   5 -11  163.96    4.65
   1   5 -11  170.82    4.28
  -1  -5  11  164.65    5.12
  -1  -5  11  172.73    4.83
   1   5 -10   56.82    3.01
   1   5 -10   62.98    1.79
  -1  -5  10   51.73    3.27
  -1  -5  10   60.32    2.98
   1   5  -9   30.48    2.36
   1   5  -9   28.56    1.18
  -1  -5   9   31.84    2.10
  -1  -5   9   29.27    2.51
   1   5  -8  199.83    2.80
   1   5  -8  191.65    4.31
  -1  -5   8  198.91    2.93
  -1  -5   8  186.28    4.34
   1   5  -7   71.16    1.24
   1   5  -7   67.09    2.66
  -1  -5   7   69.47    1.32
  -1  -5   7   70.46    2.74
   1   5  -6 1272.35   14.83
   1   5  -6 1251.93   17.79
  -1  -5   6 1317.41   15.41
  -1  -5   6 1247.60   17.64
   1   5  -5    4.80    1.47
  -1  -5   5    4.02    1.54
  -1  -5   5    4.77    0.34
   1   5  -4 2907.94   40.50
  -1  -5   4 2914.01   42.04
   1   5  -3  186.86    3.48
  -1  -5   3  191.34    3.52
   1   5  -2  128.23    1.72
   1   5  -2  128.14    2.80
  -1  -5   2  139.29    2.88
  -1  -5   2  130.86    1.66
   1   5  -1   92.45    1.48
  -1  -5   1   94.89    2.69
  -1  -5   1   97.44    2.44
  -1  -5   1   96.84    1.42
   1   5   0    7.60    0.88
   1   5   0    6.81    1.42
  -1  -5   0    9.55    1.56
  -1  -5   0    7.90    1.33
   1   5   1   12.96    1.16
   1   5   1   16.87    1.54
  -1  -5  -1   13.37    1.82
  -1  -5  -1   12.62    1.71
   1   5   2 1019.77   13.37
   1   5   2 1029.54   13.99
  -1  -5  -2 1002.94   13.00
  -1  -5  -2 1039.98   16.01
   1   5   3 1982.98   27.34
   1   5   3 1973.68   26.85
  -1  -5  -3 1999.53   27.92
  -1  -5  -3 1966.10   26.58
   1   5   4  108.95    4.88
   1   5   4  105.65    3.11
  -1  -5  -4  115.02    3.09
  -1  -5  -4  104.19    3.49
   1   5   5  212.73    4.51
   1   5   5  224.53    4.77
  -1  -5  -5  217.52    4.91
  -1  -5  -5  231.25    4.63
   1   5   6  119.62    3.76
   1   5   6  112.25    3.42
  -1  -5  -6  114.34    5.88
  -1  -5  -6  121.93    3.53
   1   5   7   42.23    4.52
   1   5   7   44.82    3.09
  -1  -5  -7   42.58    2.77
  -1  -5  -7   43.70    4.98
   1   5   8   33.50    2.82
   1   5   8   31.12    5.20
  -1  -5  -8   32.78    4.99
  -1  -5  -8   24.74    2.86
   1   5   9   17.52    2.76
   1   5   9   14.49    3.13
  -1  -5  -9   18.64    4.82
  -1  -5  -9   18.36    4.68
   1   5  10    9.79    4.58
   1   5  10    9.04    3.15
  -1  -5 -10    8.66    2.81
  -1  -5 -10    9.76    2.78
   1   5  11  180.01    5.70
   1   5  11  197.15    6.38
  -1  -5 -11  178.35    5.58
  -1  -5 -11  197.47    5.96
   1   5  12  106.87    4.57
   1   5  12  119.60    8.21
  -1  -5 -12  109.50    4.41
  -1  -5 -12  121.00    4.93
   1   5  13   27.52    3.30
   1   5  13   29.08    3.95
  -1  -5 -13   32.14    3.43
  -1  -5 -13   21.19    3.23
   1   5  14   49.05    4.57
   1   5  14   41.67    3.75
  -1  -5 -14   44.31    3.59
  -1  -5 -14   57.68    6.51
   1   5  15    8.34    2.88
   1   5  15    8.24    5.80
  -1  -5 -15    5.27    3.13
  -1  -5 -15    6.59    4.40
   1   5  16   12.39    3.37
   1   5  16   12.85    3.88
  -1  -5 -16   12.06    2.90
  -1  -5 -16   11.18    3.53
   1   5  17   14.42    3.80
   1   5  17   19.15    4.36
  -1  -5 -17   17.37    3.13
  -1  -5 -17   13.66    6.71
   1   5  18    5.70    5.09
   1   5  18    1.40    3.57
  -1  -5 -18    1.73    2.49
  -1  -5 -18   -2.11    3.37
   1   6 -19   39.80    2.60
  -1  -6  19   41.87    2.91
   1   6 -18    7.93    1.73
   1   6 -18   -3.80    4.97
  -1  -6  18    4.07    3.89
  -1  -6  18    7.65    1.94
   1   6 -17   31.77    3.46
   1   6 -17   28.92    2.09
  -1  -6  17   31.11    4.34
  -1  -6  17   28.41    3.63
   1   6 -16   64.41    4.19
   1   6 -16   73.03    3.82
  -1  -6  16   57.53    4.92
  -1  -6  16   75.34    4.20
   1   6 -15   41.09    2.05
   1   6 -15   48.33    3.50
  -1  -6  15   41.23    2.29
  -1  -6  15   49.76    4.23
   1   6 -14   59.01    2.09
   1   6 -14   56.30    3.51
  -1  -6  14   57.20    2.31
  -1  -6  14   55.96    4.07
   1   6 -13    7.10    4.07
   1   6 -13    9.30    1.23
  -1  -6  13    7.41    1.46
  -1  -6  13    7.36    2.75
   1   6 -12   44.81    5.38
   1   6 -12   51.54    1.81
  -1  -6  12   56.35    2.04
  -1  -6  12   52.17    3.81
   1   6 -11   10.88    1.73
   1   6 -11    8.43    2.36
  -1  -6  11    9.95    1.29
  -1  -6  11    8.67    2.57
   1   6 -10  431.40    8.04
   1   6 -10  415.55    6.44
  -1  -6  10  415.59    7.99
  -1  -6  10  420.65    5.88
   1   6  -9   30.68    3.98
   1   6  -9   29.12    0.98
  -1  -6   9   27.08    2.53
  -1  -6   9   27.97    1.74
   1   6  -8  675.50   10.76
   1   6  -8  675.75    8.39
  -1  -6   8  694.55    8.80
  -1  -6   8  672.78   10.57
   1   6  -7   30.50    3.43
   1   6  -7   27.97    0.85
  -1  -6   7   28.97    0.95
  -1  -6   7   27.72    2.20
   1   6  -6  220.09    4.55
  -1  -6   6  218.13    2.13
  -1  -6   6  217.32    4.54
   1   6  -5  632.11    9.55
  -1  -6   5  637.14    9.59
   1   6  -4    0.91    1.37
  -1  -6   4    1.13    1.37
   1   6  -3  847.97   13.40
  -1  -6   3  874.72   12.08
   1   6  -2    7.73    0.76
  -1  -6   2    8.50    1.50
  -1  -6   2    8.21    1.69
  -1  -6   2    8.83    0.40
   1   6  -1 1053.94   12.30
  -1  -6   1 1059.37   14.36
  -1  -6   1 1046.12   12.11
  -1  -6   1 1052.64   16.26
   1   6   0   16.21    1.77
  -1  -6   0   18.27    1.68
  -1  -6   0   18.77    1.89
  -1  -6   0   16.80    0.95
   1   6   1  808.49   11.47
   1   6   1  809.45   10.48
  -1  -6  -1  810.08   11.74
  -1  -6  -1  799.99   11.22
   1   6   2   53.36    2.43
   1   6   2   52.58    2.05
  -1  -6  -2   51.94    1.93
  -1  -6  -2   54.51    2.72
   1   6   3  132.61    3.49
   1   6   3  130.27    3.34
  -1  -6  -3  132.49    3.88
  -1  -6  -3  134.04    3.11
   1   6   4  775.19   13.53
   1   6   4  785.09   11.68
  -1  -6  -4  797.06   12.32
  -1  -6  -4  784.19   11.35
   1   6   5   29.48    2.35
   1   6   5   28.18    2.44
  -1  -6  -5   37.95    4.60
  -1  -6  -5   35.22    2.22
   1   6   6  586.75    9.75
   1   6   6  616.97   12.53
  -1  -6  -6  615.35   10.57
  -1  -6  -6  603.32    9.73
   1   6   7  269.05    8.21
   1   6   7  292.28    6.49
  -1  -6  -7  292.26    6.13
  -1  -6  -7  271.85    6.54
   1   6   8  114.84    4.21
   1   6   8  121.26    4.61
  -1  -6  -8  116.77    4.28
  -1  -6  -8  114.73    4.70
   1   6   9  178.36    5.32
   1   6   9  179.86    5.92
  -1  -6  -9  195.66    8.18
  -1  -6  -9  190.25    5.95
   1   6  10   77.13    4.69
   1   6  10   63.93    4.09
  -1  -6 -10   75.54    6.95
  -1  -6 -10   83.89    4.26
   1   6  11  112.23    4.63
   1   6  11  108.97    8.44
  -1  -6 -11  123.40    4.97
  -1  -6 -11  127.64    4.96
   1   6  12    1.87    2.28
   1   6  12    0.56    2.75
  -1  -6 -12    2.01    2.37
  -1  -6 -12    1.18    2.51
   1   6  13    6.80    2.74
   1   6  13    6.77    3.32
  -1  -6 -13    8.97    3.08
  -1  -6 -13    7.81    2.71
   1   6  14    8.67    2.99
   1   6  14    9.97    6.08
  -1  -6 -14   12.18    2.91
  -1  -6 -14   11.32    5.37
   1   6  15    7.67    3.62
   1   6  15    4.85    2.91
  -1  -6 -15    1.60    2.66
  -1  -6 -15    8.75    3.13
   1   6  16    1.18    2.99
   1   6  16    4.60    3.59
  -1  -6 -16    7.41    4.29
  -1  -6 -16    3.27    3.25
   1   6  17   -0.70    2.85
   1   6  17    0.34    3.41
  -1  -6 -17    1.49    3.11
  -1  -6 -17    1.48    2.47
   1   7 -19    0.27    1.41
   1   7 -19    2.89    2.71
  -1  -7  19    2.20    2.56
  -1  -7  19   -0.03    3.50
   1   7 -18   43.09    2.20
   1   7 -18   51.32    4.03
  -1  -7  18   46.64    3.81
  -1  -7  18   49.19    5.22
   1   7 -17   10.70    2.81
   1   7 -17    8.54    2.34
  -1  -7  17    8.57    3.56
  -1  -7  17    8.78    1.71
   1   7 -16   27.86    2.70
   1   7 -16   34.19    3.43
  -1  -7  16   29.30    6.86
  -1  -7  16   31.49    2.04
   1   7 -15   88.92    4.33
   1   7 -15   91.67    2.51
  -1  -7  15   92.53    4.95
  -1  -7  15   92.11    2.75
   1   7 -14    3.18    2.07
   1   7 -14    0.94    0.95
  -1  -7  14    0.39    1.10
  -1  -7  14    2.43    2.42
   1   7 -13   38.13    1.51
   1   7 -13   43.62    3.16
  -1  -7  13   37.05    1.71
  -1  -7  13   39.00    3.47
   1   7 -12   20.04    1.19
  -1  -7  12   24.31    3.11
  -1  -7  12   22.52    1.38
   1   7 -11   15.50    2.55
   1   7 -11   12.05    1.49
  -1  -7  11   10.62    2.79
  -1  -7  11   13.98    1.11
   1   7 -10   52.46    3.18
   1   7 -10   58.02    1.82
  -1  -7  10   41.13    5.32
  -1  -7  10   56.88    2.06
   1   7  -9    7.65    3.56
   1   7  -9    8.90    0.91
  -1  -7   9    7.68    1.04
  -1  -7   9    7.46    3.70
   1   7  -8  191.19    2.13
   1   7  -8  194.63    4.69
  -1  -7   8  199.15    2.56
  -1  -7   8  194.95    6.65
   1   7  -7   22.74    3.57
  -1  -7   7   23.32    3.71
   1   7  -6  511.18    8.37
  -1  -7   6  510.61   10.02
   1   7  -5   17.53    1.97
  -1  -7   5   19.12    2.03
   1   7  -4  544.03    8.56
  -1  -7   4  569.28    8.75
   1   7  -3   34.33    0.47
   1   7  -3   36.71    2.24
  -1  -7   3   37.28    0.48
  -1  -7   3   35.60    2.18
   1   7  -2  371.38    4.58
  -1  -7   2  362.09    6.42
  -1  -7   2  365.90    7.85
  -1  -7   2  360.21    3.97
   1   7  -1  213.77    3.65
  -1  -7   1  206.95    2.78
  -1  -7   1  210.98    4.69
  -1  -7   1  217.02    4.33
   1   7   0   19.64    2.02
  -1  -7   0   24.16    1.96
  -1  -7   0   19.67    1.10
  -1  -7   0   21.51    3.76
   1   7   1   52.81    3.99
   1   7   1   49.28    1.83
  -1  -7  -1   48.79    2.78
  -1  -7  -1   48.37    1.71
   1   7   2   76.19    2.84
   1   7   2   72.54    2.38
  -1  -7  -2   78.90    3.15
  -1  -7  -2   75.44    2.21
   1   7   3   86.82    3.10
   1   7   3   89.26    2.79
  -1  -7  -3   89.17    2.58
  -1  -7  -3   89.91    5.45
   1   7   4   86.42    4.79
   1   7   4   87.66    3.02
  -1  -7  -4   84.32    2.73
  -1  -7  -4   91.75    3.63
   1   7   5   23.36    2.43
   1   7   5   27.09    3.95
  -1  -7  -5   25.59    2.19
  -1  -7  -5   29.06    2.89
   1   7   6   55.69    3.08
   1   7   6   57.53    3.26
  -1  -7  -6   60.39    3.73
  -1  -7  -6   58.35    3.01
   1   7   7   40.87    3.08
   1   7   7   43.91    3.39
  -1  -7  -7   45.01    3.70
  -1  -7  -7   45.99    3.02
   1   7   8  118.39    4.47
   1   7   8  116.05    4.78
  -1  -7  -8  116.22    4.46
  -1  -7  -8  125.93    5.23
   1   7   9   45.18    5.95
   1   7   9   50.20    6.90
  -1  -7  -9   49.31    5.95
  -1  -7  -9   56.75    4.27
   1   7  10  169.10    5.56
   1   7  10  183.51    6.23
  -1  -7 -10  172.75    5.58
  -1  -7 -10  178.97    6.01
   1   7  11    2.17    2.39
   1   7  11    2.94    2.85
  -1  -7 -11    2.67    2.58
  -1  -7 -11    2.30    2.62
   1   7  12   58.45    3.75
   1   7  12   56.78    4.67
  -1  -7 -12   60.05    6.50
  -1  -7 -12   63.58    4.24
   1   7  13   24.32    3.32
   1   7  13   27.84    6.68
  -1  -7 -13   26.82    3.51
  -1  -7 -13   27.82    3.71
   1   7  14   10.48    3.69
   1   7  14    8.13    2.94
  -1  -7 -14   12.39    5.58
  -1  -7 -14   10.39    2.95
   1   7  15   26.44    3.56
   1   7  15   24.21    4.54
  -1  -7 -15   30.26    4.04
  -1  -7 -15   26.37    5.68
   1   7  16    3.38    3.05
   1   7  16    5.95    3.82
  -1  -7 -16    1.62    2.77
  -1  -7 -16    4.77    3.41
   1   7  17   21.69    4.11
   1   7  17   17.55    8.08
  -1  -7 -17   20.39    4.59
  -1  -7 -17   20.15    3.49
   1   8 -19   18.69    1.71
   1   8 -19   20.09    3.57
  -1  -8  19    0.35    4.74
   1   8 -18   15.11    3.16
   1   8 -18   13.39    1.49
  -1  -8  18   15.48    4.13
  -1  -8  18   13.39    1.71
   1   8 -17    2.60    1.17
   1   8 -17    7.66    2.60
  -1  -8  17    4.18    3.35
  -1  -8  17    3.92    1.33
   1   8 -16   39.71    3.57
   1   8 -16   38.59    2.48
  -1  -8  16   37.18    1.88
  -1  -8  16   42.39    4.27
   1   8 -15    2.85    2.31
   1   8 -15    0.99    1.50
  -1  -8  15    2.77    1.74
  -1  -8  15    4.71    4.62
   1   8 -14   63.64    2.44
   1   8 -14   68.47    3.84
  -1  -8  14   63.63    4.15
  -1  -8  14   63.65    2.78
   1   8 -13    0.10    1.81
   1   8 -13   -1.38    0.62
  -1  -8  13    2.78    2.01
  -1  -8  13    1.13    0.74
   1   8 -12   71.46    5.64
   1   8 -12   68.54    1.50
  -1  -8  12   61.98    3.85
  -1  -8  12   66.27    1.65
   1   8 -11    8.16    1.09
   1   8 -11    6.81    2.51
  -1  -8  11    2.67    4.36
  -1  -8  11    6.17    1.26
   1   8 -10  155.34    2.48
   1   8 -10  173.02    4.97
  -1  -8  10  168.92    5.03
  -1  -8  10  163.61    2.71
   1   8  -9   21.77    0.52
   1   8  -9   23.79    4.25
  -1  -8   9   21.56    0.68
  -1  -8   9   21.27    2.67
   1   8  -8  224.02    5.28
  -1  -8   8  220.38    5.31
   1   8  -7   -1.91    2.69
  -1  -8   7   -0.20    1.63
   1   8  -6   27.03    2.25
  -1  -8   6   23.10    2.32
   1   8  -5    5.97    1.80
  -1  -8   5    7.62    1.84
   1   8  -4  219.98    4.73
  -1  -8   4  226.51    4.72
   1   8  -3   66.64    0.89
  -1  -8   3   69.65    4.16
  -1  -8   3   69.60    0.89
  -1  -8   3   70.56    3.03
   1   8  -2  223.77    3.15
  -1  -8   2  217.90    2.96
  -1  -8   2  217.28    4.89
  -1  -8   2  212.52    4.49
   1   8  -1  195.69    3.52
  -1  -8   1  209.22    4.38
  -1  -8   1  204.05    6.69
  -1  -8   1  183.61    2.61
   1   8   0  113.66    3.16
  -1  -8   0  116.91    3.36
  -1  -8   0  109.32    2.07
  -1  -8   0  111.35    3.67
   1   8   1  137.97    3.70
   1   8   1  134.33    2.78
  -1  -8  -1  131.48    3.56
  -1  -8  -1  139.84    4.14
   1   8   2   66.43    2.36
   1   8   2   69.23    2.88
  -1  -8  -2   69.81    2.13
  -1  -8  -2   66.08    3.33
   1   8   3  439.72    7.82
   1   8   3  444.29    8.99
  -1  -8  -3  445.23    6.99
  -1  -8  -3  461.84   10.94
   1   8   4  117.01    5.25
   1   8   4  109.44    3.78
  -1  -8  -4  118.09    3.25
  -1  -8  -4  121.94    4.49
   1   8   5  232.34    5.59
   1   8   5  254.59    7.86
  -1  -8  -5  257.86    6.47
  -1  -8  -5  242.46    5.15
   1   8   6  299.53    9.09
   1   8   6  294.74    6.58
  -1  -8  -6  302.06    6.25
  -1  -8  -6  298.00    7.40
   1   8   7   84.31    4.00
   1   8   7   89.05    4.23
  -1  -8  -7   91.61    3.89
  -1  -8  -7   90.58    4.85
   1   8   8   34.56    3.71
   1   8   8   40.05    3.36
  -1  -8  -8   33.87    4.02
  -1  -8  -8   35.48    3.40
   1   8   9   52.89    4.08
   1   8   9   44.42    3.58
  -1  -8  -9   47.71    4.21
  -1  -8  -9   63.30    5.93
   1   8  10   19.85    3.55
   1   8  10   21.98    3.01
  -1  -8 -10   17.64    3.14
  -1  -8 -10   18.04    5.85
   1   8  11  150.34    5.90
   1   8  11  140.56    5.12
  -1  -8 -11  149.48    5.82
  -1  -8 -11  149.68    5.57
   1   8  12   28.81    6.63
   1   8  12   20.64    3.27
  -1  -8 -12   24.63    3.75
  -1  -8 -12   26.18    3.61
   1   8  13   27.88    4.10
   1   8  13   15.31    5.41
  -1  -8 -13   19.87    3.41
  -1  -8 -13   22.82    3.67
   1   8  14   43.86    4.77
   1   8  14   40.73    6.28
  -1  -8 -14   43.96    4.16
  -1  -8 -14   42.81    7.04
   1   8  15   -2.96    4.49
   1   8  15    1.81    3.36
  -1  -8 -15    0.88    2.66
  -1  -8 -15    4.38    2.98
   1   8  16   29.67    8.02
   1   8  16   20.61    6.36
  -1  -8 -16   19.79    6.05
  -1  -8 -16   24.61    4.40
   1   9 -18    1.46    4.29
  -1  -9  18    1.90    3.46
   1   9 -17    4.79    1.01
   1   9 -17    5.45    4.48
  -1  -9  17    9.33    3.43
   1   9 -16    1.96    0.83
   1   9 -16    2.73    3.96
  -1  -9  16   -4.90    4.89
  -1  -9  16    1.90    1.51
   1   9 -15   21.48    1.74
   1   9 -15   23.84    3.04
  -1  -9  15   20.93    3.57
  -1  -9  15   19.62    1.22
   1   9 -14    2.28    1.06
   1   9 -14   -1.07    2.16
  -1  -9  14    0.07    2.42
  -1  -9  14    0.84    0.72
   1   9 -13   20.54    0.86
   1   9 -13   25.50    2.91
  -1  -9  13   17.56    5.19
  -1  -9  13   21.95    1.41
   1   9 -12   -0.79    1.75
   1   9 -12    0.07    0.37
  -1  -9  12    1.46    1.84
  -1  -9  12   -0.05    0.41
   1   9 -11   86.67    1.51
   1   9 -11   89.92    6.37
  -1  -9  11   89.57    1.62
  -1  -9  11  101.02    4.39
   1   9 -10  208.71    5.86
  -1  -9  10  199.36    5.74
   1   9  -9   25.43    2.78
  -1  -9   9   25.63    2.84
   1   9  -8  185.04    5.09
  -1  -9   8  194.50    7.31
   1   9  -7   86.70    5.49
  -1  -9   7   94.90    5.62
   1   9  -6  244.49    5.59
  -1  -9   6  258.55    7.69
   1   9  -5  137.64    4.00
  -1  -9   5  151.54    6.04
  -1  -9   4  111.37    5.34
  -1  -9   4  114.12    3.97
   1   9  -3   41.64    0.80
  -1  -9   3   42.55    2.91
  -1  -9   3   44.22    0.78
  -1  -9   3   35.40    4.09
   1   9  -2  203.67    2.59
  -1  -9   2  203.41    4.61
  -1  -9   2  196.89    2.93
  -1  -9   2  200.47    5.13
   1   9  -1  161.23    2.53
  -1  -9   1  157.39    2.41
  -1  -9   1  158.44    4.06
  -1  -9   1  165.19    4.65
   1   9   0    4.72    1.71
  -1  -9   0    5.49    1.84
  -1  -9   0    4.13    0.90
  -1  -9   0    3.73    2.17
   1   9   1   37.53    1.82
   1   9   1   35.46    2.65
  -1  -9  -1   40.33    2.46
  -1  -9  -1   40.12    3.14
   1   9   2    1.06    1.71
   1   9   2    1.91    2.11
  -1  -9  -2   -0.20    1.99
  -1  -9  -2    0.20    1.11
   1   9   3   52.09    2.57
   1   9   3   51.80    5.01
  -1  -9  -3   55.36    5.87
  -1  -9  -3   55.36    2.36
   1   9   4    2.49    2.09
   1   9   4    2.45    1.81
  -1  -9  -4    4.21    4.32
  -1  -9  -4    4.04    1.67
   1   9   5    4.19    2.16
   1   9   5    0.78    2.03
  -1  -9  -5    1.00    4.54
  -1  -9  -5    2.45    1.80
   1   9   6   62.94    5.99
   1   9   6   67.56    3.73
  -1  -9  -6   65.34    3.42
  -1  -9  -6   73.25    7.38
   1   9   7   37.90    3.56
   1   9   7   33.59    3.37
  -1  -9  -7   38.72    6.84
  -1  -9  -7   42.11    3.20
   1   9   8   -0.53    2.46
   1   9   8    6.46    3.77
  -1  -9  -8    3.03    3.74
  -1  -9  -8    0.54    4.81
   1   9   9  121.80    4.72
   1   9   9  128.99    7.94
  -1  -9  -9  133.62    5.57
  -1  -9  -9  126.75    7.20
   1   9  10   85.03    4.27
   1   9  10   88.41    7.65
  -1  -9 -10   96.42    4.52
  -1  -9 -10   84.35    5.01
   1   9  11   37.33    5.88
   1   9  11   40.07    4.25
  -1  -9 -11   40.62    4.21
  -1  -9 -11   42.08    3.84
   1   9  12   50.96    4.04
   1   9  12   60.08    4.83
  -1  -9 -12   64.94    7.21
  -1  -9 -12   61.69    4.30
   1   9  13  134.38    5.47
   1   9  13  151.72    6.54
  -1  -9 -13  142.85    9.11
  -1  -9 -13  131.36    5.97
   1   9  14    4.69    2.96
   1   9  14    7.82    3.70
  -1  -9 -14    7.73    3.37
  -1  -9 -14    3.78    3.12
   1   9  15   35.41    8.17
   1   9  15   35.43    4.09
  -1  -9 -15   38.75    4.70
  -1  -9 -15   29.29    6.64
   1   9  16    2.95    3.01
   1   9  16    2.61    3.82
  -1  -9 -16   -2.14    2.95
  -1  -9 -16    4.49    3.44
   1  10 -18    8.54    3.02
  -1 -10  18    5.63    4.01
   1  10 -17    1.45    2.69
  -1 -10  17    5.27    3.33
   1  10 -16   49.19    3.95
  -1 -10  16   48.57    4.55
   1  10 -15    0.72    0.85
   1  10 -15   -3.14    3.58
  -1 -10  15   -0.87    4.17
   1  10 -14   52.51    5.79
  -1 -10  14   53.74    4.22
   1  10 -13    7.14    2.51
   1  10 -13    5.59    0.59
  -1 -10  13    5.41    0.39
  -1 -10  13    8.86    2.72
   1  10 -12   91.09    4.44
  -1 -10  12   95.78    4.56
   1  10 -11  134.56    4.93
  -1 -10  11  132.11    7.34
   1  10 -10    2.67    2.20
  -1 -10  10    1.01    2.33
   1  10  -9    6.26    2.42
  -1 -10   9    5.26    2.44
   1  10  -8    0.51    1.79
  -1 -10   8   -0.70    1.80
   1  10  -7   22.89    2.77
  -1 -10   7   27.32    2.87
   1  10  -6    6.44    2.29
  -1 -10   6   10.23    2.34
  -1 -10   5    1.95    1.95
  -1 -10   5    2.09    2.16
  -1 -10   4   11.56    4.29
  -1 -10   4   12.38    2.31
   1  10  -3   43.69    0.93
  -1 -10   3   42.25    0.89
  -1 -10   3   45.22    5.39
  -1 -10   3   44.88    2.94
   1  10  -2  118.87    2.40
  -1 -10   2  113.05    2.21
  -1 -10   2  106.70    4.25
  -1 -10   2  112.62    3.82
   1  10  -1    4.10    0.88
  -1 -10   1    4.44    2.42
  -1 -10   1    4.64    0.78
  -1 -10   1    2.86    3.35
   1  10   0  120.60    3.62
  -1 -10   0  118.13    4.60
  -1 -10   0  117.88    2.39
  -1 -10   0  114.09    5.95
   1  10   1  125.02    3.02
  -1 -10  -1  119.45    4.77
  -1 -10  -1  120.63    2.71
   1  10   2  338.51    7.63
   1  10   2  337.47    7.32
  -1 -10  -2  336.38   11.06
  -1 -10  -2  330.69    7.11
   1  10   3  123.55    3.70
   1  10   3  119.07    4.49
  -1 -10  -3  127.84    8.20
  -1 -10  -3  129.72    4.88
   1  10   4  142.61    4.24
   1  10   4  139.21    4.85
  -1 -10  -4  137.22    3.92
  -1 -10  -4  147.04    8.80
   1  10   5  237.16    6.31
   1  10   5  250.36    6.00
  -1 -10  -5  249.37    5.66
  -1 -10  -5  258.23   10.88
   1  10   6  133.85    4.91
   1  10   6  135.67    4.83
  -1 -10  -6  137.26    5.91
  -1 -10  -6  133.09    4.49
   1  10   7   35.19    5.47
   1  10   7   36.70    3.45
  -1 -10  -7   46.58    5.00
  -1 -10  -7   42.03    4.21
   1  10   8    8.87    2.84
   1  10   8    8.10    2.69
  -1 -10  -8    8.58    3.34
  -1 -10  -8   11.32    4.25
   1  10   9  131.19    5.28
   1  10   9  117.94    4.78
  -1 -10  -9  120.10    5.78
  -1 -10  -9  132.04    4.81
   1  10  10   30.44    3.82
   1  10  10   27.62    5.55
  -1 -10 -10   29.11    3.46
  -1 -10 -10   28.44    4.08
   1  10  11   64.15    4.81
   1  10  11   60.23    4.19
  -1 -10 -11   70.51    4.45
  -1 -10 -11   64.13    7.67
   1  10  12   82.65    4.78
   1  10  12   94.92    5.48
  -1 -10 -12   95.76    5.11
  -1 -10 -12   82.08    5.35
   1  10  13    3.30    2.97
   1  10  13    6.58    6.02
  -1 -10 -13   10.59    3.40
  -1 -10 -13    6.12    5.60
   1  10  14   30.81    4.84
   1  10  14   31.23    4.00
  -1 -10 -14   26.23    6.79
  -1 -10 -14   32.79    4.38
   1  10  15    9.76    3.96
   1  10  15    3.68    3.20
  -1 -10 -15    7.55    3.41
  -1 -10 -15   -0.10    3.63
   1  11 -17    7.77    3.21
  -1 -11  17    7.58    3.86
   1  11 -16    3.45    2.73
  -1 -11  16    2.88    3.31
   1  11 -15   12.94    3.03
  -1 -11  15   10.39    3.50
   1  11 -14    9.71    2.85
  -1 -11  14    8.66    3.11
   1  11 -13    4.43    4.26
  -1 -11  13    6.25    4.68
   1  11 -12   84.30    4.29
  -1 -11  12   82.87    4.36
   1  11 -11    1.81    2.35
  -1 -11  11    1.90    2.40
   1  11 -10   61.35    5.78
  -1 -11  10   57.34    3.65
   1  11  -9   16.59    2.81
  -1 -11   9   16.36    4.71
   1  11  -8  120.42    6.85
  -1 -11   8  114.98    4.50
   1  11  -7   66.77    3.76
  -1 -11   7   63.43    3.76
  -1 -11   6  117.49    4.88
  -1 -11   6  123.39    4.50
  -1 -11   5  144.55    4.77
  -1 -11   5  156.50    7.94
  -1 -11   4  141.03    4.75
  -1 -11   4  146.57    5.15
   1  11  -3  219.87    2.78
  -1 -11   3  220.37    5.73
  -1 -11   3  222.35    2.79
  -1 -11   3  219.72    6.37
   1  11  -2  178.49    3.22
  -1 -11   2  176.63    7.57
  -1 -11   2  173.02    3.04
  -1 -11   2  184.10    5.98
   1  11  -1  378.88    6.28
  -1 -11   1  373.60   10.60
  -1 -11   1  367.47    8.64
  -1 -11   1  364.73    5.87
   1  11   0   18.46    2.41
  -1 -11   0   19.08    2.13
  -1 -11   0   19.22    3.49
  -1 -11   0   18.94    2.87
   1  11   1  244.01    6.02
  -1 -11  -1  248.74    6.41
  -1 -11  -1  244.09    4.36
  -1 -11  -1  239.17   10.24
   1  11   2   40.92    2.36
   1  11   2   36.66    3.50
  -1 -11  -2   45.21    2.15
  -1 -11  -2   47.54    6.81
   1  11   3  172.09    8.13
   1  11   3  167.46    4.46
  -1 -11  -3  175.07    9.80
  -1 -11  -3  173.80    5.76
   1  11   4  213.13    6.06
   1  11   4  216.84    7.54
  -1 -11  -4  207.70    6.79
  -1 -11  -4  222.76   10.88
   1  11   5   68.52    4.13
   1  11   5   70.78    3.61
  -1 -11  -5   69.62    5.09
  -1 -11  -5   74.68    4.92
   1  11   6  161.58    5.07
   1  11   6  149.74    5.19
  -1 -11  -6  157.67    6.30
  -1 -11  -6  165.79    6.74
   1  11   7    4.57    2.34
   1  11   7    2.68    2.25
  -1 -11  -7   -0.31    2.97
  -1 -11  -7    0.70    2.08
   1  11   8  142.94    5.19
   1  11   8  157.05    5.41
  -1 -11  -8  154.29    5.06
  -1 -11  -8  150.14    6.34
   1  11   9   77.46    4.49
   1  11   9   79.32    6.77
  -1 -11  -9   69.54    5.17
  -1 -11  -9   73.19    4.20
   1  11  10  130.65    8.43
   1  11  10  108.21    5.16
  -1 -11 -10  125.64    9.39
  -1 -11 -10  118.87    5.15
   1  11  11   79.74    7.83
   1  11  11   72.86    4.57
  -1 -11 -11   81.87    4.66
  -1 -11 -11   72.54    5.25
   1  11  12   49.72    4.62
   1  11  12   38.39    3.89
  -1 -11 -12   35.58    4.63
  -1 -11 -12   44.72    6.99
   1  11  13   95.89    6.26
   1  11  13   95.08    8.10
  -1 -11 -13  103.11    9.13
  -1 -11 -13  105.52    5.75
   1  11  14    6.78    3.98
   1  11  14    8.33    5.42
  -1 -11 -14    3.91    3.64
  -1 -11 -14    8.31    3.58
   1  12 -17    9.28    5.50
  -1 -12  17   12.68    4.04
   1  12 -16   45.58    4.36
  -1 -12  16   50.55    4.95
   1  12 -15   17.87    3.46
  -1 -12  15   20.63    3.90
   1  12 -14   53.61    4.23
  -1 -12  14   63.26    4.59
   1  12 -13   42.11    3.80
  -1 -12  13   45.04    4.10
   1  12 -12   89.46    7.04
  -1 -12  12   94.09    7.42
   1  12 -11   87.54    4.44
  -1 -12  11   78.44    4.44
   1  12 -10    1.22    2.42
  -1 -12  10    4.40    2.42
   1  12  -9   58.38    3.76
  -1 -12   9   60.75    3.70
   1  12  -8   24.98    3.15
  -1 -12   8   35.31    5.17
  -1 -12   7   58.54    3.71
  -1 -12   7   62.70    4.09
  -1 -12   6   63.09    3.85
  -1 -12   6   63.45    4.07
  -1 -12   5   37.09    3.93
  -1 -12   5   42.62    3.42
  -1 -12   4  130.07    5.57
  -1 -12   4  123.75    4.82
   1  12  -3    1.22    0.55
  -1 -12   3    1.05    2.37
  -1 -12   3    6.22    4.57
  -1 -12   3    1.05    0.53
   1  12  -2  399.85    6.04
  -1 -12   2  410.96    9.79
  -1 -12   2  387.66    5.11
  -1 -12   2  402.68   11.57
   1  12  -1   52.84    2.59
  -1 -12   1   51.71    3.89
  -1 -12   1   62.62    4.69
  -1 -12   1   55.99    2.44
   1  12   0  768.78   12.53
  -1 -12   0  784.40   15.84
  -1 -12   0  779.47   14.56
  -1 -12   0  731.41   10.61
   1  12   1  213.35    5.90
  -1 -12  -1  211.08    6.36
  -1 -12  -1  219.66    5.47
  -1 -12  -1  202.12    7.37
   1  12   2  285.85    5.59
  -1 -12  -2  292.81    8.72
  -1 -12  -2  283.00    5.37
   1  12   3  285.27    7.53
   1  12   3  294.07    7.89
  -1 -12  -3  290.29   12.14
  -1 -12  -3  289.33    5.77
   1  12   4   69.82    3.24
   1  12   4   64.69    4.07
  -1 -12  -4   59.57    2.99
  -1 -12  -4   72.62    7.94
   1  12   5  222.74    5.61
   1  12   5  220.98    6.36
  -1 -12  -5  214.82    7.38
  -1 -12  -5  227.23    5.37
   1  12   6    6.91    2.76
   1  12   6    6.47    2.47
  -1 -12  -6    9.15    2.19
  -1 -12  -6    9.10    3.41
   1  12   7   87.07    4.45
   1  12   7   89.39    4.31
  -1 -12  -7   91.10    3.87
  -1 -12  -7   88.72    5.49
   1  12   8    8.53    4.95
   1  12   8    9.05    2.86
  -1 -12  -8   10.25    2.69
  -1 -12  -8    9.19    3.78
   1  12   9  106.00    5.13
   1  12   9  109.60    5.17
  -1 -12  -9   99.96    9.26
  -1 -12  -9  125.87    4.99
   1  12  10   12.39    3.29
   1  12  10   16.16    3.44
  -1 -12 -10   15.19    3.93
  -1 -12 -10   13.18    3.26
   1  12  11   11.19    3.58
   1  12  11   15.66    5.44
  -1 -12 -11   13.60    5.56
  -1 -12 -11   12.44    4.04
   1  12  12   27.86    4.33
   1  12  12   27.45    3.86
  -1 -12 -12   32.28    4.56
  -1 -12 -12   25.24    6.73
   1  12  13   -1.31    3.07
   1  12  13    3.87    2.66
  -1 -12 -13   -1.67    2.90
  -1 -12 -13   -1.31    5.10
   1  13 -16    5.40    4.74
  -1 -13  16    0.95    3.29
   1  13 -15    7.39    5.23
  -1 -13  15   10.12    3.64
   1  13 -14   20.02    3.51
  -1 -13  14   21.70    3.90
   1  13 -13    1.77    2.72
  -1 -13  13    2.95    2.87
   1  13 -12   67.96    4.30
  -1 -13  12   60.32    4.47
   1  13 -11   11.73    5.20
  -1 -13  11   16.24    5.32
   1  13 -10   57.21    3.96
  -1 -13  10   53.07    3.97
   1  13  -9    0.70    2.12
  -1 -13   9    1.37    2.08
  -1 -13   9   -1.71    2.44
  -1 -13   8   47.32    3.94
  -1 -13   8   44.20    3.67
  -1 -13   7   56.54    6.14
  -1 -13   7   57.87    6.70
  -1 -13   6  118.30    5.48
  -1 -13   6  111.57    4.95
  -1 -13   5  184.49    9.40
  -1 -13   5  180.42    6.00
  -1 -13   4  256.38    7.07
  -1 -13   4  252.59    7.80
  -1 -13   3   84.13    6.74
  -1 -13   3   85.87    4.97
  -1 -13   3   77.70    1.35
   1  13  -2   17.19    1.39
  -1 -13   2   15.40    3.06
  -1 -13   2   13.21    3.78
  -1 -13   2   14.23    1.30
   1  13  -1  316.24    5.81
  -1 -13   1  314.10   12.40
  -1 -13   1  317.48    4.82
  -1 -13   1  315.93    7.93
   1  13   0   58.23    2.03
  -1 -13   0   57.03    1.91
  -1 -13   0   57.19    3.92
  -1 -13   0   58.63    4.87
   1  13   1   22.21    1.79
  -1 -13  -1   21.81    1.63
  -1 -13  -1   26.77    3.93
  -1 -13  -1   21.17    5.18
   1  13   2   22.88    3.25
  -1 -13  -2   28.11    2.89
  -1 -13  -2   24.93    4.04
  -1 -13  -2   22.78    3.28
   1  13   3   39.59    3.73
   1  13   3   36.88    2.52
  -1 -13  -3   42.63    2.36
  -1 -13  -3   45.67    4.51
   1  13   4  143.73    5.45
   1  13   4  155.51    4.41
  -1 -13  -4  160.22    4.24
  -1 -13  -4  156.70    9.86
   1  13   5   11.67    4.03
   1  13   5    9.76    3.07
  -1 -13  -5   12.45    3.85
  -1 -13  -5   16.20    2.21
   1  13   6  103.23    5.02
   1  13   6  113.45    6.48
  -1 -13  -6  110.50    5.98
  -1 -13  -6  118.47    4.14
   1  13   7    4.71    2.56
   1  13   7    5.55    2.90
  -1 -13  -7    3.04    3.59
  -1 -13  -7    7.32    2.33
   1  13   8  101.06    5.03
   1  13   8  103.93    4.68
  -1 -13  -8  103.16    4.49
  -1 -13  -8   91.33    6.04
   1  13   9   45.73    4.09
   1  13   9   43.88    4.19
  -1 -13  -9   49.39    8.10
  -1 -13  -9   53.52    3.86
   1  13  10   25.39    3.80
   1  13  10   30.66    3.80
  -1 -13 -10   25.75    5.66
  -1 -13 -10   23.69    4.57
   1  13  11   43.27    7.01
   1  13  11   30.30    4.24
  -1 -13 -11   44.01    5.05
  -1 -13 -11   38.57    4.10
   1  13  12   32.75    7.39
   1  13  12   29.57    4.30
  -1 -13 -12   28.65    8.20
  -1 -13 -12   35.98    4.35
   1  14 -15    5.45    3.08
  -1 -14  15    0.49    3.31
   1  14 -14   22.46    6.10
  -1 -14  14   24.20    6.74
   1  14 -13   17.74    3.62
  -1 -14  13   17.14    3.65
   1  14 -12   25.55    3.64
  -1 -14  12   25.97    3.70
   1  14 -11   31.93    3.96
  -1 -14  11   41.66    3.92
  -1 -14  10    2.71    2.80
  -1 -14  10    6.89    3.03
  -1 -14   9   51.45    3.98
  -1 -14   9   52.79    4.28
  -1 -14   8    5.79    2.91
  -1 -14   8   13.48    5.36
  -1 -14   7  112.80    7.70
  -1 -14   7  102.63    5.42
  -1 -14   6  113.52    5.31
  -1 -14   6  133.54    8.72
  -1 -14   5   87.85    4.60
  -1 -14   5   94.05    5.28
  -1 -14   4    9.47    2.97
  -1 -14   4   12.88    3.42
   1  14  -3    4.38    0.51
  -1 -14   3    0.54    5.15
  -1 -14   3    4.55    4.38
   1  14  -2   83.49    2.19
  -1 -14   2   81.44    1.61
  -1 -14   2   95.03    5.21
  -1 -14   2   91.18    4.49
   1  14  -1  259.76    5.02
  -1 -14   1  250.99    7.30
  -1 -14   1  255.59    8.12
  -1 -14   1  253.39    4.84
   1  14   0   18.58    1.47
  -1 -14   0   18.93    1.34
  -1 -14   0   21.07    6.51
  -1 -14   0   16.19    5.46
   1  14   1   59.51    2.30
  -1 -14  -1   68.29    4.93
  -1 -14  -1   63.06    2.18
  -1 -14  -1   59.79    4.12
   1  14   2  144.35    3.75
  -1 -14  -2  148.12    3.61
  -1 -14  -2  149.59    6.44
  -1 -14  -2  150.91    5.86
   1  14   3  136.72    4.01
  -1 -14  -3  141.35    5.32
  -1 -14  -3  134.27    6.48
  -1 -14  -3  135.19    5.76
   1  14   4   21.32    3.94
   1  14   4   27.30    3.57
  -1 -14  -4   18.03    3.60
  -1 -14  -4   19.13    7.05
   1  14   5  180.83    5.19
   1  14   5  185.27    6.53
  -1 -14  -5  182.44    6.93
  -1 -14  -5  176.19    7.43
   1  14   6   14.10    3.50
   1  14   6   15.07    2.68
  -1 -14  -6   14.62    4.11
  -1 -14  -6   13.37    4.26
   1  14   7  133.68    5.02
   1  14   7  129.72    5.73
  -1 -14  -7  133.32    6.91
  -1 -14  -7  122.12    6.90
   1  14   8    4.13    2.64
   1  14   8    3.40    5.10
  -1 -14  -8    6.39    4.14
  -1 -14  -8    4.16    6.30
   1  14   9   44.70    3.91
   1  14   9   42.24    4.28
  -1 -14  -9   42.35    5.94
  -1 -14  -9   42.74    5.31
   1  14  10    5.42    2.81
   1  14  10   -0.04    3.02
  -1 -14 -10    1.68    2.62
  -1 -14 -10    2.81    3.65
   1  14  11   27.31    3.99
   1  14  11   19.05    4.06
  -1 -14 -11   21.64    4.90
  -1 -14 -11   25.99    3.85
   1  15 -14   11.06    3.60
  -1 -15  14   12.51    3.79
   1  15 -13   -3.05    2.85
  -1 -15  13    1.61    5.15
  -1 -15  12   39.13    4.41
  -1 -15  12   33.06    4.37
  -1 -15  11   -0.22    2.67
  -1 -15  11    2.94    2.95
  -1 -15  10   44.56    4.49
  -1 -15  10   46.28    6.42
  -1 -15   9    3.70    3.27
  -1 -15   9    4.39    2.91
  -1 -15   8  101.82    5.11
  -1 -15   8  102.64    5.60
  -1 -15   7   55.91    7.01
  -1 -15   7   63.45    7.77
  -1 -15   6   95.66    5.68
  -1 -15   6  103.05    5.25
  -1 -15   5   51.92    4.74
  -1 -15   5   55.05    4.26
  -1 -15   4   59.36    4.17
  -1 -15   4   55.52    4.86
  -1 -15   3   32.49    4.18
  -1 -15   3   28.63    0.63
  -1 -15   3   33.12    3.67
   1  15  -2    1.48    0.93
  -1 -15   2    2.84    0.90
  -1 -15   2    0.68    5.07
  -1 -15   2   -1.87    2.59
   1  15  -1   12.15    1.05
  -1 -15   1   17.74    5.04
  -1 -15   1    9.69    3.80
  -1 -15   1   11.33    0.97
   1  15   0    0.94    0.98
  -1 -15   0    3.09    2.45
  -1 -15   0    0.41    0.91
  -1 -15   0    1.84    3.05
   1  15   1   70.41    2.48
  -1 -15  -1   76.04    8.59
  -1 -15  -1   75.96    4.56
  -1 -15  -1   69.05    3.32
   1  15   2   38.94    2.33
  -1 -15  -2   41.25    3.95
  -1 -15  -2   42.37    4.80
  -1 -15  -2   36.65    2.16
   1  15   3   52.40    4.18
  -1 -15  -3   48.10    4.33
  -1 -15  -3   51.06    2.59
  -1 -15  -3   56.90    5.37
   1  15   4   58.64    3.15
  -1 -15  -4   61.59    5.45
  -1 -15  -4   61.36    2.94
   1  15   5   22.87    2.74
   1  15   5   24.76    3.92
  -1 -15  -5   27.78    7.79
  -1 -15  -5   24.58    2.56
   1  15   6  103.06    6.52
   1  15   6   96.05    5.42
  -1 -15  -6  105.51    6.55
  -1 -15  -6  106.45    4.19
   1  15   7    5.10    3.94
   1  15   7    2.72    3.07
  -1 -15  -7    0.35    3.76
  -1 -15  -7    2.94    2.24
   1  15   8   58.94    4.91
   1  15   8   63.67    6.49
  -1 -15  -8   63.66    9.39
  -1 -15  -8   68.57    3.99
   1  15   9   19.31    3.47
   1  15   9   21.26    4.01
  -1 -15  -9   19.28    5.03
  -1 -15  -9   22.06    3.27
   1  15  10   35.39    7.44
   1  15  10   36.35    4.17
  -1 -15 -10   45.35    5.66
  -1 -15 -10   37.26    4.02
  -1 -16  13   16.70    3.81
  -1 -16  13   10.37    4.06
  -1 -16  12    3.19    3.56
  -1 -16  12    3.72    3.19
  -1 -16  11   21.03    6.66
  -1 -16  11   21.84    4.05
  -1 -16  10    0.66    2.88
  -1 -16  10    1.14    4.46
  -1 -16   9   43.55    4.38
  -1 -16   9   50.41    4.77
  -1 -16   8   13.31    3.90
  -1 -16   8    9.18    3.41
  -1 -16   7   64.76    5.30
  -1 -16   7   68.82    7.55
  -1 -16   6   26.06    7.20
  -1 -16   6   28.52    3.93
  -1 -16   5   19.98    4.20
  -1 -16   5   22.28    3.61
  -1 -16   4   51.48    4.98
  -1 -16   4   52.25    6.87
  -1 -16   3    1.28    2.77
  -1 -16   3    3.37    3.33
  -1 -16   2   79.40    5.55
  -1 -16   2   67.35    1.77
  -1 -16   2   74.70    4.68
   1  16  -1    3.43    0.85
  -1 -16   1    1.28    5.73
  -1 -16   1    2.12    2.90
  -1 -16   1    2.73    0.79
   1  16   0   62.53    3.00
  -1 -16   0   67.21    5.55
  -1 -16   0   66.16    4.58
  -1 -16   0   64.84    1.96
   1  16   1   19.49    2.65
  -1 -16  -1   14.34    1.48
  -1 -16  -1   11.34    4.33
  -1 -16  -1   12.02    5.81
   1  16   2  108.39    3.37
  -1 -16  -2  118.58   10.36
  -1 -16  -2  115.31    5.71
  -1 -16  -2  108.42    3.19
   1  16   3   35.05    2.47
  -1 -16  -3   32.02    5.10
  -1 -16  -3   35.88    6.74
  -1 -16  -3   35.78    3.43
   1  16   4   25.29    2.48
  -1 -16  -4   24.06    4.84
  -1 -16  -4   23.74    2.24
  -1 -16  -4   23.80    3.95
   1  16   5   64.01    5.16
  -1 -16  -5   77.50    9.30
  -1 -16  -5   61.10    3.18
   1  16   6   -0.71    2.10
   1  16   6    4.31    2.98
  -1 -16  -6   -0.34    3.67
  -1 -16  -6    2.73    1.94
   1  16   7   53.02    4.73
   1  16   7   45.69    3.63
  -1 -16  -7   40.11    5.64
  -1 -16  -7   38.75    3.31
   1  16   8   11.85    3.08
   1  16   8   10.96    6.32
  -1 -16  -8    9.72    7.92
  -1 -16  -8   13.28    2.85
   1  16   9    9.26    3.02
   1  16   9    4.72    3.50
  -1 -16  -9    5.80    4.51
  -1 -16  -9    4.60    2.79
  -1 -17  11   -0.19    2.83
  -1 -17  11    1.56    3.24
  -1 -17  10   33.81    7.81
  -1 -17  10   31.03    4.24
  -1 -17   9    9.08    3.43
  -1 -17   9    3.48    3.88
  -1 -17   8   52.43    4.77
  -1 -17   8   54.10    5.44
  -1 -17   7   14.50    4.35
  -1 -17   7   20.67    6.25
  -1 -17   6   31.36    4.15
  -1 -17   6   24.56    4.61
  -1 -17   5   28.70    3.96
  -1 -17   5   23.59    7.41
  -1 -17   4   10.48    4.09
  -1 -17   4   10.22    5.65
  -1 -17   3   39.45    4.93
  -1 -17   3   36.06    4.24
  -1 -17   2    3.79    3.80
  -1 -17   2    4.68    5.06
  -1 -17   1   41.77    4.22
  -1 -17   1   41.16    5.12
   1  17   0    0.25    1.40
  -1 -17   0   -0.41    2.52
  -1 -17   0   -0.60    1.26
  -1 -17   0    3.10    5.09
   1  17   1   41.26    3.15
  -1 -17  -1   42.74    1.87
  -1 -17  -1   46.52    5.44
  -1 -17  -1   48.67    4.52
   1  17   2   21.50    3.15
  -1 -17  -2   20.98    4.87
  -1 -17  -2   24.98    1.79
  -1 -17  -2   23.04    3.95
   1  17   3   -0.21    1.41
  -1 -17  -3   -0.51    1.24
  -1 -17  -3    0.51    2.69
  -1 -17  -3   -2.23    5.59
   1  17   4   31.88    4.10
  -1 -17  -4   31.80    5.24
  -1 -17  -4   28.36    2.35
  -1 -17  -4   37.42    7.12
   1  17   5    5.53    2.14
  -1 -17  -5    7.15    3.55
  -1 -17  -5    1.13    3.24
  -1 -17  -5    6.75    4.29
   1  17   6   21.40    2.79
   1  17   6   -0.32    3.93
  -1 -17  -6   17.27    4.19
  -1 -17  -6   17.26    5.05
  -1 -17  -6   22.88    4.28
   1  17   7   17.01    2.96
   1  17   7   15.46    4.22
  -1 -17  -7   17.59    5.23
  -1 -17  -7   20.18    4.57
  -1 -18   9    1.98    3.91
  -1 -18   9    2.96    3.19
  -1 -18   8    0.96    3.75
  -1 -18   8    3.91    3.21
  -1 -18   7   -2.09    4.76
  -1 -18   7    1.89    3.32
  -1 -18   6   14.08    7.43
  -1 -18   6   14.15    3.81
  -1 -18   5   -5.72    3.21
  -1 -18   5   -0.22    3.78
  -1 -18   4   29.38    4.39
  -1 -18   4   27.73    8.13
  -1 -18   3    1.84    3.81
  -1 -18   3    2.35    3.14
  -1 -18   2   36.57    5.34
  -1 -18   2   29.12    4.33
  -1 -18   1   20.30    4.06
  -1 -18   1   16.14    4.98
  -1 -18   0   24.02    6.61
  -1 -18   0   17.43    4.83
  -1 -18  -1   22.05    5.14
  -1 -18  -1   29.34    4.28
   1  18   2    2.07    1.84
  -1 -18  -2   -1.28    3.25
  -1 -18  -2    1.66    2.60
  -1 -18  -2   -0.71    1.02
   1  18   3   23.34    2.15
  -1 -18  -3   22.30    3.04
  -1 -18  -3   18.75    4.26
  -1 -18  -3   21.07    8.69
   1  18   4    2.21    1.72
  -1 -18  -4    3.65    4.15
  -1 -18  -4   -1.18    3.23
  -1 -18  -4    1.67    1.54
  -1 -19   5   13.41    8.31
  -1 -19   5   12.23    6.57
  -1 -19   4    2.96    3.36
  -1 -19   4    2.60    4.34
  -1 -19   3    6.19    8.09
  -1 -19   3    8.62    6.16
  -1 -19   2   11.13    4.81
  -1 -19   2    7.02    3.79
  -1 -19   1   -0.84    6.70
  -1 -19   1    2.30    3.24
  -1 -19   0   11.88    4.05
  -1 -19   0   13.86    5.12
  -1 -19  -1   -0.07    3.70
  -1 -19  -1   -0.33    4.77
   2 -19  -5   11.27    2.40
   2 -19  -5   11.52    5.49
   2 -19  -5    8.74    4.16
  -2  19   5    6.26    2.27
   2 -19  -4   50.41    6.11
   2 -19  -4   30.08    4.94
   2 -19  -4   33.55    2.78
  -2  19   4   30.63    2.64
   2 -19  -3    7.00    4.55
   2 -19  -3    6.83    5.98
   2 -19  -3    4.44    1.86
  -2  19   3    3.93    1.70
   2 -19  -2   14.78    3.94
   2 -19  -2   19.63    5.21
   2 -19  -2   17.29    1.95
  -2  19   2    8.87    1.79
   2 -19  -1    2.86    3.90
   2 -19  -1    3.23    5.04
  -2  19   1    1.23    1.19
   2 -19   0   14.23    8.21
   2 -19   0   22.09    4.09
   2 -19   1   -2.90    3.56
   2 -19   1    3.71    2.91
   2 -19   2   12.94    3.68
   2 -19   2    4.80    7.21
   2 -19   3   14.60    3.87
   2 -19   3   12.39    4.61
   2 -19   4   19.28    6.58
   2 -19   4   21.52    7.70
   2 -19   5   21.51    4.10
   2 -19   5   21.03    4.75
   2 -19   6    3.36    4.13
   2 -19   6   10.29    3.50
   2 -19   7    6.97    4.02
   2 -18  -7   -0.95    3.43
   2 -18  -7    2.95    3.79
  -2  18   7    2.01    5.02
  -2  18   7   -0.50    1.94
   2 -18  -6   41.84    6.15
   2 -18  -6   42.99    5.49
  -2  18   6   39.55    3.20
  -2  18   6   37.42    5.02
   2 -18  -5    6.83    2.45
   2 -18  -5   14.59    4.93
  -2  18   5    8.67    2.30
  -2  18   5   11.97    4.01
   2 -18  -4   35.07    2.85
   2 -18  -4   34.32    4.72
   2 -18  -4   33.35    9.35
  -2  18   4   34.37    2.63
   2 -18  -3   29.35    4.37
   2 -18  -3   21.67    2.44
   2 -18  -3   27.06    5.20
  -2  18   3   23.54    3.52
   2 -18  -2   12.79    1.94
   2 -18  -2   14.49    7.55
   2 -18  -2   12.61    3.74
  -2  18   2   11.60    2.86
   2 -18  -1   23.92    2.00
   2 -18  -1   24.15    4.14
   2 -18  -1   23.23    5.02
  -2  18   1   25.17    2.79
   2 -18   0    5.24    1.35
   2 -18   0    5.39    3.35
   2 -18   0   13.18    3.98
  -2  18   0    5.86    1.25
   2 -18   1   19.96    4.63
   2 -18   1   24.20    6.22
   2 -18   2   25.04    3.76
   2 -18   2   19.70    4.46
   2 -18   3   23.66    3.82
   2 -18   3   18.21    4.46
   2 -18   4   41.31    4.33
   2 -18   4   36.45    4.94
   2 -18   5   16.94    4.32
   2 -18   5   22.17    3.66
   2 -18   6   26.64    3.84
   2 -18   6   24.26    4.41
   2 -18   7   -0.31    2.86
   2 -18   7    1.78    4.08
   2 -18   8   27.28    3.70
   2 -18   8   24.53    6.94
   2 -18   9   -3.89    2.73
   2 -18   9   -0.95    3.16
   2 -17  -9   30.74    6.65
   2 -17  -9   35.98   10.68
  -2  17   9   41.94    5.23
  -2  17   9   38.36    3.93
   2 -17  -8    2.08    4.73
   2 -17  -8    5.81    2.82
  -2  17   8    4.53    3.72
  -2  17   8    6.62    4.32
   2 -17  -7   39.97    3.62
   2 -17  -7   42.44    6.13
  -2  17   7   35.64    3.35
  -2  17   7   43.06    4.90
   2 -17  -6   23.99    3.14
   2 -17  -6   27.19    5.48
  -2  17   6   32.43    4.42
  -2  17   6   26.64    2.89
   2 -17  -5   42.60    5.72
   2 -17  -5   42.76    3.24
  -2  17   5   45.43    4.71
  -2  17   5   42.16    3.00
   2 -17  -4   52.12    5.08
   2 -17  -4   71.30    9.63
  -2  17   4   57.57    3.10
  -2  17   4   65.70    5.09
   2 -17  -3   32.50    5.09
   2 -17  -3   30.91    4.22
   2 -17  -3   29.87    2.57
  -2  17   3   24.84    2.36
   2 -17  -2   73.70    6.14
   2 -17  -2   68.25    5.13
   2 -17  -2   68.86    3.08
  -2  17   2   66.85    2.84
   2 -17  -1   43.19    4.36
   2 -17  -1   40.04    2.33
   2 -17  -1   37.45    5.31
  -2  17   1   34.33    2.16
   2 -17   0  125.23    3.43
   2 -17   0  124.80    7.10
   2 -17   0  136.75    8.92
  -2  17   0  113.76    3.10
   2 -17   1    1.88    2.41
   2 -17   1    0.31    0.92
   2 -17   1   -4.83    4.69
  -2  17  -1   -0.53    0.82
   2 -17   2   26.18    1.87
   2 -17   2   29.73    3.77
   2 -17   2   42.78    4.50
   2 -17   2   31.95    1.49
   2 -17   3    9.05    5.40
   2 -17   3   15.21    3.79
   2 -17   4   31.68    3.88
   2 -17   4   46.26    4.52
   2 -17   5    8.65    3.27
   2 -17   5    3.65    2.81
   2 -17   6    3.54    3.17
   2 -17   6    7.12    4.43
   2 -17   7    4.02    3.12
   2 -17   7    5.81    2.71
   2 -17   8    0.13    2.38
   2 -17   8   -3.61    2.74
   2 -17   9    2.62    2.59
   2 -17   9    5.68    5.03
   2 -17  10    2.97    4.63
   2 -17  10    7.07    3.22
   2 -17  11    6.64    2.92
   2 -17  11    6.65    3.36
   2 -16 -11   19.89    6.00
   2 -16 -11   24.04    4.26
  -2  16  11   23.07    4.83
  -2  16  11   22.24    6.35
   2 -16 -10   90.09    7.54
   2 -16 -10   93.39    8.38
  -2  16  10   93.08    7.69
  -2  16  10   97.05    9.73
   2 -16  -9   -0.21    7.39
   2 -16  -9    2.66    2.88
  -2  16   9    4.52    3.59
  -2  16   9    4.65    2.65
   2 -16  -8   45.65    3.90
   2 -16  -8   43.63    5.88
  -2  16   8   40.33    3.54
  -2  16   8   49.20    4.83
   2 -16  -7    6.07    4.40
   2 -16  -7    5.02    4.20
  -2  16   7   10.50    5.56
  -2  16   7    4.15    3.96
   2 -16  -6   51.04    5.69
   2 -16  -6   52.14    5.72
  -2  16   6   54.26    3.29
  -2  16   6   50.03    4.71
   2 -16  -5   22.80    4.74
   2 -16  -5   23.27    2.74
  -2  16   5   20.57    3.89
  -2  16   5   20.36    2.56
   2 -16  -4   38.74    5.10
   2 -16  -4   41.80    2.94
  -2  16   4   40.00    2.76
  -2  16   4   44.20    4.22
   2 -16  -3   19.31    3.98
   2 -16  -3   24.19    4.73
  -2  16   3   29.18    3.59
  -2  16   3   29.87    3.82
   2 -16  -2   25.71    4.58
   2 -16  -2   27.34    3.75
   2 -16  -2   24.15    3.58
  -2  16   2   22.28    3.19
   2 -16  -1   84.61    8.96
   2 -16  -1   75.88    2.90
   2 -16  -1   90.84    7.38
  -2  16   1   80.27    3.93
   2 -16   0    0.28    1.18
   2 -16   0   -0.71    2.55
   2 -16   0   -1.79    3.11
  -2  16   0    1.57    1.05
   2 -16   1   14.35    3.06
   2 -16   1    9.60    3.65
   2 -16   1   10.86    1.32
  -2  16  -1   10.20    1.92
   2 -16   2   18.17    6.42
   2 -16   2   19.82    1.16
   2 -16   2   29.55    5.22
   2 -16   2   23.50    1.34
   2 -16   3    5.30    1.20
   2 -16   3   10.31    2.67
   2 -16   3    3.76    0.86
   2 -16   3    7.50    3.10
   2 -16   4   13.14    0.81
   2 -16   4   12.63    0.73
   2 -16   4   20.28    2.96
   2 -16   4   10.40    5.66
   2 -16   5    2.27    2.31
   2 -16   5    0.82    2.78
   2 -16   6   14.11    4.83
   2 -16   6   20.25    3.44
   2 -16   7    3.72    2.43
   2 -16   7    2.01    2.72
   2 -16   8   12.98    5.26
   2 -16   8   14.02    2.85
   2 -16   9    2.78    2.34
   2 -16   9    1.04    2.69
   2 -16  10   39.01    4.01
   2 -16  10   31.23    3.53
   2 -16  11    3.86    4.52
   2 -16  11    7.70    3.08
   2 -16  12   18.52    3.22
   2 -16  12   15.61    3.46
   2 -15 -12   24.46    4.41
   2 -15 -12   18.74    5.66
  -2  15  12   21.44    7.75
  -2  15  12   21.51    4.08
   2 -15 -11   26.26    4.25
   2 -15 -11   22.51    5.49
  -2  15  11   31.16    4.68
  -2  15  11   25.25    3.87
   2 -15 -10    5.07    3.17
   2 -15 -10    9.76    4.50
  -2  15  10    5.94    2.89
  -2  15  10    5.97    3.71
   2 -15  -9    4.30    2.77
   2 -15  -9    0.79    6.45
  -2  15   9    1.02    3.21
  -2  15   9    5.06    4.11
   2 -15  -8    6.90    4.36
   2 -15  -8   13.71    4.84
  -2  15   8    9.25    5.77
  -2  15   8    8.61    2.68
   2 -15  -7   22.92    4.75
   2 -15  -7   16.00    3.15
  -2  15   7   20.05    2.82
  -2  15   7   19.73    3.80
   2 -15  -6   35.08    8.06
   2 -15  -6   38.35    3.28
  -2  15   6   28.32    4.06
  -2  15   6   40.04    4.65
   2 -15  -5   25.53    4.55
   2 -15  -5   24.77    4.45
  -2  15   5   19.81    2.54
  -2  15   5   25.03    3.74
   2 -15  -4   57.00    5.18
   2 -15  -4   57.80    3.18
  -2  15   4   50.82    4.40
  -2  15   4   53.57    4.50
   2 -15  -3   10.69    6.31
   2 -15  -3    8.19    2.02
  -2  15   3    9.60    3.16
  -2  15   3    7.50    1.90
   2 -15  -2  119.18    6.21
   2 -15  -2  117.79    3.54
  -2  15   2  112.06    3.43
   2 -15  -1    0.81    2.18
   2 -15  -1   -1.46    2.85
   2 -15  -1    3.67    2.42
  -2  15   1    0.11    1.18
   2 -15   0  139.40    5.30
   2 -15   0  140.84    9.22
   2 -15   0  131.74    3.33
  -2  15   0  123.97    4.18
   2 -15   1    4.24    3.97
   2 -15   1   -0.34    2.93
   2 -15   1    1.27    1.09
  -2  15  -1    2.04    0.99
   2 -15   2   43.08    3.59
   2 -15   2   47.31    1.53
   2 -15   2   43.57    2.50
   2 -15   2   51.15    4.17
   2 -15   3    0.06    2.13
   2 -15   3   -0.34    4.20
   2 -15   3    0.60    0.67
   2 -15   3    2.25    1.25
   2 -15   4   15.05    3.40
   2 -15   4   19.32    1.47
   2 -15   4   14.32    2.90
   2 -15   5   11.60    0.97
   2 -15   5   11.32    2.68
   2 -15   5   10.81    5.16
   2 -15   5   13.95    1.08
   2 -15   6   15.47    0.77
   2 -15   6   16.95    4.57
   2 -15   6   15.55    0.82
   2 -15   6   11.13    3.20
   2 -15   7   15.26    3.12
   2 -15   7   17.77    4.50
   2 -15   8    2.75    2.35
   2 -15   8   -0.08    2.10
   2 -15   9   23.66    5.16
   2 -15   9   17.21    2.81
   2 -15  10    9.58    2.67
   2 -15  10    8.39    2.89
   2 -15  11    2.22    2.23
   2 -15  11   -1.26    2.01
   2 -15  12    7.91    4.41
   2 -15  12    9.97    4.76
   2 -15  13    3.64    2.52
   2 -15  13    0.71    2.45
   2 -14 -13   13.01    5.23
   2 -14 -13   12.31    4.42
  -2  14  13   20.81    4.46
  -2  14  13   21.86    6.71
   2 -14 -12   53.64    5.24
   2 -14 -12   43.59    9.72
  -2  14  12   51.59    7.41
  -2  14  12   42.24    5.26
   2 -14 -11   25.78    4.03
   2 -14 -11   27.37    5.09
  -2  14  11   20.01    3.78
  -2  14  11   18.80    4.29
   2 -14 -10   16.85    4.77
   2 -14 -10   19.98    3.65
  -2  14  10   19.26    3.28
  -2  14  10   16.28    3.94
   2 -14  -9   -2.57    5.85
   2 -14  -9   -2.72    2.62
  -2  14   9    0.22    2.31
  -2  14   9   -1.18    4.78
   2 -14  -8    8.76    3.98
   2 -14  -8    8.36    2.92
  -2  14   8    3.34    3.26
  -2  14   8    9.12    2.62
   2 -14  -7   18.08    4.32
   2 -14  -7   13.61    2.91
  -2  14   7   14.91    4.47
  -2  14   7   17.91    3.48
   2 -14  -6   17.70    7.27
   2 -14  -6   26.84    2.89
  -2  14   6   24.67    2.75
  -2  14   6   20.41    3.59
   2 -14  -5    5.52    2.28
   2 -14  -5    5.44    3.50
  -2  14   5    5.24    2.89
  -2  14   5    5.79    3.39
   2 -14  -4   27.70    2.61
   2 -14  -4   30.71    4.26
  -2  14   4   29.26    2.44
  -2  14   4   26.16    3.46
   2 -14  -3    0.28    4.60
   2 -14  -3    0.40    1.52
  -2  14   3    0.64    1.40
  -2  14   3   -0.84    3.74
   2 -14  -2    7.36    3.49
   2 -14  -2    6.19    1.79
  -2  14   2    9.94    1.66
  -2  14   2    8.19    2.80
   2 -14  -1    2.01    2.76
   2 -14  -1    2.25    2.28
   2 -14  -1   -2.65    2.21
  -2  14   1   -1.94    1.18
   2 -14   0    3.48    1.33
   2 -14   0    4.98    3.95
   2 -14   0    3.23    2.97
  -2  14   0    3.16    1.21
   2 -14   1    2.91    2.15
   2 -14   1    3.73    4.39
   2 -14   1    0.80    1.05
  -2  14  -1    0.17    1.52
   2 -14   2   46.70    2.55
   2 -14   2   50.35    3.44
   2 -14   2   49.51    4.04
   2 -14   3    1.76    0.84
   2 -14   3    1.84    2.17
   2 -14   3    2.31    0.73
   2 -14   3    1.08    2.56
   2 -14   4   53.22    3.44
   2 -14   4   58.28    6.17
   2 -14   4   50.29    2.02
   2 -14   4   53.63    1.81
   2 -14   5    5.19    2.67
   2 -14   5    6.37    0.69
   2 -14   5    7.33    0.63
   2 -14   5    6.34    2.31
   2 -14   6   32.18    4.60
   2 -14   6   28.51    0.83
   2 -14   6   27.69    1.27
   2 -14   6   28.35    3.34
   2 -14   7   -0.66    2.16
   2 -14   7    0.76    0.36
   2 -14   7    0.47    0.56
   2 -14   7    0.99    3.17
   2 -14   8   14.06    0.72
   2 -14   8   22.92    2.83
   2 -14   8   12.11    0.73
   2 -14   8   12.61    2.59
   2 -14   9    5.14    2.18
   2 -14   9    3.46    1.96
   2 -14   9    0.26    0.45
   2 -14   9    0.55    0.45
   2 -14  10   28.57    5.28
   2 -14  10   29.42    3.09
   2 -14  11   14.81    2.73
   2 -14  11   18.70    3.00
   2 -14  12    3.79    2.32
   2 -14  12    3.19    2.43
   2 -14  13    2.34    2.55
   2 -14  13    7.93    4.10
   2 -14  14    1.16    2.21
  -2  14 -14   -0.35    2.06
   2 -13 -14   16.32    4.73
   2 -13 -14   19.02    4.99
  -2  13  14   15.32    4.35
  -2  13  14   16.76    4.61
   2 -13 -13    3.14    5.62
   2 -13 -13    2.54    3.81
  -2  13  13   -0.82    3.06
  -2  13  13    2.05    3.39
   2 -13 -12   22.67    4.29
   2 -13 -12   18.95    4.99
  -2  13  12   23.95    4.01
  -2  13  12   15.51    4.35
   2 -13 -11    5.06    2.61
   2 -13 -11   -3.98    3.13
  -2  13  11   -1.01    2.34
  -2  13  11   -3.90    4.41
   2 -13 -10   11.36    3.34
   2 -13 -10    7.31    6.85
  -2  13  10    7.06    4.96
  -2  13  10    9.03    3.41
   2 -13  -9   -3.22    3.48
   2 -13  -9    3.83    2.66
  -2  13   9    2.02    2.34
  -2  13   9    2.91    2.89
   2 -13  -8   14.40    5.31
   2 -13  -8   18.22    4.50
  -2  13   8   26.39    3.67
  -2  13   8   20.73    3.01
   2 -13  -7   45.23    3.54
   2 -13  -7   44.15    4.95
  -2  13   7   48.47    4.00
  -2  13   7   48.00    3.33
   2 -13  -6    7.23    3.73
   2 -13  -6   10.46    2.48
  -2  13   6    8.98    3.02
  -2  13   6    9.63    3.89
   2 -13  -5    3.94    3.43
   2 -13  -5    8.47    3.71
  -2  13   5    7.82    2.10
  -2  13   5    2.59    2.74
   2 -13  -4   47.98    3.01
   2 -13  -4   51.13    4.60
  -2  13   4   48.61    2.78
  -2  13   4   50.17    3.89
   2 -13  -3   13.17    2.20
   2 -13  -3   17.57    6.14
  -2  13   3   11.64    3.25
  -2  13   3   12.04    2.98
   2 -13  -2  109.91    5.53
   2 -13  -2   99.08    3.42
  -2  13   2  102.07    4.62
  -2  13   2   99.86    4.61
   2 -13  -1    0.54    1.46
   2 -13  -1    2.58    2.81
  -2  13   1   -0.06    2.12
  -2  13   1    2.32    2.32
   2 -13   0  291.53    6.95
   2 -13   0  295.50    8.20
   2 -13   0  302.59    7.49
  -2  13   0  287.35    5.10
   2 -13   1   41.51    2.00
   2 -13   1   46.77    4.14
   2 -13   1   53.99    3.53
  -2  13  -1   41.90    2.71
   2 -13   2   55.42    6.73
   2 -13   2   62.18    3.50
   2 -13   2   55.12    1.90
   2 -13   3   27.74    2.13
   2 -13   3   28.49    2.91
   2 -13   3   23.80    1.81
   2 -13   3   28.90    3.45
   2 -13   4   17.92    1.05
   2 -13   4   19.50    0.96
   2 -13   4   20.25    2.62
   2 -13   4   17.91    3.08
   2 -13   5   57.13    5.79
   2 -13   5   56.95    3.30
   2 -13   5   54.47    1.79
   2 -13   5   51.59    1.37
   2 -13   6    2.32    2.16
   2 -13   6    1.63    0.58
   2 -13   6    1.51    1.95
   2 -13   6    1.20    0.88
   2 -13   7   23.60    2.59
   2 -13   7   22.36    1.18
   2 -13   7   21.17    0.83
   2 -13   7   26.38    2.86
   2 -13   8    4.55    3.50
   2 -13   8    4.55    2.33
   2 -13   8    5.27    0.58
   2 -13   8    3.09    0.55
   2 -13   9   27.46    1.31
   2 -13   9   27.67    1.33
   2 -13   9   32.98    3.18
   2 -13   9   34.81    4.55
   2 -13  10   69.53    3.67
   2 -13  10   60.10    1.88
   2 -13  10   73.81    3.97
   2 -13  10   64.37    1.42
   2 -13  11   -0.73    2.26
   2 -13  11    3.85    2.13
   2 -13  11    2.57    1.01
   2 -13  11    2.11    0.61
   2 -13  12   33.03    3.08
  -2  13 -12   28.76    3.02
   2 -13  13    5.53    2.44
  -2  13 -13    5.11    2.39
   2 -13  14   29.21    5.36
  -2  13 -14   32.19    3.19
   2 -13  15    3.43    2.70
  -2  13 -15    5.79    4.02
   2 -12 -15    0.59    3.86
   2 -12 -15    3.81    3.80
  -2  12  15    3.42    3.56
  -2  12  15   -0.10    3.80
   2 -12 -14   30.84    8.40
   2 -12 -14   30.20    5.17
  -2  12  14   26.07    4.90
  -2  12  14   32.11    4.55
   2 -12 -13    9.42    7.30
   2 -12 -13   11.09    4.13
  -2  12  13   12.23    3.78
  -2  12  13    7.20    6.67
   2 -12 -12   75.03    5.65
   2 -12 -12   77.38    6.09
  -2  12  12   77.78    5.14
  -2  12  12   71.37    8.60
   2 -12 -11   24.15    4.69
   2 -12 -11   24.86    6.67
  -2  12  11   23.53    4.14
  -2  12  11   25.12    3.75
   2 -12 -10   35.73    4.08
   2 -12 -10   39.86    8.12
  -2  12  10   34.65    4.14
  -2  12  10   39.94    3.83
   2 -12  -9   22.26    4.37
   2 -12  -9   30.12    3.53
  -2  12   9   19.93    3.82
  -2  12   9   21.36    3.30
   2 -12  -8  121.92    4.90
   2 -12  -8  111.25    6.15
  -2  12   8  112.89    7.01
  -2  12   8  107.58    5.28
   2 -12  -7   71.10    8.66
   2 -12  -7   73.32    4.02
  -2  12   7   70.31    4.46
  -2  12   7   66.82    3.74
   2 -12  -6   48.85    4.86
   2 -12  -6   49.31    5.64
  -2  12   6   52.88    3.31
  -2  12   6   46.49    6.45
   2 -12  -5   32.46    4.62
   2 -12  -5   37.36    3.20
  -2  12   5   38.35    2.95
  -2  12   5   37.84    3.77
   2 -12  -4   73.60    5.04
   2 -12  -4   72.23    5.42
  -2  12   4   66.65    4.20
  -2  12   4   64.68    3.25
   2 -12  -3   19.06    3.81
   2 -12  -3   19.76    2.41
  -2  12   3   21.32    2.18
  -2  12   3   20.12    5.13
   2 -12  -2   17.19    3.38
   2 -12  -2   15.15    6.00
  -2  12   2   10.72    2.92
  -2  12   2   15.97    1.87
   2 -12  -1   48.60    4.20
   2 -12  -1   44.91    2.40
  -2  12   1   45.69    2.20
  -2  12   1   42.36    3.50
   2 -12   0  187.17    6.32
   2 -12   0  196.09    5.55
   2 -12   0  188.57    5.46
  -2  12   0  185.02    4.99
   2 -12   1    0.47    1.91
   2 -12   1    0.22    2.30
   2 -12   1    1.24    1.09
  -2  12  -1   -0.81    1.59
   2 -12   2  124.95    2.74
   2 -12   2  125.78    5.02
   2 -12   2  127.66    4.38
   2 -12   3    9.90    1.62
   2 -12   3    9.85    1.13
   2 -12   3   13.85    4.81
   2 -12   3   11.15    2.44
   2 -12   4  230.20    3.66
   2 -12   4  227.89    3.51
   2 -12   4  236.53    6.39
   2 -12   4  241.89    5.90
   2 -12   5   11.95    1.41
   2 -12   5   12.06    2.46
   2 -12   5   13.12    0.99
   2 -12   5   12.03    2.77
   2 -12   6   64.34    1.44
   2 -12   6   59.77    1.47
   2 -12   6   63.43    3.56
   2 -12   6   63.72    3.28
   2 -12   7   29.48    1.54
   2 -12   7   25.56    1.55
   2 -12   7   32.70    2.64
   2 -12   7   29.22    2.89
   2 -12   8   18.13    0.91
   2 -12   8   17.09    2.36
   2 -12   8   16.13    0.88
   2 -12   8   19.51    2.63
   2 -12   9   68.63    3.33
   2 -12   9   65.05    1.57
   2 -12   9   61.99    1.53
   2 -12   9   66.63    3.58
   2 -12  10    8.82    0.91
   2 -12  10    7.22    1.31
   2 -12  10   17.24    2.33
  -2  12 -10   13.53    2.38
   2 -12  11   11.82    1.43
   2 -12  11    9.27    3.90
   2 -12  11   11.39    1.01
  -2  12 -11   10.63    2.41
   2 -12  12    1.10    3.10
   2 -12  12    0.37    1.11
   2 -12  12    0.61    0.76
  -2  12 -12   -0.11    2.95
   2 -12  13   13.52    1.16
   2 -12  13   12.86    1.22
   2 -12  13   11.18    2.66
  -2  12 -13   18.98    2.53
   2 -12  14   -0.87    2.03
  -2  12 -14    0.01    1.87
   2 -12  15    2.67    2.64
  -2  12 -15    6.28    2.34
   2 -12  16    8.01    5.00
  -2  12 -16    8.82    2.56
   2 -11 -16    5.50    7.10
   2 -11 -16    9.73    4.54
  -2  11  16    9.32    4.27
  -2  11  16    5.77    7.27
   2 -11 -15    7.30    3.97
   2 -11 -15    7.06    4.39
  -2  11  15    8.07    3.90
  -2  11  15    7.95    6.76
   2 -11 -14   14.89    4.51
   2 -11 -14   17.76    4.49
  -2  11  14   14.67    4.22
  -2  11  14   16.52    3.99
   2 -11 -13   91.18    6.00
   2 -11 -13   83.89    6.10
  -2  11  13   85.26    5.64
  -2  11  13   89.57    5.54
   2 -11 -12   -0.24    5.30
   2 -11 -12    3.46    3.40
  -2  11  12   -1.28    3.08
  -2  11  12    2.70    2.92
   2 -11 -11   96.53    5.31
   2 -11 -11   84.89    9.49
  -2  11  11   86.17    4.95
  -2  11  11   81.92    5.29
   2 -11 -10    7.85    3.16
   2 -11 -10    4.72    3.65
  -2  11  10    5.79    3.24
  -2  11  10    4.26    2.94
   2 -11  -9  119.61    5.30
   2 -11  -9  114.88    6.19
  -2  11   9  120.77    5.08
  -2  11   9  123.24    5.39
   2 -11  -8   86.79    8.97
   2 -11  -8   77.69    4.39
  -2  11   8   76.57    4.22
  -2  11   8   82.87    4.82
   2 -11  -7   86.66    5.76
   2 -11  -7   99.56    6.93
  -2  11   7   88.16    7.73
  -2  11   7   87.27    6.55
   2 -11  -6  145.86    5.08
   2 -11  -6  150.44    6.54
  -2  11   6  148.81    5.67
  -2  11   6  142.44    4.82
   2 -11  -5   65.87    5.51
   2 -11  -5   57.63    4.74
  -2  11   5   50.63    5.14
  -2  11   5   60.36    6.65
   2 -11  -4  168.02    6.23
   2 -11  -4  172.08    4.74
  -2  11   4  171.20    5.42
  -2  11   4  164.76    4.50
   2 -11  -3   63.25    7.12
   2 -11  -3   54.72    4.57
  -2  11   3   58.82    2.73
  -2  11   3   58.84    3.62
   2 -11  -2   74.87    2.93
   2 -11  -2   77.16    7.18
  -2  11   2   77.01    3.84
  -2  11   2   75.58    2.72
   2 -11  -1  204.73    8.89
   2 -11  -1  194.64    4.14
  -2  11   1  198.87    7.73
  -2  11   1  197.15    4.02
   2 -11   0   46.56    3.64
   2 -11   0   43.07    3.28
   2 -11   0   49.13    3.04
  -2  11   0   48.19    2.89
   2 -11   1  107.76    4.46
   2 -11   1  110.29    3.78
   2 -11   1  117.23    3.80
  -2  11  -1  109.86    2.45
   2 -11   2   22.86    2.51
   2 -11   2   23.95    2.31
   2 -11   2   25.67    2.95
   2 -11   3  199.35    5.48
   2 -11   3  203.21    4.33
   2 -11   3  192.49    3.91
   2 -11   3  206.23    5.04
   2 -11   4    4.19    1.78
   2 -11   4    1.43    0.75
   2 -11   4    0.30    2.10
   2 -11   4    1.24    1.39
   2 -11   5   67.35    3.17
   2 -11   5   68.96    1.65
   2 -11   5   73.39    2.23
   2 -11   5   66.35    5.58
   2 -11   6   41.96    1.99
   2 -11   6   37.80    3.12
   2 -11   6   45.35    2.85
   2 -11   6   41.54    1.31
   2 -11   7    1.18    1.59
   2 -11   7    0.32    1.73
   2 -11   7   -0.57    0.63
   2 -11   7    0.67    0.63
   2 -11   8   74.88    3.27
   2 -11   8   68.20    2.28
   2 -11   8   69.88    1.71
   2 -11   9   12.39    1.02
   2 -11   9   11.38    1.50
   2 -11   9   12.71    2.23
  -2  11  -9   11.60    2.27
   2 -11  10   15.53    1.75
   2 -11  10   15.87    2.29
   2 -11  10   16.43    1.59
  -2  11 -10   11.16    3.71
   2 -11  11    6.64    2.22
   2 -11  11    8.33    1.77
   2 -11  11   10.89    1.56
  -2  11 -11    9.41    2.21
   2 -11  12   38.69    2.50
   2 -11  12   40.30    3.05
  -2  11 -12   40.13    2.93
   2 -11  13   28.61    2.89
   2 -11  13   20.40    1.51
  -2  11 -13   23.13    4.23
  -2  11 -13   18.37    1.35
   2 -11  14   45.76    2.03
   2 -11  14   53.16    5.57
  -2  11 -14   49.98    2.71
  -2  11 -14   48.09    3.22
   2 -11  15   29.04    3.25
   2 -11  15   19.55    2.68
  -2  11 -15   22.71    1.56
  -2  11 -15   29.49    2.95
   2 -11  16   12.51    3.02
  -2  11 -16    8.82    2.61
   2 -10 -17    9.08    4.73
   2 -10 -17    7.22    4.20
  -2  10  17    8.25    4.32
  -2  10  17    5.29    4.40
   2 -10 -16   41.12    5.88
   2 -10 -16   46.24    5.09
  -2  10  16   39.88    5.46
  -2  10  16   38.98    8.39
   2 -10 -15   11.19    4.37
   2 -10 -15   14.22    7.64
  -2  10  15   17.51    4.36
  -2  10  15   26.05    6.78
   2 -10 -14  114.23    6.37
   2 -10 -14  108.40    6.18
  -2  10  14   95.03    9.07
  -2  10  14   89.32    6.21
   2 -10 -13   19.11    4.19
   2 -10 -13   15.94    4.24
  -2  10  13   18.84    3.91
  -2  10  13   12.83    4.02
   2 -10 -12   58.89    8.81
   2 -10 -12   81.03    5.24
  -2  10  12   66.23    7.76
  -2  10  12   64.97    5.11
   2 -10 -11   10.37    3.34
   2 -10 -11    8.58    3.75
  -2  10  11    3.97    5.28
  -2  10  11    6.03    3.42
   2 -10 -10  123.47    6.18
   2 -10 -10  122.05    8.31
  -2  10  10  123.18    8.01
  -2  10  10  129.43    8.45
   2 -10  -9   77.05    4.52
   2 -10  -9   65.84    8.69
  -2  10   9   72.70    4.67
  -2  10   9   66.42    4.18
   2 -10  -8   69.74    7.01
   2 -10  -8   76.13    5.43
  -2  10   8   65.01    4.17
  -2  10   8   68.95    4.60
   2 -10  -7  111.29    5.92
   2 -10  -7  111.40    4.69
  -2  10   7  112.79    4.98
  -2  10   7  115.34    4.67
   2 -10  -6   -2.51    3.46
   2 -10  -6   -1.87    2.78
  -2  10   6    0.43    1.95
  -2  10   6   -0.72    2.42
   2 -10  -5  134.94    4.30
   2 -10  -5  122.11    5.53
  -2  10   5  126.95    4.15
  -2  10   5  124.66    4.78
   2 -10  -4  178.37    8.91
   2 -10  -4  165.73    6.44
  -2  10   4  166.93    4.35
  -2  10   4  163.96    7.56
   2 -10  -3    0.42    1.58
   2 -10  -3    1.09    4.07
  -2  10   3    0.93    2.45
  -2  10   3    1.25    2.06
   2 -10  -2  411.40    7.06
   2 -10  -2  423.62   11.65
  -2  10   2  408.22    7.93
  -2  10   2  414.65    8.37
   2 -10  -1    1.15    3.94
   2 -10  -1    2.07    1.40
  -2  10   1    3.42    1.29
  -2  10   1    3.19    1.99
   2 -10   0  369.39    7.14
   2 -10   0  380.06   10.10
  -2  10   0  371.84    6.86
  -2  10   0  363.59    7.08
   2 -10   1   19.76    2.37
   2 -10   1   18.98    3.75
   2 -10   1   19.76    4.42
  -2  10  -1   18.02    1.32
   2 -10   2  485.92   10.12
   2 -10   2  475.73   11.09
   2 -10   2  461.68    6.60
   2 -10   3   44.78    2.58
   2 -10   3   32.47    1.34
   2 -10   3   40.25    4.81
   2 -10   3   38.58    1.49
   2 -10   4  665.08   11.53
   2 -10   4  682.17    9.87
   2 -10   4  681.46   11.22
   2 -10   4  673.85    9.95
   2 -10   5   16.17    2.10
   2 -10   5   12.30    0.98
   2 -10   5   17.38    2.35
   2 -10   5   13.60    1.04
   2 -10   6   95.26    1.95
   2 -10   6   89.79    3.55
   2 -10   6   88.25    4.92
   2 -10   6   92.49    2.63
   2 -10   7  167.46    2.86
   2 -10   7  171.16    6.21
   2 -10   7  163.95    2.88
  -2  10  -7  166.26    4.47
   2 -10   8   18.94    3.89
   2 -10   8   21.39    1.96
   2 -10   8   19.89    1.86
  -2  10  -8   16.70    2.38
   2 -10   9   96.15    3.62
   2 -10   9   95.40    2.91
   2 -10   9   96.58    2.29
  -2  10  -9   92.68    3.49
   2 -10  10    0.90    0.88
   2 -10  10    1.24    2.77
  -2  10 -10    0.88    1.61
  -2  10 -10    0.08    0.81
   2 -10  11   39.46    1.70
   2 -10  11   38.69    4.29
  -2  10 -11   42.15    2.34
  -2  10 -11   36.10    2.72
   2 -10  12    3.42    3.46
   2 -10  12    4.33    1.23
  -2  10 -12    5.49    1.98
  -2  10 -12    4.12    1.06
   2 -10  13   45.99    2.12
   2 -10  13   44.66    3.17
  -2  10 -13   47.15    2.71
  -2  10 -13   42.51    2.92
   2 -10  14   41.72    3.39
   2 -10  14   37.24    3.20
  -2  10 -14   43.56    4.69
  -2  10 -14   35.35    1.81
   2 -10  15   10.29    1.66
   2 -10  15   11.78    2.84
  -2  10 -15    8.96    2.39
  -2  10 -15    9.71    1.47
   2 -10  16   30.14    2.19
   2 -10  16   36.13    5.63
  -2  10 -16   28.23    3.00
  -2  10 -16   27.44    2.96
   2 -10  17   -1.70    2.14
   2 -10  17    0.34    2.33
  -2  10 -17    1.21    1.91
  -2  10 -17   -0.64    1.85
   2  -9 -17   10.43    4.12
   2  -9 -17   12.34    4.61
  -2   9  17    8.31    7.20
  -2   9  17   12.56    4.78
   2  -9 -16    5.96    3.80
   2  -9 -16    5.07    4.31
  -2   9  16    7.36    3.80
  -2   9  16    7.95    4.15
   2  -9 -15   55.92    5.53
   2  -9 -15   49.05    8.13
  -2   9  15   42.99    4.99
  -2   9  15   52.91    5.17
   2  -9 -14    4.48    3.40
   2  -9 -14    4.85    3.45
  -2   9  14   -1.75    3.38
  -2   9  14    2.20    3.28
   2  -9 -13   52.59    7.72
   2  -9 -13   34.04    7.75
  -2   9  13   39.83    4.71
  -2   9  13   40.79    4.47
   2  -9 -12  168.28    6.53
   2  -9 -12  144.21    6.50
  -2   9  12  148.98    6.15
  -2   9  12  143.97    9.52
   2  -9 -11   10.49    3.25
   2  -9 -11    4.84    3.66
  -2   9  11    6.67    3.16
  -2   9  11    9.74    5.58
   2  -9 -10  281.12   12.46
   2  -9 -10  297.77    7.90
  -2   9  10  278.98    7.57
  -2   9  10  256.85    7.59
   2  -9  -9   -2.23    3.24
   2  -9  -9    2.28    2.65
  -2   9   9    0.77    4.28
  -2   9   9    2.18    2.80
   2  -9  -8  605.41   11.54
   2  -9  -8  593.11   12.67
  -2   9   8  560.32   15.29
  -2   9   8  580.73   11.16
   2  -9  -7   36.98    3.32
   2  -9  -7   31.47    4.24
  -2   9   7   26.40    3.24
  -2   9   7   31.42    3.65
   2  -9  -6  706.57   17.41
   2  -9  -6  728.29   12.39
  -2   9   6  722.45   12.29
  -2   9   6  708.91   15.87
   2  -9  -5  125.11    6.37
   2  -9  -5  137.78    8.37
  -2   9   5  139.12    4.25
  -2   9   5  138.95    4.93
   2  -9  -4  689.18   12.45
   2  -9  -4  688.96   11.02
  -2   9   4  703.89   13.30
  -2   9   4  682.14   11.61
   2  -9  -3  253.98    5.02
   2  -9  -3  246.75    6.28
  -2   9   3  259.94    6.58
  -2   9   3  252.88    5.66
   2  -9  -2   25.58    1.94
   2  -9  -2   32.69    4.73
  -2   9   2   26.79    2.39
  -2   9   2   25.22    2.95
   2  -9  -1  234.06    4.21
   2  -9  -1  242.96    7.61
  -2   9   1  233.40    4.10
  -2   9   1  230.32    4.95
   2  -9   0   23.91    1.56
   2  -9   0   20.08    2.44
  -2   9   0   21.93    2.23
  -2   9   0   25.22    2.16
   2  -9   1  371.95    6.91
   2  -9   1  376.42    5.54
   2  -9   1  383.35    6.57
  -2   9  -1  377.52    6.28
   2  -9   2    3.16    1.66
   2  -9   2    0.39    1.46
   2  -9   2    4.10    2.38
   2  -9   2    0.75    0.80
   2  -9   3  527.86    8.43
   2  -9   3  504.09    6.76
   2  -9   3  504.88    6.73
   2  -9   3  513.08    8.72
   2  -9   4    5.84    1.65
   2  -9   4    3.55    0.83
   2  -9   4    3.99    1.78
   2  -9   4    3.49    1.47
   2  -9   5   81.57    2.54
   2  -9   5   83.39    1.83
   2  -9   5   87.12    4.37
   2  -9   5   87.43    3.15
   2  -9   6  200.77    3.25
   2  -9   6  206.95    4.56
   2  -9   6  207.55    3.29
  -2   9  -6  196.75    4.50
   2  -9   7    1.14    0.90
   2  -9   7    2.27    1.62
   2  -9   7    2.80    1.46
  -2   9  -7   -0.94    2.79
   2  -9   8  408.87    7.77
   2  -9   8  419.57    7.35
  -2   9  -8  402.07    7.67
   2  -9   9    3.44    1.79
   2  -9   9    0.34    1.12
  -2   9  -9    0.12    1.70
  -2   9  -9    3.04    1.83
   2  -9  10  296.26    5.09
   2  -9  10  277.51    6.20
  -2   9 -10  274.61    6.18
  -2   9 -10  296.90    5.99
   2  -9  11    2.83    1.27
   2  -9  11    2.78    1.95
  -2   9 -11    4.64    1.11
  -2   9 -11    3.78    3.07
   2  -9  12   82.10    3.53
   2  -9  12   86.23    3.75
  -2   9 -12   83.76    3.46
  -2   9 -12   81.95    3.35
   2  -9  13    4.98    2.08
   2  -9  13    2.64    2.26
  -2   9 -13    3.51    1.89
  -2   9 -13    1.08    1.12
   2  -9  14   51.99    5.37
   2  -9  14   51.05    2.47
  -2   9 -14   47.24    3.08
  -2   9 -14   51.05    2.14
   2  -9  15   35.43    3.27
   2  -9  15   30.75    2.28
  -2   9 -15   31.31    4.49
  -2   9 -15   35.94    2.98
   2  -9  16   -0.52    2.83
   2  -9  16   13.49    2.99
  -2   9 -16    9.80    3.82
  -2   9 -16   10.20    2.55
   2  -9  17   30.63    3.68
   2  -9  17   27.62    2.48
  -2   9 -17   30.59    4.75
  -2   9 -17   30.71    3.47
   2  -8 -18   32.45    8.04
   2  -8 -18   44.23    9.43
  -2   8  18   35.18    9.55
  -2   8  18   35.77    5.48
   2  -8 -17   -0.41    3.58
   2  -8 -17   -0.23    3.08
  -2   8  17   -0.84    5.96
  -2   8  17    2.50    3.30
   2  -8 -16  142.53   10.06
   2  -8 -16  152.71    7.52
  -2   8  16  148.31    6.85
  -2   8  16  133.86   11.06
   2  -8 -15    0.49    3.53
   2  -8 -15    2.20    3.22
  -2   8  15    2.08    5.65
  -2   8  15    3.30    3.26
   2  -8 -14  144.75    9.84
   2  -8 -14  177.37    7.13
  -2   8  14  156.72    6.54
  -2   8  14  152.49   10.35
   2  -8 -13  192.33    7.20
   2  -8 -13  225.65    7.42
  -2   8  13  202.57    7.20
  -2   8  13  210.36   10.82
   2  -8 -12    5.02    3.17
   2  -8 -12    6.35    3.30
  -2   8  12    4.43    3.11
  -2   8  12    2.51    5.41
   2  -8 -11   36.91    4.42
   2  -8 -11   31.85    6.66
  -2   8  11   38.42    4.04
  -2   8  11   30.73    4.16
   2  -8 -10  143.70    6.46
   2  -8 -10  153.76    5.94
  -2   8  10  156.76    5.83
  -2   8  10  144.09    6.13
   2  -8  -9  148.56    6.33
   2  -8  -9  163.43    8.68
  -2   8   9  153.97    6.01
  -2   8   9  147.14    5.41
   2  -8  -8  131.10    4.95
   2  -8  -8  129.38    9.03
  -2   8   8  115.30    7.40
  -2   8   8  117.07    8.17
   2  -8  -7   46.94    4.07
   2  -8  -7   43.38    3.42
  -2   8   7   49.54    3.69
  -2   8   7   45.65    3.29
   2  -8  -6   12.05    3.02
   2  -8  -6    7.37    2.34
  -2   8   6    6.28    4.49
  -2   8   6    8.39    2.34
   2  -8  -5  339.52    7.51
   2  -8  -5  336.76    6.58
  -2   8   5  335.50    6.40
  -2   8   5  333.02    6.91
   2  -8  -4  263.34    6.06
   2  -8  -4  259.70    5.19
  -2   8   4  259.91    5.63
  -2   8   4  249.70    5.10
   2  -8  -3  173.83    5.61
   2  -8  -3  175.85    4.85
  -2   8   3  174.28    4.39
  -2   8   3  174.81    3.83
   2  -8  -2  258.14    5.65
   2  -8  -2  246.42    6.10
  -2   8   2  241.87    5.05
  -2   8   2  243.71    5.79
   2  -8  -1  231.73    4.23
   2  -8  -1  238.71    7.29
  -2   8   1  230.73    4.76
  -2   8   1  232.36    4.02
   2  -8   0  757.07   10.36
   2  -8   0  775.00   11.97
  -2   8   0  756.66   13.18
  -2   8   0  756.65   11.34
   2  -8   1  117.54    3.10
   2  -8   1  119.18    3.45
   2  -8   1  117.11    3.49
  -2   8  -1  118.09    2.32
   2  -8   2  633.66   10.91
   2  -8   2  622.27    9.62
   2  -8   2  613.29    8.05
   2  -8   2  626.27    8.21
   2  -8   3   39.25    1.38
   2  -8   3   38.74    3.67
   2  -8   3   42.22    2.09
   2  -8   4  974.36   15.56
   2  -8   4  946.98   15.80
   2  -8   4  977.50   12.61
   2  -8   4  980.70   13.58
   2  -8   5  172.89    3.80
   2  -8   5  164.69    3.59
   2  -8   5  151.87    3.52
  -2   8  -5  158.67    3.69
   2  -8   6  575.12    8.74
   2  -8   6  528.62   10.24
   2  -8   6  556.78    7.60
  -2   8  -6  500.34    9.98
   2  -8   7  414.66    7.16
   2  -8   7  411.42    6.08
  -2   8  -7  400.19    5.95
  -2   8  -7  404.31    8.71
   2  -8   8  180.04    4.44
   2  -8   8  199.52    4.79
  -2   8  -8  173.73    4.37
  -2   8  -8  207.53    4.72
   2  -8   9  472.98    8.62
   2  -8   9  474.27    7.52
  -2   8  -9  465.92   10.56
  -2   8  -9  480.08    7.36
   2  -8  10    4.06    2.01
   2  -8  10    2.86    1.44
  -2   8 -10    2.88    1.30
  -2   8 -10    3.74    1.91
   2  -8  11  174.22    4.67
   2  -8  11  178.70    5.26
  -2   8 -11  169.36    4.64
  -2   8 -11  177.06    6.23
   2  -8  12   22.75    2.91
   2  -8  12   16.60    2.40
  -2   8 -12   17.90    1.58
  -2   8 -12   15.54    2.18
   2  -8  13   39.99    4.71
   2  -8  13   43.75    2.36
  -2   8 -13   37.39    2.76
  -2   8 -13   44.09    2.06
   2  -8  14   50.17    3.42
   2  -8  14   47.84    2.61
  -2   8 -14   50.87    2.34
  -2   8 -14   46.16    3.04
   2  -8  15    5.12    2.43
   2  -8  15    7.90    2.94
  -2   8 -15    4.46    2.11
  -2   8 -15    4.99    2.54
   2  -8  16   36.33    2.68
   2  -8  16   39.38    3.68
  -2   8 -16   40.59    3.05
   2  -8  17   -0.25    4.42
   2  -8  17    3.57    2.99
  -2   8 -17    1.86    2.07
   2  -8  18   -0.14    2.55
  -2   8 -18    0.52    2.69
   2  -7 -18   15.20    4.35
   2  -7 -18   22.39    8.25
  -2   7  18   21.39    5.21
  -2   7  18   16.45    4.53
   2  -7 -17  107.72    6.61
   2  -7 -17   69.45    8.89
  -2   7  17   98.24    6.21
  -2   7  17   99.65    6.64
   2  -7 -16    0.92    6.45
   2  -7 -16    8.24    3.41
  -2   7  16    2.61    3.64
  -2   7  16    6.68    3.87
   2  -7 -15  115.66    9.08
   2  -7 -15  123.51    6.36
  -2   7  15  111.49    5.88
  -2   7  15  124.26    6.28
   2  -7 -14   42.10    4.52
   2  -7 -14   45.13    4.82
  -2   7  14   51.99    4.80
  -2   7  14   42.81    4.30
   2  -7 -13   26.91    4.21
   2  -7 -13   33.62    4.09
  -2   7  13   32.57    4.21
  -2   7  13   27.18    3.92
   2  -7 -12    3.98    3.22
   2  -7 -12    4.77    3.21
  -2   7  12    7.50    3.07
  -2   7  12    5.49    3.27
   2  -7 -11  223.87    7.39
   2  -7 -11  235.17    7.17
  -2   7  11  222.25    7.22
  -2   7  11  225.19    7.05
   2  -7 -10  271.26   11.69
   2  -7 -10  286.06    7.52
  -2   7  10  274.70    7.75
  -2   7  10  280.07    7.40
   2  -7  -9   20.45    3.69
   2  -7  -9   30.73    3.44
  -2   7   9   21.98    3.31
  -2   7   9   23.38    3.72
   2  -7  -8  836.72   16.99
   2  -7  -8  809.77   14.81
  -2   7   8  829.02   14.02
  -2   7   8  805.75   14.05
   2  -7  -7    7.70    2.47
   2  -7  -7    4.12    2.91
  -2   7   7    8.65    2.73
  -2   7   7    7.44    4.08
   2  -7  -6 1945.25   33.14
   2  -7  -6 1912.63   28.41
  -2   7   6 1881.60   31.54
  -2   7   6 1957.46   29.13
   2  -7  -5  204.46    6.82
   2  -7  -5  201.87    8.11
  -2   7   5  215.48    5.24
  -2   7   5  206.77    6.67
   2  -7  -4 1009.30   14.85
   2  -7  -4 1041.87   18.72
  -2   7   4 1021.26   15.41
  -2   7   4 1009.71   14.78
   2  -7  -3  284.18    5.97
   2  -7  -3  272.20    5.17
  -2   7   3  286.24    5.18
  -2   7   3  287.22    5.67
   2  -7  -2  215.17    5.89
   2  -7  -2  218.27    5.01
  -2   7   2  218.04    5.45
  -2   7   2  214.33    4.61
   2  -7  -1 1935.62   27.75
   2  -7  -1 1957.83   26.59
  -2   7   1 1935.72   27.32
  -2   7   1 1985.60   26.89
   2  -7   0   97.18    2.39
   2  -7   0   97.13    3.10
  -2   7   0   98.55    2.91
  -2   7   0   96.17    2.23
   2  -7   1  746.11    9.77
   2  -7   1  779.59   10.96
   2  -7   1  775.77   11.33
  -2   7  -1  760.60    9.86
   2  -7   2    1.72    0.85
   2  -7   2    2.16    1.35
   2  -7   2    0.46    0.84
   2  -7   2    3.81    1.21
   2  -7   3  392.62    6.10
   2  -7   3  390.13    5.23
   2  -7   3  404.89    7.47
   2  -7   3  390.69    6.27
   2  -7   4   27.65    1.24
   2  -7   4   33.82    1.92
   2  -7   4   30.67    1.98
   2  -7   4   35.50    1.76
   2  -7   5   33.64    1.83
   2  -7   5   37.65    1.42
  -2   7  -5   34.75    2.90
   2  -7   6  606.09    9.12
   2  -7   6  591.12    8.19
  -2   7  -6  588.05   10.47
  -2   7  -6  595.79    8.12
   2  -7   7   22.03    2.31
   2  -7   7   28.67    3.07
  -2   7  -7   27.43    3.01
  -2   7  -7   18.13    1.39
   2  -7   8  459.97    7.64
   2  -7   8  460.64    8.30
  -2   7  -8  454.24    7.58
  -2   7  -8  460.68    6.87
   2  -7   9   62.12    2.47
   2  -7   9   74.08    2.98
  -2   7  -9   66.83    2.81
  -2   7  -9   60.14    2.22
   2  -7  10  545.39    9.70
   2  -7  10  550.96    9.02
  -2   7 -10  562.05    9.69
  -2   7 -10  562.04    8.89
   2  -7  11    1.03    2.60
   2  -7  11    3.89    1.93
  -2   7 -11    5.51    2.87
  -2   7 -11    1.06    2.19
   2  -7  12   47.55    3.75
   2  -7  12   41.64    4.61
  -2   7 -12   46.71    2.56
  -2   7 -12   42.97    2.11
   2  -7  13   27.47    2.68
   2  -7  13   27.62    2.28
  -2   7 -13   24.27    2.41
  -2   7 -13   29.51    2.04
   2  -7  14   14.17    2.67
   2  -7  14   15.44    2.11
  -2   7 -14   13.34    2.25
  -2   7 -14   16.53    1.97
   2  -7  15   44.62    3.39
   2  -7  15   38.66    2.72
  -2   7 -15   42.38    2.50
  -2   7 -15   41.20    2.91
   2  -7  16   11.75    4.94
   2  -7  16   12.40    2.25
  -2   7 -16   11.04    2.15
  -2   7 -16   12.13    2.37
   2  -7  17   47.14    4.98
   2  -7  17   52.56    4.03
  -2   7 -17   48.80    3.09
  -2   7 -17   43.97    3.27
   2  -7  18   -0.23    4.93
   2  -7  18    5.08    2.19
  -2   7 -18    6.04    2.25
  -2   7 -18    0.72    2.11
   2  -6 -19    7.63    3.93
   2  -6 -19   11.31    4.37
  -2   6  19    9.41    4.31
  -2   6  19    9.25    5.04
   2  -6 -18   80.94    6.13
   2  -6 -18   76.09    8.61
  -2   6  18   76.73    5.83
  -2   6  18   74.09    6.46
   2  -6 -17   13.81    3.90
   2  -6 -17   13.91    4.21
  -2   6  17   15.37    4.54
  -2   6  17    9.11    4.01
   2  -6 -16  117.52    8.95
   2  -6 -16  126.03    9.63
  -2   6  16  112.92    6.50
  -2   6  16  117.52    6.07
   2  -6 -15    6.40    3.35
   2  -6 -15   11.45    3.66
  -2   6  15   11.03    3.45
  -2   6  15    2.78    3.82
   2  -6 -14  116.66    8.63
   2  -6 -14  134.53    9.18
  -2   6  14  124.17    8.57
  -2   6  14  119.97    6.02
   2  -6 -13   41.10    4.33
   2  -6 -13   38.07    4.12
  -2   6  13   37.51    4.34
  -2   6  13   41.96    6.54
   2  -6 -12  422.03    9.69
   2  -6 -12  386.12    9.40
  -2   6  12  385.58    9.77
  -2   6  12  396.19   12.72
   2  -6 -11   86.76    4.96
   2  -6 -11   87.89    5.18
  -2   6  11   86.66    7.67
  -2   6  11   84.45    5.22
   2  -6 -10  354.64   11.41
   2  -6 -10  335.24    8.37
  -2   6  10  343.78    7.91
  -2   6  10  337.54    8.50
   2  -6  -9  193.75    9.22
   2  -6  -9  188.08    5.67
  -2   6   9  184.61    5.51
  -2   6   9  187.85    5.97
   2  -6  -8  119.10    4.89
   2  -6  -8  117.04    4.47
  -2   6   8  117.23    4.31
  -2   6   8  130.19    7.59
   2  -6  -7  340.01    7.34
   2  -6  -7  333.33    6.64
  -2   6   7  341.30    7.02
  -2   6   7  337.47    6.71
   2  -6  -6   49.53    2.99
   2  -6  -6   55.88    3.46
  -2   6   6   49.53    5.26
  -2   6   6   48.71    2.94
   2  -6  -5  491.95    8.28
   2  -6  -5  490.12    8.81
  -2   6   5  496.75    8.19
  -2   6   5  482.50    8.45
   2  -6  -4  299.20    5.58
   2  -6  -4  294.39    6.17
  -2   6   4  297.42    5.43
  -2   6   4  294.44    5.82
   2  -6  -3  443.19    6.99
   2  -6  -3  444.50    7.56
  -2   6   3  454.18    6.98
  -2   6   3  446.73    7.30
   2  -6  -2  693.89    9.71
   2  -6  -2  695.74   12.39
  -2   6   2  673.19    9.70
  -2   6   2  698.87   10.98
   2  -6  -1  179.82    3.81
   2  -6  -1  183.48    3.35
  -2   6   1  179.77    3.21
  -2   6   1  171.65    3.56
   2  -6   0 1011.16   14.27
   2  -6   0 1046.70   14.23
  -2   6   0 1021.58   13.04
  -2   6   0 1018.98   13.68
   2  -6   1    7.10    1.65
   2  -6   1   11.36    2.29
   2  -6   1    8.80    1.17
  -2   6  -1    8.36    0.95
   2  -6   2  103.99    2.47
   2  -6   2  102.20    1.96
   2  -6   2  105.90    2.80
   2  -6   2  108.45    2.29
   2  -6   3  374.35    5.61
   2  -6   3  377.57    5.52
   2  -6   3  380.86    5.06
   2  -6   3  363.53    4.96
   2  -6   4  326.44    5.54
   2  -6   4  320.06    4.91
  -2   6  -4  318.53    4.57
  -2   6  -4  309.96    5.92
   2  -6   5  328.00    5.06
   2  -6   5  315.34    5.60
  -2   6  -5  302.70    4.50
  -2   6  -5  316.81    6.07
   2  -6   6  342.44    5.46
   2  -6   6  363.66    5.39
  -2   6  -6  371.05    6.33
  -2   6  -6  339.31    5.42
   2  -6   7  248.95    5.31
   2  -6   7  248.47    5.83
  -2   6  -7  248.05    5.65
  -2   6  -7  247.37    5.11
   2  -6   8  115.47    3.12
   2  -6   8  122.26    2.92
  -2   6  -8  124.15    3.93
  -2   6  -8  111.34    2.92
   2  -6   9  290.01    5.32
   2  -6   9  283.54    5.52
  -2   6  -9  288.65    5.07
  -2   6  -9  275.36    5.33
   2  -6  10    2.41    1.74
   2  -6  10    7.25    1.93
  -2   6 -10    7.84    1.80
  -2   6 -10    4.76    2.54
   2  -6  11   61.33    3.18
   2  -6  11   62.36    4.40
  -2   6 -11   62.47    4.29
  -2   6 -11   65.33    2.55
   2  -6  12   17.94    4.06
   2  -6  12   17.73    2.16
  -2   6 -12   22.29    2.19
  -2   6 -12   22.20    2.02
   2  -6  13   21.06    2.70
   2  -6  13   25.03    2.36
  -2   6 -13   28.55    2.25
  -2   6 -13   23.57    2.38
   2  -6  14   48.45    3.29
   2  -6  14   47.03    4.36
  -2   6 -14   43.23    2.63
  -2   6 -14   43.67    2.74
   2  -6  15    6.12    2.01
   2  -6  15    1.83    4.10
  -2   6 -15    3.40    1.88
  -2   6 -15    3.01    1.97
   2  -6  16   55.59    3.88
   2  -6  16   54.97    3.29
  -2   6 -16   49.63    3.18
  -2   6 -16   58.19    3.13
   2  -6  17    2.58    2.21
  -2   6 -17    4.19    2.14
  -2   6 -17    2.19    2.10
   2  -6  18   33.07    3.17
   2  -6  18   35.89    3.85
  -2   6 -18   28.31    3.09
   2  -5 -19   13.97    6.65
   2  -5 -19   17.01    4.46
  -2   5  19   17.53    4.40
  -2   5  19   15.38    5.30
   2  -5 -18   14.48    3.94
   2  -5 -18   13.62    4.15
  -2   5  18   14.98    4.04
  -2   5  18   19.04    8.00
   2  -5 -17  108.78    5.83
   2  -5 -17   81.80    8.50
  -2   5  17  100.19    5.63
  -2   5  17   99.47    6.27
   2  -5 -16   35.02    4.25
   2  -5 -16   39.98    7.23
  -2   5  16   35.33    4.95
  -2   5  16   33.49    4.34
   2  -5 -15  148.35    9.07
   2  -5 -15  177.28    6.71
  -2   5  15  162.60    6.76
  -2   5  15  160.50    9.43
   2  -5 -14   27.72    6.50
   2  -5 -14   27.71    3.83
  -2   5  14   27.10    6.20
  -2   5  14   24.91    4.18
   2  -5 -13  197.62    9.90
   2  -5 -13  210.45    6.86
  -2   5  13  202.40    9.51
  -2   5  13  206.49    7.06
   2  -5 -12   99.18    5.32
   2  -5 -12   97.02    8.34
  -2   5  12   95.85    7.95
  -2   5  12  100.21    5.64
   2  -5 -11  184.74    9.56
   2  -5 -11  196.13    6.29
  -2   5  11  194.56    6.68
  -2   5  11  196.04    8.94
   2  -5 -10  490.41   12.63
   2  -5 -10  463.10    9.66
  -2   5  10  466.21    9.92
  -2   5  10  489.88   12.34
   2  -5  -9   10.91    3.02
   2  -5  -9   14.23    2.83
  -2   5   9   12.47    2.78
  -2   5   9   14.46    3.09
   2  -5  -8 1842.88   31.32
   2  -5  -8 1901.50   28.35
  -2   5   8 1833.16   31.17
  -2   5   8 1908.58   28.48
   2  -5  -7    1.12    1.68
   2  -5  -7    0.34    1.84
  -2   5   7   -0.42    1.63
  -2   5   7    0.03    1.83
   2  -5  -6 1310.03   21.40
   2  -5  -6 1308.33   19.61
  -2   5   6 1322.14   19.08
  -2   5   6 1314.13   19.51
   2  -5  -5  233.01    4.87
   2  -5  -5  235.05    5.24
  -2   5   5  244.08    5.21
  -2   5   5  240.83    4.86
   2  -5  -4  722.56   12.32
   2  -5  -4  706.35   10.77
  -2   5   4  705.26   10.16
  -2   5   4  713.37   10.50
   2  -5  -3  367.03    5.79
   2  -5  -3  359.39    6.17
  -2   5   3  359.96    5.85
  -2   5   3  366.90    5.73
   2  -5  -2   23.46    2.01
   2  -5  -2   19.94    1.72
  -2   5   2   21.63    1.61
  -2   5   2   20.30    1.78
   2  -5  -1 2172.40   28.79
   2  -5  -1 2191.36   31.51
  -2   5   1 2197.12   28.98
  -2   5   1 2172.69   29.08
   2  -5   0   33.31    1.55
   2  -5   0   39.63    3.00
  -2   5   0   39.03    1.64
  -2   5   0   34.62    1.45
   2  -5   1  372.16    5.25
   2  -5   1  363.65    4.89
   2  -5   1  369.91    4.99
   2  -5   1  372.90    5.04
   2  -5   2   19.22    1.77
   2  -5   2   16.42    1.20
   2  -5   2   16.96    1.75
   2  -5   2   16.09    1.75
   2  -5   3  114.50    2.13
   2  -5   3  111.42    2.14
  -2   5  -3  117.10    2.24
  -2   5  -3  109.48    2.14
   2  -5   4    3.28    0.92
   2  -5   4    1.61    0.92
  -2   5  -4    3.37    1.53
  -2   5  -4    2.88    1.58
   2  -5   5    5.02    1.10
   2  -5   5    7.04    1.13
  -2   5  -5    6.14    1.06
  -2   5  -5    5.48    1.05
   2  -5   6  329.82    6.30
   2  -5   6  342.92    6.33
  -2   5  -6  327.09    5.02
  -2   5  -6  336.96    5.08
   2  -5   7   30.57    1.67
   2  -5   7   23.00    1.66
  -2   5  -7   29.51    1.56
  -2   5  -7   24.56    1.59
   2  -5   8  280.89    5.00
   2  -5   8  283.96    5.01
  -2   5  -8  277.78    6.09
  -2   5  -8  284.19    6.18
   2  -5   9    6.55    1.71
   2  -5   9    4.21    1.69
  -2   5  -9    8.81    1.52
  -2   5  -9    3.33    1.51
   2  -5  10  337.30    6.37
   2  -5  10  343.19    6.50
  -2   5 -10  350.45    7.78
  -2   5 -10  337.37    6.08
   2  -5  11   99.82    3.77
   2  -5  11  102.18    5.40
  -2   5 -11  104.98    4.87
  -2   5 -11   98.43    4.82
   2  -5  12   47.58    4.84
   2  -5  12   46.38    2.86
  -2   5 -12   55.29    2.70
  -2   5 -12   48.46    2.61
   2  -5  13   69.58    3.47
   2  -5  13   70.90    3.28
  -2   5 -13   70.80    3.00
  -2   5 -13   68.14    3.06
   2  -5  14    8.07    3.56
   2  -5  14    6.79    2.37
  -2   5 -14    5.93    1.91
  -2   5 -14    7.80    2.01
   2  -5  15   28.30    3.13
   2  -5  15   27.91    2.83
  -2   5 -15   21.67    2.51
  -2   5 -15   28.26    2.57
   2  -5  16   11.26    2.83
   2  -5  16    7.55    2.48
  -2   5 -16    9.80    2.40
   2  -5  17   29.99    3.20
  -2   5 -17   33.66    4.96
   2  -5  18    0.79    2.74
   2  -5  18    5.05    2.46
  -2   5 -18    1.06    3.90
   2  -4 -19    4.61    3.57
   2  -4 -19    8.87    3.82
  -2   4  19    7.13    4.60
  -2   4  19   11.91    3.80
   2  -4 -18   58.12    7.72
   2  -4 -18   69.89    8.03
  -2   4  18   64.82    4.98
  -2   4  18   64.10    6.23
   2  -4 -17    8.35    3.45
   2  -4 -17    9.01    3.44
  -2   4  17    8.82    6.94
  -2   4  17    5.64    3.41
   2  -4 -16  157.12    9.38
   2  -4 -16  143.34    5.84
  -2   4  16  147.65   10.45
  -2   4  16  155.51    9.07
   2  -4 -15    2.62    2.83
   2  -4 -15   -1.08    2.71
  -2   4  15    1.20    3.06
  -2   4  15    2.64    4.44
   2  -4 -14  293.08   10.91
   2  -4 -14  271.53    7.63
  -2   4  14  279.69    8.25
  -2   4  14  270.49    7.52
   2  -4 -13   89.37    5.12
   2  -4 -13  100.11    5.07
  -2   4  13  100.51    5.00
  -2   4  13   97.78    5.65
   2  -4 -12  318.57    8.14
   2  -4 -12  334.74   11.43
  -2   4  12  321.15    8.80
  -2   4  12  321.24    7.94
   2  -4 -11   56.44    4.10
   2  -4 -11   58.50    3.90
  -2   4  11   52.64    3.81
  -2   4  11   59.24    4.61
   2  -4 -10   50.83    3.68
   2  -4 -10   41.25    3.47
  -2   4  10   50.93    4.06
  -2   4  10   44.77    5.58
   2  -4  -9  664.23   11.54
   2  -4  -9  686.70   11.34
  -2   4   9  683.55   14.06
  -2   4   9  693.26   12.07
   2  -4  -8  143.69    6.95
   2  -4  -8  154.18    4.32
  -2   4   8  156.59    4.38
  -2   4   8  148.29    4.68
   2  -4  -7  126.70    3.86
   2  -4  -7  119.07    4.08
  -2   4   7  118.50    6.51
  -2   4   7  127.39    3.81
   2  -4  -6  100.48    3.61
   2  -4  -6   98.11    3.39
  -2   4   6   95.07    3.61
  -2   4   6   99.78    3.31
   2  -4  -5    7.28    1.73
   2  -4  -5    5.86    1.95
  -2   4   5    7.42    1.92
  -2   4   5    8.19    1.68
   2  -4  -4  241.14    4.77
   2  -4  -4  253.55    4.62
  -2   4   4  249.66    4.50
  -2   4   4  248.08    4.74
   2  -4  -3   36.43    2.30
   2  -4  -3   35.13    3.42
  -2   4   3   32.98    2.15
  -2   4   3   34.12    3.23
   2  -4  -2  639.32    8.94
   2  -4  -2  661.48    9.47
  -2   4   2  644.03    8.97
  -2   4   2  647.77    8.94
   2  -4  -1 2784.22   39.60
   2  -4  -1 2799.29   38.15
  -2   4   1 2747.45   37.07
  -2   4   1 2831.70   37.97
   2  -4   0 5350.29   76.92
   2  -4   0 5470.94   78.65
  -2   4   0 5442.52   78.21
  -2   4   0 5417.64   77.42
   2  -4   1  134.00    2.59
   2  -4   1  134.63    2.59
   2  -4   1  139.27    2.31
   2  -4   1  136.65    2.49
   2  -4   2   30.31    1.92
   2  -4   2   31.66    2.15
   2  -4   2   29.98    1.08
  -2   4  -2   30.82    1.39
   2  -4   3  102.58    2.14
   2  -4   3  106.09    1.86
  -2   4  -3  103.40    3.02
  -2   4  -3  102.26    1.82
   2  -4   4  157.20    2.48
   2  -4   4  152.67    2.79
  -2   4  -4  153.56    2.73
  -2   4  -4  156.66    2.47
   2  -4   5    5.92    1.20
   2  -4   5    4.56    1.00
  -2   4  -5    5.41    1.55
  -2   4  -5    3.65    1.92
   2  -4   6    3.12    1.19
   2  -4   6    0.55    0.99
  -2   4  -6    1.98    1.85
  -2   4  -6    2.41    0.92
   2  -4   7   34.68    1.79
   2  -4   7   31.67    2.67
  -2   4  -7   33.26    2.41
  -2   4  -7   31.98    1.75
   2  -4   8   76.68    3.77
   2  -4   8   81.37    2.68
  -2   4  -8   82.81    2.54
  -2   4  -8   80.27    2.28
   2  -4   9  372.62    8.29
   2  -4   9  370.09    6.61
  -2   4  -9  377.17    6.53
  -2   4  -9  372.02    7.50
   2  -4  10   17.97    2.20
   2  -4  10   13.06    2.19
  -2   4 -10   14.40    2.04
  -2   4 -10   18.11    3.00
   2  -4  11  136.41    4.23
   2  -4  11  135.12    4.24
  -2   4 -11  127.21    3.63
  -2   4 -11  138.31    5.79
   2  -4  12   37.71    4.67
   2  -4  12   35.88    4.83
  -2   4 -12   39.32    2.46
  -2   4 -12   36.42    4.22
   2  -4  13    6.36    2.13
   2  -4  13    4.23    2.17
  -2   4 -13    4.65    1.78
  -2   4 -13    3.70    3.35
   2  -4  14    3.19    2.10
   2  -4  14    1.93    3.29
  -2   4 -14    0.86    1.62
  -2   4 -14    0.01    2.98
   2  -4  15   -0.72    1.88
   2  -4  15   -0.60    2.00
  -2   4 -15    1.65    2.90
   2  -4  16   23.95    2.98
   2  -4  16   24.15    3.24
  -2   4 -16   23.72    2.88
   2  -4  17    1.76    2.25
  -2   4 -17    0.63    2.21
   2  -4  18    6.80    2.73
  -2   4 -18    8.70    2.68
  -2   4 -18    0.83    2.22
   2  -3 -20   14.58    4.18
  -2   3  20   13.46    8.75
  -2   3  20   18.34    4.18
   2  -3 -19   11.79    6.03
   2  -3 -19   10.09    3.70
  -2   3  19   16.82    3.76
   2  -3 -18    6.32    3.30
   2  -3 -18    1.16    5.47
  -2   3  18    5.35    4.14
  -2   3  18    7.27    3.24
   2  -3 -17   66.31    4.75
  -2   3  17   67.87    5.61
  -2   3  17   66.65    4.73
   2  -3 -16    4.67    4.71
   2  -3 -16    0.61    3.02
  -2   3  16    4.97    4.57
  -2   3  16   -2.09    6.11
   2  -3 -15   64.89    4.42
   2  -3 -15   71.19    4.45
  -2   3  15   61.46    6.88
   2  -3 -14  173.08    9.04
   2  -3 -14  120.09    8.13
  -2   3  14  111.23    6.04
  -2   3  14  123.50    5.23
   2  -3 -13  172.66    5.92
   2  -3 -13  166.21    6.07
  -2   3  13  170.73    6.74
  -2   3  13  162.97    5.84
   2  -3 -12  200.71    6.48
   2  -3 -12  230.39    9.33
  -2   3  12  216.60    7.24
  -2   3  12  207.00    6.16
   2  -3 -11  125.26    4.65
   2  -3 -11  120.50    4.91
  -2   3  11  126.67    5.46
  -2   3  11  119.78    4.64
   2  -3 -10  425.44    8.31
   2  -3 -10  436.44    8.24
  -2   3  10  427.47    8.99
  -2   3  10  426.30    8.12
   2  -3  -9  196.44    5.26
   2  -3  -9  204.02    7.11
  -2   3   9  200.69    7.03
  -2   3   9  207.45    5.51
   2  -3  -8  163.11    4.29
   2  -3  -8  152.25    4.37
  -2   3   8  160.69    4.27
  -2   3   8  167.07    4.86
   2  -3  -7   43.02    2.75
   2  -3  -7   47.49    2.93
  -2   3   7   46.65    2.68
  -2   3   7   49.50    3.11
   2  -3  -6   84.11    2.90
   2  -3  -6   85.01    3.15
  -2   3   6   83.18    3.17
  -2   3   6   81.36    2.82
   2  -3  -5   16.75    1.92
   2  -3  -5   18.19    3.46
  -2   3   5   18.07    3.07
  -2   3   5   17.35    2.14
   2  -3  -4   18.29    2.09
   2  -3  -4   20.49    1.97
  -2   3   4   22.72    3.11
  -2   3   4   26.09    2.16
   2  -3  -3  546.61    8.00
   2  -3  -3  517.75   10.11
  -2   3   3  541.55    7.74
  -2   3   3  525.21    7.89
   2  -3  -2 1941.79   28.38
   2  -3  -2 1951.22   26.27
  -2   3   2 1975.20   26.19
  -2   3   2 1935.93   25.90
   2  -3  -127686.43  521.62
   2  -3  -126940.99  509.06
  -2   3   127637.44  520.12
  -2   3   127115.65  513.11
   2  -3   0 1974.96   27.76
   2  -3   0 1962.41   24.77
  -2   3   0 1945.85   24.28
  -2   3   0 1960.38   25.48
   2  -3   1  529.99    6.91
   2  -3   1  522.84    7.11
   2  -3   1  518.23    6.22
   2  -3   1  488.71    6.91
   2  -3   2   21.35    2.38
   2  -3   2   21.58    0.84
  -2   3  -2   22.57    2.38
  -2   3  -2   21.16    0.82
   2  -3   3  139.14    2.70
   2  -3   3  127.55    1.91
  -2   3  -3  127.75    1.87
  -2   3  -3  139.43    2.60
   2  -3   4   54.27    1.80
   2  -3   4   52.06    1.27
  -2   3  -4   51.76    1.75
  -2   3  -4   54.33    1.80
   2  -3   5   13.52    1.08
   2  -3   5   16.20    1.45
  -2   3  -5   15.91    1.46
  -2   3  -5   15.49    0.98
   2  -3   6    1.66    0.98
   2  -3   6    1.81    1.26
  -2   3  -6    1.57    0.86
  -2   3  -6    1.92    2.06
   2  -3   7  411.65    6.64
   2  -3   7  407.52    6.03
  -2   3  -7  406.81    5.83
  -2   3  -7  427.95    6.66
   2  -3   8  292.42    5.00
   2  -3   8  293.62    5.46
  -2   3  -8  295.79    6.85
  -2   3  -8  287.30    5.84
   2  -3   9   44.18    2.35
   2  -3   9   29.90    4.04
  -2   3  -9   42.36    1.98
  -2   3  -9   36.94    2.38
   2  -3  10  227.23    6.97
   2  -3  10  225.22    5.26
  -2   3 -10  226.98    5.05
  -2   3 -10  224.39    4.48
   2  -3  11   44.39    3.11
   2  -3  11   46.02    3.01
  -2   3 -11   46.34    2.44
  -2   3 -11   42.81    2.87
   2  -3  12   48.66    5.28
   2  -3  12   49.64    3.28
  -2   3 -12   55.38    3.07
  -2   3 -12   49.36    2.61
   2  -3  13   31.81    3.05
   2  -3  13   37.08    2.98
  -2   3 -13   34.06    2.76
  -2   3 -13   33.87    2.45
   2  -3  14    2.85    2.16
  -2   3 -14    1.72    1.67
  -2   3 -14    1.15    1.97
   2  -3  15   11.78    2.79
   2  -3  15   12.54    2.70
  -2   3 -15   10.31    2.53
   2  -3  16    0.73    2.20
  -2   3 -16   -2.18    2.11
   2  -3  17    2.13    2.34
   2  -3  17    0.49    2.26
  -2   3 -17    0.71    1.75
  -2   3 -17   -0.50    2.34
   2  -3  18   -1.78    2.27
  -2   3 -18    0.36    1.79
  -2   3 -18    1.35    3.75
   2  -2 -20   22.46    6.68
  -2   2  20   21.68    5.32
  -2   2  20   22.52    4.16
   2  -2 -19    1.95    2.76
   2  -2 -19    0.96    2.73
  -2   2  19   -0.43    2.68
   2  -2 -18   83.14    7.82
  -2   2  18   89.96    5.05
   2  -2 -17   -1.81    2.74
  -2   2  17   -6.47    3.39
  -2   2  17    1.17    2.64
   2  -2 -16   72.31    4.49
   2  -2 -16   71.39    4.46
  -2   2  16   75.98    5.40
  -2   2  16   73.15    7.00
   2  -2 -15   16.97    3.28
  -2   2  15   18.64    5.25
   2  -2 -14  286.94    7.73
   2  -2 -14  287.96    7.38
  -2   2  14  288.22    7.31
   2  -2 -13   34.03    3.75
   2  -2 -13   28.53    3.62
  -2   2  13   29.57    3.54
  -2   2  13   30.33    4.39
   2  -2 -12  453.41   12.21
  -2   2  12  446.58    9.06
  -2   2  12  471.68   10.49
   2  -2 -11   27.61    2.99
   2  -2 -11   27.49    3.16
  -2   2  11   26.21    3.78
  -2   2  11   33.99    3.02
   2  -2 -10   23.59    2.78
   2  -2 -10   22.36    2.61
  -2   2  10   23.54    3.31
  -2   2  10   20.62    2.57
   2  -2  -9    2.46    1.99
   2  -2  -9    4.11    3.06
  -2   2   9   -0.60    2.98
   2  -2  -8   10.22    2.28
   2  -2  -8   15.00    2.13
  -2   2   8   15.72    4.18
  -2   2   8   12.41    2.07
   2  -2  -7   73.05    2.92
   2  -2  -7   76.70    4.91
  -2   2   7   76.42    2.89
  -2   2   7   80.92    5.38
   2  -2  -6   70.67    2.72
   2  -2  -6   70.89    2.58
  -2   2   6   69.64    2.52
  -2   2   6   76.19    4.73
   2  -2  -5  334.27    5.74
   2  -2  -5  351.47    5.69
  -2   2   5  346.54    5.92
  -2   2   5  344.20    5.54
   2  -2  -4   90.82    2.87
   2  -2  -4   88.06    2.97
  -2   2   4   89.77    3.06
  -2   2   4   86.08    2.71
   2  -2  -3 1857.60   24.73
   2  -2  -3 1816.64   24.47
  -2   2   3 1890.66   27.20
  -2   2   3 1848.61   24.77
   2  -2  -2 6913.88  102.60
   2  -2  -2 6913.82  102.89
  -2   2   2 7058.19  104.95
  -2   2   2 7057.89  104.70
   2  -2  -1   43.76    3.78
   2  -2  -1   40.06    1.81
  -2   2   1   38.93    2.99
  -2   2   1   40.38    2.23
   2  -2   0 5836.84   82.30
   2  -2   0 5904.00   88.16
   2  -2   0 5974.91   86.28
  -2   2   0 5860.96   81.00
   2  -2   1  137.77    2.08
   2  -2   1  140.54    2.34
   2  -2   1  141.96    3.19
  -2   2  -1  144.43    3.15
   2  -2   2  256.01    3.33
   2  -2   2  273.72    4.39
  -2   2  -2  249.10    3.12
  -2   2  -2  275.26    4.32
   2  -2   3  167.10    2.18
   2  -2   3  166.30    3.16
  -2   2  -3  162.04    3.04
  -2   2  -3  170.42    2.55
   2  -2   4  347.09    5.03
   2  -2   4  334.39    5.12
  -2   2  -4  345.52    4.69
  -2   2  -4  344.71    5.17
   2  -2   5   35.70    1.37
   2  -2   5   40.29    1.95
  -2   2  -5   42.50    1.89
  -2   2  -5   34.80    1.83
   2  -2   6   21.96    1.45
   2  -2   6   23.94    1.89
  -2   2  -6   22.99    1.23
  -2   2  -6   17.75    1.84
   2  -2   7  146.13    4.40
   2  -2   7  136.01    3.49
  -2   2  -7  140.14    3.37
  -2   2  -7  148.14    2.79
   2  -2   8   12.08    1.96
   2  -2   8   16.97    1.70
  -2   2  -8   16.50    2.24
  -2   2  -8   12.66    1.84
   2  -2   9    1.73    2.44
   2  -2   9   -0.48    1.62
  -2   2  -9   -3.63    2.50
  -2   2  -9   -0.75    1.88
   2  -2  10   46.97    4.90
   2  -2  10   60.12    2.90
  -2   2 -10   43.52    2.83
  -2   2 -10   51.45    3.56
   2  -2  11   23.06    2.81
   2  -2  11   29.03    4.43
  -2   2 -11   23.38    2.05
  -2   2 -11   21.28    2.56
   2  -2  12   41.71    3.15
   2  -2  12   40.18    3.35
  -2   2 -12   40.67    2.48
  -2   2 -12   36.51    3.05
   2  -2  13   59.00    3.45
   2  -2  13   48.50    3.59
  -2   2 -13   59.10    2.83
  -2   2 -13   48.10    5.19
   2  -2  14  103.59    4.55
  -2   2 -14  100.91    6.11
  -2   2 -14  104.60    3.58
   2  -2  15   30.94    3.42
   2  -2  15   39.01    3.40
  -2   2 -15   33.78    5.18
   2  -2  16   22.05    3.20
  -2   2 -16   17.48    3.03
  -2   2 -16   16.44    2.36
   2  -2  17   14.20    3.28
   2  -2  17   20.34    3.39
  -2   2 -17   19.22    2.52
  -2   2 -17   22.95    3.37
   2  -2  18   11.79    3.34
  -2   2 -18   12.76    3.38
   2  -1 -20    0.21    2.81
  -2   1  20    2.56    2.82
   2  -1 -19   30.66    3.87
  -2   1  19   29.27    5.09
  -2   1  19   26.69    3.73
   2  -1 -18    1.04    2.46
  -2   1  18    0.05    2.42
   2  -1 -17    8.49    3.06
   2  -1 -17   10.74    3.09
  -2   1  17    9.72    2.94
   2  -1 -16    6.82    2.74
  -2   1  16    2.45    3.51
  -2   1  16    2.97    4.43
   2  -1 -15    9.79    2.81
  -2   1  15    9.16    3.72
  -2   1  15   11.72    4.73
   2  -1 -14   74.63    4.40
   2  -1 -14   75.66    4.09
  -2   1  14   70.94    4.13
   2  -1 -13   18.25    3.22
   2  -1 -13   17.59    3.06
  -2   1  13   18.19    4.07
  -2   1  13   25.40    3.07
   2  -1 -12  130.86    4.44
  -2   1  12  132.45    5.70
  -2   1  12  115.64    4.43
   2  -1 -11    6.05    2.49
   2  -1 -11    7.19    2.25
  -2   1  11    5.93    2.26
  -2   1  11   11.59    3.02
   2  -1 -10  149.21    4.17
   2  -1 -10  151.78    4.49
  -2   1  10  148.25    6.02
  -2   1  10  151.47    7.52
   2  -1  -9   25.44    3.98
   2  -1  -9   19.98    3.63
  -2   1   9   19.30    3.56
  -2   1   9   18.75    2.81
   2  -1  -8    7.64    1.91
   2  -1  -8   10.90    2.16
  -2   1   8   11.41    1.88
  -2   1   8   10.20    2.41
   2  -1  -7  152.67    3.83
   2  -1  -7  154.79    3.56
  -2   1   7  161.72    5.20
  -2   1   7  156.45    4.12
   2  -1  -6   55.24    2.45
   2  -1  -6   59.59    3.60
  -2   1   6   61.15    4.42
  -2   1   6   58.28    2.26
   2  -1  -5  815.91   11.03
   2  -1  -5  799.92   12.85
  -2   1   5  806.48   13.44
  -2   1   5  814.39   10.95
   2  -1  -4   78.90    2.70
   2  -1  -4   76.79    2.65
  -2   1   4   76.15    4.71
  -2   1   4   72.37    3.98
   2  -1  -3   17.84    2.06
   2  -1  -3   16.83    2.02
  -2   1   3   18.11    3.32
  -2   1   3   18.74    3.79
   2  -1  -2  399.45    5.97
   2  -1  -2  411.11    5.73
  -2   1   2  412.87    6.08
  -2   1   2  412.12    5.87
   2  -1  -1    1.97    1.31
   2  -1  -1    2.84    1.37
  -2   1   1    3.16    1.25
  -2   1   1    2.18    0.86
   2  -1   0   18.07    0.82
   2  -1   0   19.21    1.77
  -2   1   0   17.53    1.86
   2  -1   1  767.93   10.39
  -2   1  -1  761.48   10.22
   2  -1   2  865.78    9.63
   2  -1   2  812.32   11.01
  -2   1  -2  812.55   10.80
  -2   1  -2  847.31    8.73
   2  -1   3  117.89    2.81
   2  -1   3  126.33    2.50
  -2   1  -3  129.28    2.12
  -2   1  -3  120.88    2.79
   2  -1   4 1016.12   13.02
   2  -1   4 1010.02   15.00
  -2   1  -4 1010.07   11.81
  -2   1  -4 1008.86   13.35
   2  -1   5  884.00   12.40
   2  -1   5  923.02   11.56
  -2   1  -5  881.36   12.20
  -2   1  -5  918.62   12.10
   2  -1   6  320.26    5.79
   2  -1   6  320.63    4.95
  -2   1  -6  325.93    7.26
  -2   1  -6  323.45    5.66
   2  -1   7   67.94    2.80
   2  -1   7   68.34    3.52
  -2   1  -7   67.86    2.94
  -2   1  -7   69.78    2.64
   2  -1   8  112.04    5.22
   2  -1   8  115.71    3.08
  -2   1  -8  111.76    3.31
  -2   1  -8  119.69    2.73
   2  -1   9  125.47    3.46
   2  -1   9  107.69    3.79
  -2   1  -9  122.19    3.03
  -2   1  -9  121.00    3.61
   2  -1  10   83.07    5.16
   2  -1  10   80.38    3.73
  -2   1 -10   81.51    2.77
  -2   1 -10   84.18    3.36
   2  -1  11  120.65    4.49
   2  -1  11  127.04    4.24
  -2   1 -11  123.53    5.09
  -2   1 -11  122.63    4.23
   2  -1  12   49.88    3.35
   2  -1  12   55.37    3.73
  -2   1 -12   53.05    3.29
   2  -1  13  207.47    5.54
   2  -1  13  193.13    8.68
  -2   1 -13  202.50    5.59
  -2   1 -13  200.70    4.88
   2  -1  14   -0.58    2.45
  -2   1 -14    1.86    1.76
  -2   1 -14    1.55    2.15
   2  -1  15  107.39    4.58
   2  -1  15   96.20    7.36
  -2   1 -15   98.21    4.48
   2  -1  16   12.26    3.15
  -2   1 -16    9.38    2.29
  -2   1 -16    7.40    4.53
   2  -1  17    6.97    2.91
  -2   1 -17    1.85    2.13
  -2   1 -17    9.13    4.72
   2  -1  18   16.54    3.69
   2  -1  18    1.06    3.31
  -2   1 -18   25.12    3.45
   2   0 -20   19.34    3.53
  -2   0  20   22.63    3.64
   2   0 -19    1.96    4.65
  -2   0  19    6.17    2.79
   2   0 -18   71.89    4.36
   2   0 -18   74.47    4.57
  -2   0  18   68.10    4.20
  -2   0  18   70.94    5.87
   2   0 -17    3.26    4.18
  -2   0  17    2.61    2.41
   2   0 -16   78.54    4.16
  -2   0  16   81.65    6.45
   2   0 -15    9.36    4.53
  -2   0  15    9.70    3.68
  -2   0  15   10.35    4.31
   2   0 -14  124.71    5.07
   2   0 -14  125.23    4.68
  -2   0  14  119.04    6.90
   2   0 -13    5.19    2.59
   2   0 -13    4.71    3.94
  -2   0  13    2.24    2.36
  -2   0  13    4.89    3.35
   2   0 -12   30.33    2.84
  -2   0  12   35.98    3.99
  -2   0  12   25.49    2.83
   2   0 -11  143.82    4.52
   2   0 -11  146.92    4.13
  -2   0  11  139.37    6.15
  -2   0  11  140.27    8.09
   2   0 -10   99.15    4.92
   2   0 -10   89.58    3.53
  -2   0  10   92.69    4.89
  -2   0  10   96.40    4.07
   2   0  -9  449.00    7.70
   2   0  -9  442.26    7.20
  -2   0   9  449.38    8.08
  -2   0   9  441.05    7.30
   2   0  -8   33.14    2.40
   2   0  -8   33.13    2.13
  -2   0   8   31.22    2.14
  -2   0   8   32.62    4.63
   2   0  -7  411.52    6.71
   2   0  -7  413.12    6.42
  -2   0   7  418.94    7.08
  -2   0   7  425.67    6.52
   2   0  -6  643.66    9.17
   2   0  -6  653.02    8.93
  -2   0   6  656.01    9.57
  -2   0   6  657.60   10.30
   2   0  -5   17.68    1.71
   2   0  -5   21.25    2.70
  -2   0   5   17.19    1.95
  -2   0   5   18.48    1.50
   2   0  -4  774.29   10.46
   2   0  -4  776.79   11.97
  -2   0   4  790.20   11.88
  -2   0   4  771.73   10.73
   2   0  -3 2055.57   26.76
   2   0  -3 2024.90   26.36
  -2   0   3 2064.57   26.71
  -2   0   3 2064.35   27.08
   2   0  -2  738.54   11.17
   2   0  -2  747.34   10.54
  -2   0   2  747.76    9.39
  -2   0   2  737.23   11.02
   2   0  -1  604.65    6.78
   2   0  -1  566.96    7.59
   2   0  -1  587.20    7.66
  -2   0   1  607.65    6.92
   2   0   0   14.66    0.80
   2   0   0   16.32    1.70
  -2   0   0   14.94    0.71
  -2   0   0   15.86    1.77
   2   0   1 1634.40   23.53
   2   0   1 1636.07   17.93
  -2   0  -1 1631.03   23.27
  -2   0  -1 1629.85   18.41
   2   0   2  117.16    2.17
   2   0   2  111.77    4.40
  -2   0  -2  112.60    2.79
  -2   0  -2  105.89    1.51
   2   0   3  526.62    6.93
   2   0   3  525.21    7.53
  -2   0  -3  523.88    7.32
  -2   0  -3  531.14    6.07
   2   0   4  387.80    7.69
   2   0   4  403.20    6.09
  -2   0  -4  383.96    5.93
  -2   0  -4  416.66    5.11
   2   0   5 1756.29   25.98
   2   0   5 1761.28   22.68
  -2   0  -5 1784.62   23.84
  -2   0  -5 1742.71   23.84
   2   0   6   91.11    3.11
   2   0   6   95.32    3.74
  -2   0  -6   91.40    2.96
  -2   0  -6  101.95    2.32
   2   0   7  422.03    7.27
   2   0   7  429.02    8.04
  -2   0  -7  440.43    7.58
  -2   0  -7  426.19    8.71
   2   0   8    0.91    2.28
   2   0   8    0.00    1.71
  -2   0  -8    1.09    1.15
  -2   0  -8    2.21    2.60
   2   0   9  284.78    8.45
   2   0   9  274.96    7.43
  -2   0  -9  271.18    6.63
  -2   0  -9  283.14    8.05
   2   0  10  168.62    4.46
   2   0  10  160.47    5.05
  -2   0 -10  167.37    3.97
  -2   0 -10  166.38    6.73
   2   0  11   16.62    5.17
   2   0  11   21.90    2.65
  -2   0 -11   21.96    2.25
  -2   0 -11   16.05    4.64
   2   0  12   43.63    3.25
   2   0  12   43.51    3.70
   2   0  13   84.59    6.82
   2   0  13   80.89    3.93
  -2   0 -13   82.32    3.39
  -2   0 -13   72.57    6.12
   2   0  14  130.31    5.37
  -2   0 -14  123.48    4.12
  -2   0 -14  139.10    4.85
   2   0  15   77.05    4.30
   2   0  15   68.12    7.30
  -2   0 -15   72.71    4.08
   2   0  16   42.51    3.68
   2   0  16   37.48    4.27
  -2   0 -16   37.31    2.97
  -2   0 -16   46.67    3.72
   2   0  17   33.93    6.89
  -2   0 -17   37.52    3.95
   2   0  18   17.37    3.96
  -2   0 -18   10.11    6.54
   2   1 -20    3.83    2.69
  -2  -1  20    2.95    4.64
  -2  -1  20    4.91    4.29
   2   1 -19   32.74    3.83
   2   1 -19   26.44    3.43
  -2  -1  19   30.37    3.44
   2   1 -18   12.94    2.83
  -2  -1  18   10.44    2.91
   2   1 -17    1.77    2.22
  -2  -1  17   -0.10    2.18
  -2  -1  17    4.80    3.37
   2   1 -16   31.12    3.11
  -2  -1  16   20.49    2.94
   2   1 -15    6.89    2.29
   2   1 -15    2.71    2.60
  -2  -1  15    6.97    3.75
  -2  -1  15    1.83    3.37
   2   1 -14  223.67    6.45
   2   1 -14  225.49    5.83
  -2  -1  14  267.73    7.80
  -2  -1  14  219.54    8.10
   2   1 -13   80.31    4.21
   2   1 -13   91.85    3.77
  -2  -1  13   80.51    5.19
  -2  -1  13   77.10    5.87
   2   1 -12  401.27    7.58
  -2  -1  12  395.32    9.86
  -2  -1  12  412.04    9.26
   2   1 -11    7.35    3.23
   2   1 -11    7.52    2.36
  -2  -1  11    6.36    3.30
   2   1 -10  214.31    5.04
   2   1 -10  206.70    4.28
  -2  -1  10  189.85    4.26
  -2  -1  10  212.69    5.44
   2   1  -9   75.93    2.54
   2   1  -9   68.28    2.98
  -2  -1   9   72.77    2.61
  -2  -1   9   76.53    5.47
   2   1  -8  147.67    3.28
   2   1  -8  151.96    3.88
  -2  -1   8  151.90    4.78
  -2  -1   8  153.97    4.22
   2   1  -7  596.95    8.41
   2   1  -7  585.43    8.80
  -2  -1   7  586.08    8.99
  -2  -1   7  598.73    8.40
   2   1  -6  193.87    3.30
   2   1  -6  206.51    5.27
  -2  -1   6  193.15    3.28
  -2  -1   6  196.58    4.09
   2   1  -5  484.26    6.42
   2   1  -5  478.97    6.84
  -2  -1   5  482.77    7.42
  -2  -1   5  483.01    7.12
   2   1  -4   64.61    3.35
   2   1  -4   55.72    1.76
  -2  -1   4   55.96    1.72
  -2  -1   4   56.05    2.24
   2   1  -3  296.78    4.61
   2   1  -3  298.23    5.54
  -2  -1   3  294.85    4.75
  -2  -1   3  301.69    5.46
   2   1  -2    1.98    1.09
   2   1  -2    3.48    1.87
   2   1  -2    1.68    1.17
  -2  -1   2    2.04    1.13
   2   1  -1    4.52    1.34
   2   1  -1   11.11    1.61
  -2  -1   1    6.64    1.62
  -2  -1   1    5.38    1.37
   2   1   0  214.46    3.83
  -2  -1   0  202.93    2.75
  -2  -1   0  209.09    3.75
  -2  -1   0  209.14    3.34
   2   1   1    3.83    1.50
   2   1   1    3.50    1.18
  -2  -1  -1    4.77    1.41
  -2  -1  -1    3.61    1.29
   2   1   2   21.84    1.79
   2   1   2   21.94    0.95
  -2  -1  -2   19.46    1.68
  -2  -1  -2   23.53    1.77
   2   1   3  684.63    8.24
   2   1   3  692.52    9.57
  -2  -1  -3  703.31    9.52
  -2  -1  -3  680.85    9.21
   2   1   4 1054.18   14.32
   2   1   4 1063.83   14.23
  -2  -1  -4 1053.36   14.18
  -2  -1  -4 1054.02   14.07
   2   1   5    5.78    1.20
   2   1   5    4.46    1.74
  -2  -1  -5    6.18    1.15
  -2  -1  -5    2.77    2.74
   2   1   6  410.40    7.10
   2   1   6  405.62    6.14
  -2  -1  -6  400.12    5.92
  -2  -1  -6  412.43    6.83
   2   1   7   25.04    3.10
   2   1   7   25.47    2.43
  -2  -1  -7   26.78    2.25
  -2  -1  -7   28.49    2.86
   2   1   8  246.82    4.84
   2   1   8  260.52    5.65
  -2  -1  -8  265.49    5.43
  -2  -1  -8  249.39    4.66
   2   1   9  516.33    9.46
   2   1   9  522.19    8.71
  -2  -1  -9  528.73    8.48
  -2  -1  -9  502.18    8.98
   2   1  10    5.35    4.10
   2   1  10    1.87    1.97
  -2  -1 -10    2.93    2.11
  -2  -1 -10    2.60    2.87
   2   1  11   82.55    3.78
   2   1  11   82.19    4.39
  -2  -1 -11   84.70    3.30
  -2  -1 -11   84.16    4.02
   2   1  12   17.31    3.17
   2   1  12   16.20    2.63
  -2  -1 -12   16.24    3.73
  -2  -1 -12   13.61    2.79
   2   1  13  173.45    6.14
   2   1  13  161.19    7.58
  -2  -1 -13  178.47    5.44
  -2  -1 -13  170.26    4.67
   2   1  14   15.02    3.43
   2   1  14    8.34    5.31
  -2  -1 -14   17.87    2.50
  -2  -1 -14   13.03    4.97
   2   1  15  119.72    4.99
   2   1  15  128.61    5.76
  -2  -1 -15  117.45    4.34
  -2  -1 -15  124.38    5.04
   2   1  16   53.54    4.74
   2   1  16   59.34    4.03
  -2  -1 -16   55.32    3.41
  -2  -1 -16   51.45    4.18
   2   1  17   -0.47    3.23
   2   1  17   22.38    6.21
  -2  -1 -17   20.77    3.66
   2   1  18   66.23    5.50
  -2  -1 -18   62.53    3.86
  -2  -1 -18   74.42    5.51
   2   2 -20   17.11    4.87
   2   2 -20   21.67    3.70
  -2  -2  20   19.03    5.16
   2   2 -19   12.32    2.70
  -2  -2  19   14.04    4.58
  -2  -2  19    9.35    4.53
   2   2 -18   57.47    5.52
  -2  -2  18   52.26    3.58
   2   2 -17   13.07    2.60
  -2  -2  17   13.92    4.12
  -2  -2  17   10.65    2.55
   2   2 -16  111.90    6.27
   2   2 -16  116.31    4.87
  -2  -2  16  107.37    4.13
   2   2 -15   51.45    3.19
   2   2 -15   48.15    3.73
  -2  -2  15   51.05    3.13
   2   2 -14   41.69    3.69
   2   2 -14   45.22    4.80
  -2  -2  14   42.92    4.61
  -2  -2  14   43.52    2.96
   2   2 -13  130.12    4.14
   2   2 -13  140.26    5.05
  -2  -2  13  132.82    4.20
   2   2 -12    8.78    3.30
  -2  -2  12   10.28    3.29
  -2  -2  12    8.69    2.10
   2   2 -11  279.66    5.33
   2   2 -11  280.67    8.46
  -2  -2  11  288.98    6.71
  -2  -2  11  288.64    5.53
   2   2 -10   14.08    1.67
   2   2 -10   17.74    3.73
  -2  -2  10   12.30    1.74
  -2  -2  10   15.89    2.65
   2   2  -9  213.64    4.60
   2   2  -9  200.40    3.78
  -2  -2   9  204.03    4.80
  -2  -2   9  201.27    5.23
   2   2  -8  112.57    2.62
   2   2  -8  106.90    3.23
  -2  -2   8  115.86    5.57
  -2  -2   8  115.02    2.65
   2   2  -7   27.01    2.16
   2   2  -7   26.03    1.52
  -2  -2   7   29.57    2.29
  -2  -2   7   29.01    1.51
   2   2  -6  938.16   14.38
   2   2  -6  934.95   11.73
  -2  -2   6  923.96   12.79
  -2  -2   6  949.37   11.90
   2   2  -5    0.59    0.73
   2   2  -5    0.24    1.06
  -2  -2   5    0.28    0.70
  -2  -2   5    0.47    1.18
   2   2  -4  332.90    4.28
   2   2  -4  330.49    4.98
  -2  -2   4  331.50    5.10
  -2  -2   4  335.21    4.98
   2   2  -3  112.87    1.94
   2   2  -3  110.84    2.49
  -2  -2   3  110.51    2.55
  -2  -2   3  116.57    1.95
   2   2  -2 1674.76   21.19
   2   2  -2 1702.85   20.82
   2   2  -2 1690.57   21.84
  -2  -2   2 1661.28   22.38
   2   2  -1  333.61    4.52
   2   2  -1  335.47    5.87
  -2  -2   1  341.01    5.87
  -2  -2   1  332.01    4.48
   2   2   0 1549.91   19.75
  -2  -2   0 1565.02   19.05
  -2  -2   0 1552.06   19.70
  -2  -2   0 1558.76   19.14
   2   2   1  368.00    5.50
   2   2   1  376.55    5.65
  -2  -2  -1  375.79    4.94
  -2  -2  -1  367.36    5.37
   2   2   2 1926.76   25.46
   2   2   2 1906.21   24.93
  -2  -2  -2 1919.47   25.19
  -2  -2  -2 1906.38   24.04
   2   2   3 2486.82   33.94
   2   2   3 2548.52   33.16
  -2  -2  -3 2522.89   33.00
  -2  -2  -3 2457.36   33.32
   2   2   4   40.58    2.23
   2   2   4   45.29    2.58
  -2  -2  -4   47.23    1.76
  -2  -2  -4   44.19    3.37
   2   2   5 1614.13   22.84
   2   2   5 1635.48   21.80
  -2  -2  -5 1635.55   21.87
  -2  -2  -5 1624.30   22.58
   2   2   6  546.37   10.93
   2   2   6  559.73    9.72
  -2  -2  -6  557.78    8.14
  -2  -2  -6  550.43    8.65
   2   2   7  618.41    9.25
   2   2   7  633.72   10.29
  -2  -2  -7  616.94    9.17
  -2  -2  -7  630.92    9.86
   2   2   8  330.32    6.90
   2   2   8  331.97    5.94
  -2  -2  -8  337.45    5.90
  -2  -2  -8  331.05    6.45
   2   2   9    4.65    3.35
   2   2   9    3.61    2.43
  -2  -2  -9    4.51    3.04
  -2  -2  -9    5.84    2.22
   2   2  10  170.56    5.46
   2   2  10  167.52    4.63
  -2  -2 -10  174.91    5.10
  -2  -2 -10  161.33    4.35
   2   2  11    3.32    2.89
   2   2  11    4.84    2.35
  -2  -2 -11    6.07    2.54
  -2  -2 -11    7.44    2.08
   2   2  12  253.72    7.07
   2   2  12  248.57    5.95
  -2  -2 -12  248.63    7.75
  -2  -2 -12  246.31    6.48
   2   2  13  118.04    6.88
   2   2  13  127.59    5.47
  -2  -2 -13  127.95    4.29
  -2  -2 -13  116.24    4.89
   2   2  14  176.94    9.54
   2   2  14  176.97    8.13
  -2  -2 -14  174.50    5.82
  -2  -2 -14  163.33    7.00
   2   2  15   85.18    6.93
   2   2  15   83.57    5.22
  -2  -2 -15   86.35    3.95
  -2  -2 -15   84.08    7.26
   2   2  16   31.62    4.15
   2   2  16   21.39    3.50
  -2  -2 -16   27.59    3.82
  -2  -2 -16   19.88    4.75
   2   2  17  121.00    5.34
   2   2  17  113.99    6.38
  -2  -2 -17  122.36    4.74
  -2  -2 -17  122.47    6.13
   2   2  18   -0.52    3.01
   2   2  18    4.10    3.52
  -2  -2 -18    2.47    2.39
  -2  -2 -18    5.24    3.40
   2   3 -20    4.00    2.14
  -2  -3  20   -0.25    2.24
   2   3 -19   15.65    4.23
  -2  -3  19   10.24    4.31
   2   3 -18   37.46    3.02
  -2  -3  18   35.70    4.77
   2   3 -17   12.43    3.89
   2   3 -17   17.61    3.12
  -2  -3  17   12.10    2.45
   2   3 -16   60.76    4.15
   2   3 -16   65.75    3.21
  -2  -3  16   63.52    3.17
  -2  -3  16   61.61    5.15
   2   3 -15    6.30    2.58
   2   3 -15    4.65    3.22
  -2  -3  15    4.14    1.95
   2   3 -14  242.38    6.42
   2   3 -14  236.23    5.35
  -2  -3  14  234.95    5.44
  -2  -3  14  252.12    7.44
   2   3 -13  202.42    6.00
   2   3 -13  223.86    6.65
  -2  -3  13  213.21    5.03
   2   3 -12  469.57    7.86
   2   3 -12  452.42    8.76
  -2  -3  12  461.94    9.71
  -2  -3  12  465.01    7.84
   2   3 -11   55.65    2.28
   2   3 -11   47.90    3.17
  -2  -3  11   56.63    3.64
  -2  -3  11   58.02    2.39
   2   3 -10  512.89    8.82
   2   3 -10  514.37    8.89
  -2  -3  10  514.49    9.21
  -2  -3  10  515.69    9.08
   2   3  -9   17.15    2.17
   2   3  -9   16.36    1.36
  -2  -3   9   17.12    2.34
  -2  -3   9   16.96    1.41
   2   3  -8  293.51    5.38
   2   3  -8  300.48    5.58
  -2  -3   8  295.94    5.66
  -2  -3   8  299.45    4.47
   2   3  -7 1334.93   18.80
   2   3  -7 1355.52   18.39
  -2  -3   7 1372.36   17.40
  -2  -3   7 1331.10   21.05
   2   3  -6  105.09    2.88
   2   3  -6   95.47    2.66
  -2  -3   6   96.50    4.54
  -2  -3   6   97.18    2.57
   2   3  -5 3125.50   40.60
   2   3  -5 3109.45   43.21
  -2  -3   5 3076.62   42.67
  -2  -3   5 3137.33   40.61
   2   3  -4   40.31    1.77
   2   3  -4   40.29    1.54
  -2  -3   4   44.62    1.87
  -2  -3   4   42.29    0.98
   2   3  -3 1202.17   16.69
   2   3  -3 1247.37   14.47
   2   3  -3 1247.47   14.51
  -2  -3   3 1192.64   16.69
   2   3  -2  119.76    2.46
   2   3  -2  128.10    2.63
  -2  -3   2  128.16    2.71
  -2  -3   2  121.47    2.53
   2   3  -1 1176.76   14.33
   2   3  -1 1157.34   14.59
  -2  -3   1 1159.61   15.59
  -2  -3   1 1172.53   14.25
   2   3   0 1605.23   20.37
  -2  -3   0 1617.28   20.42
  -2  -3   0 1598.11   20.11
  -2  -3   0 1614.67   21.83
   2   3   1  695.65    9.85
   2   3   1  685.36    9.03
  -2  -3  -1  676.10    8.86
  -2  -3  -1  680.52    9.86
   2   3   2 1532.71   20.27
   2   3   2 1561.71   19.89
  -2  -3  -2 1574.22   20.22
  -2  -3  -2 1516.48   19.90
   2   3   3  127.49    3.05
   2   3   3  120.38    3.47
  -2  -3  -3  126.25    4.19
  -2  -3  -3  120.23    3.82
   2   3   4 2355.62   32.06
   2   3   4 2397.73   33.60
  -2  -3  -4 2372.39   32.98
  -2  -3  -4 2373.77   34.34
   2   3   5  850.78   14.84
   2   3   5  855.89   11.96
  -2  -3  -5  847.29   12.32
  -2  -3  -5  857.14   12.14
   2   3   6 1107.55   16.43
   2   3   6 1091.85   15.41
  -2  -3  -6 1090.07   17.41
  -2  -3  -6 1120.59   18.33
   2   3   7  690.60   12.21
   2   3   7  687.64   11.22
  -2  -3  -7  684.11   12.24
  -2  -3  -7  692.75   13.07
   2   3   8  149.64    3.88
   2   3   8  157.09    4.78
  -2  -3  -8  144.93    5.83
  -2  -3  -8  154.18    6.67
   2   3   9  449.81    8.00
   2   3   9  448.72    9.01
  -2  -3  -9  459.94   11.19
  -2  -3  -9  447.61    8.05
   2   3  10   13.07    3.20
   2   3  10   17.70    4.14
  -2  -3 -10   15.32    2.43
  -2  -3 -10   15.53    4.72
   2   3  11  126.21    6.49
   2   3  11  115.11    8.03
  -2  -3 -11  120.41    7.25
  -2  -3 -11  120.72    4.03
   2   3  12   15.94    2.70
   2   3  12   15.83    3.48
  -2  -3 -12   12.91    3.07
  -2  -3 -12   17.11    4.14
   2   3  13  171.78    5.11
   2   3  13  183.47    6.33
  -2  -3 -13  186.46    6.01
  -2  -3 -13  171.82    5.04
   2   3  14    9.20    4.70
   2   3  14   14.78    3.52
  -2  -3 -14   11.06    4.07
  -2  -3 -14   10.28    3.12
   2   3  15   45.91    4.54
   2   3  15   40.92    5.75
  -2  -3 -15   42.40    3.20
  -2  -3 -15   32.05    3.97
   2   3  16   65.01    6.89
   2   3  16   75.33    8.33
  -2  -3 -16   69.31    3.85
  -2  -3 -16   64.70    7.52
   2   3  17   10.65    4.16
   2   3  17   10.04    3.16
  -2  -3 -17    8.92    2.79
  -2  -3 -17   15.20    3.84
   2   3  18   31.40    3.99
   2   3  18   32.84    5.01
  -2  -3 -18   26.07    3.29
  -2  -3 -18   37.05    4.77
   2   4 -20   37.59    3.00
  -2  -4  20   36.50    3.26
   2   4 -19    4.40    2.20
   2   4 -19    8.26    3.15
  -2  -4  19    9.64    2.27
   2   4 -18   52.00    4.65
   2   4 -18   57.59    4.26
  -2  -4  18   53.07    3.16
   2   4 -17   55.28    2.98
   2   4 -17   71.74    4.32
  -2  -4  17   52.92    4.61
   2   4 -16   91.74    5.05
  -2  -4  16   90.43    5.09
   2   4 -15  104.74    6.90
   2   4 -15   93.29    3.20
  -2  -4  15   90.54    4.78
   2   4 -14    4.39    2.59
  -2  -4  14    3.80    2.79
  -2  -4  14    4.20    3.06
   2   4 -13  179.42    4.14
   2   4 -13  226.62    8.60
  -2  -4  13  180.65    5.95
   2   4 -12   81.68    3.87
   2   4 -12   78.90    3.75
  -2  -4  12   79.53    4.41
  -2  -4  12   75.18    4.06
   2   4 -11  182.89    3.58
   2   4 -11  185.29    4.99
  -2  -4  11  185.12    3.75
  -2  -4  11  183.61    5.36
   2   4 -10   47.89    3.02
   2   4 -10   53.50    1.82
  -2  -4  10   48.27    3.26
  -2  -4  10   57.05    2.93
   2   4  -9  143.18    3.89
   2   4  -9  145.97    3.49
  -2  -4   9  138.18    4.09
  -2  -4   9  145.03    2.63
   2   4  -8  198.96    3.79
   2   4  -8  200.56    5.99
  -2  -4   8  202.13    3.07
  -2  -4   8  194.01    4.50
   2   4  -7   10.24    1.91
   2   4  -7    9.51    0.90
  -2  -4   7   12.88    1.44
  -2  -4   7   11.45    2.06
   2   4  -6 4635.81   63.78
   2   4  -6 4673.92   69.39
  -2  -4   6 4582.88   68.17
  -2  -4   6 4660.83   65.20
   2   4  -5  175.58    2.27
   2   4  -5  185.22    5.18
  -2  -4   5  179.93    2.24
  -2  -4   5  189.11    3.81
   2   4  -4 2553.77   32.08
   2   4  -4 2484.89   30.71
   2   4  -4 2549.15   34.82
  -2  -4   4 2524.69   34.42
   2   4  -3  266.23    4.25
   2   4  -3  270.23    3.56
   2   4  -3  266.78    3.51
  -2  -4   3  267.79    4.28
   2   4  -2  454.91    5.91
   2   4  -2  443.55    6.22
  -2  -4   2  453.88    5.32
  -2  -4   2  448.33    7.38
   2   4  -1 1758.41   21.84
  -2  -4   1 1772.22   22.00
  -2  -4   1 1783.80   23.19
  -2  -4   1 1770.08   23.36
   2   4   0  114.24    3.13
  -2  -4   0  108.03    2.27
  -2  -4   0  106.57    2.07
  -2  -4   0  112.33    2.56
   2   4   1 1038.36   13.54
   2   4   1 1055.00   13.65
  -2  -4  -1 1058.77   15.14
  -2  -4  -1 1029.42   14.36
   2   4   2   10.65    2.42
   2   4   2    9.66    1.26
  -2  -4  -2    9.98    2.36
  -2  -4  -2   10.16    2.23
   2   4   3 2224.57   30.89
   2   4   3 2208.91   31.83
  -2  -4  -3 2198.45   30.23
  -2  -4  -3 2243.56   32.72
   2   4   4  507.56    8.20
   2   4   4  508.37    7.58
  -2  -4  -4  522.96    9.89
  -2  -4  -4  488.52    7.57
   2   4   5  653.13   10.17
   2   4   5  649.41    9.56
  -2  -4  -5  664.58   10.09
  -2  -4  -5  658.35   11.78
   2   4   6  469.42    7.50
   2   4   6  459.97    8.13
  -2  -4  -6  458.21    7.79
  -2  -4  -6  485.20    8.02
   2   4   7   71.56    3.46
   2   4   7   67.61    4.38
  -2  -4  -7   65.65    4.87
  -2  -4  -7   70.00    3.23
   2   4   8  415.66    7.51
   2   4   8  418.25    8.40
  -2  -4  -8  412.58    9.93
  -2  -4  -8  414.71    7.96
   2   4   9    4.86    2.79
   2   4   9    5.47    2.18
  -2  -4  -9    4.02    2.51
  -2  -4  -9    7.10    2.26
   2   4  10  102.04    6.11
   2   4  10  108.35    7.94
  -2  -4 -10  104.18    4.08
  -2  -4 -10  106.69    4.48
   2   4  11   28.49    3.70
   2   4  11   22.34    4.57
  -2  -4 -11   18.97    2.76
  -2  -4 -11   21.04    5.36
   2   4  12  294.30    6.78
   2   4  12  295.70    7.97
  -2  -4 -12  278.52    8.78
  -2  -4 -12  302.74   10.46
   2   4  13   31.75    3.10
   2   4  13   26.67    4.05
  -2  -4 -13   35.70    3.63
  -2  -4 -13   31.69    3.01
   2   4  14   81.19    4.27
   2   4  14   83.67    5.23
  -2  -4 -14   85.22    4.68
  -2  -4 -14   80.96    3.87
   2   4  15   25.11    4.24
   2   4  15   21.43    3.25
  -2  -4 -15   27.89    3.72
  -2  -4 -15   23.12    4.74
   2   4  16   32.12    5.99
   2   4  16   33.31    4.64
  -2  -4 -16   34.25    4.16
  -2  -4 -16   32.67    3.22
   2   4  17   55.24    6.74
   2   4  17   57.88    5.49
  -2  -4 -17   50.16    8.21
  -2  -4 -17   49.54    5.85
   2   5 -20   -0.57    1.95
  -2  -5  20    7.60    3.20
   2   5 -19   81.21    4.85
   2   5 -19   61.11    4.71
  -2  -5  19   64.42    6.37
  -2  -5  19   58.13    3.31
   2   5 -18   60.50    6.84
   2   5 -18   49.69    2.75
  -2  -5  18   44.11    2.87
   2   5 -17   60.63    6.70
   2   5 -17   44.48    2.50
  -2  -5  17   54.59    5.18
  -2  -5  17   46.67    2.72
   2   5 -16  137.86    3.66
  -2  -5  16  135.67    3.86
   2   5 -15   61.52    2.45
   2   5 -15   86.40    6.54
  -2  -5  15   71.18    4.87
  -2  -5  15   61.25    2.72
   2   5 -14  189.85    8.12
   2   5 -14  194.53    5.26
  -2  -5  14  192.79    4.21
  -2  -5  14  191.31    9.40
   2   5 -13   45.70    5.71
   2   5 -13   44.90    2.00
  -2  -5  13   46.47    2.19
  -2  -5  13   39.28    4.03
   2   5 -12  101.53    3.68
   2   5 -12  104.34    4.24
  -2  -5  12  107.95    4.01
  -2  -5  12   93.83    4.67
   2   5 -11   40.72    1.63
   2   5 -11   37.84    3.07
  -2  -5  11   40.39    5.60
  -2  -5  11   38.20    1.71
   2   5 -10  509.67    9.08
   2   5 -10  479.50    6.57
  -2  -5  10  486.02    9.06
  -2  -5  10  501.30    7.91
   2   5  -9  127.69    5.64
   2   5  -9  130.74    2.92
  -2  -5   9  124.26    4.00
  -2  -5   9  130.53    2.26
   2   5  -8  240.85    3.86
   2   5  -8  248.43    5.18
  -2  -5   8  253.25    3.97
  -2  -5   8  249.40    5.24
   2   5  -7 1165.07   18.83
   2   5  -7 1190.69   14.71
  -2  -5   7 1156.33   16.88
  -2  -5   7 1233.70   15.13
   2   5  -6   97.15    3.12
  -2  -5   6   94.77    3.17
  -2  -5   6   92.39    1.32
   2   5  -5 3159.97   45.57
   2   5  -5 3263.54   41.69
   2   5  -5 3118.33   40.03
  -2  -5   5 3180.99   45.79
   2   5  -4 1053.78   11.99
   2   5  -4 1055.76   11.99
   2   5  -4  989.15   13.88
  -2  -5   4  997.13   13.84
   2   5  -3  570.90    6.75
   2   5  -3  573.19    6.30
   2   5  -3  554.16    7.99
  -2  -5   3  568.31    8.03
   2   5  -2 1852.67   25.14
   2   5  -2 1856.02   22.72
  -2  -5   2 1876.24   25.26
  -2  -5   2 1920.67   24.09
   2   5  -1 1337.94   17.46
  -2  -5   1 1362.29   18.36
  -2  -5   1 1348.86   17.98
  -2  -5   1 1341.45   16.54
   2   5   0 1243.52   15.83
  -2  -5   0 1272.84   16.14
  -2  -5   0 1275.05   18.88
  -2  -5   0 1263.76   18.08
   2   5   1    2.07    1.09
   2   5   1    1.51    1.21
  -2  -5  -1    4.76    2.24
  -2  -5  -1    0.55    0.99
   2   5   2  494.90    8.93
   2   5   2  502.84    8.99
  -2  -5  -2  487.90    7.09
  -2  -5  -2  502.45    7.77
   2   5   3 1071.38   15.19
   2   5   3 1057.04   14.87
  -2  -5  -3 1057.05   15.15
  -2  -5  -3 1052.20   14.57
   2   5   4  484.59    7.46
   2   5   4  492.66    9.92
  -2  -5  -4  494.50    8.02
  -2  -5  -4  482.28    9.19
   2   5   5  232.03    5.12
   2   5   5  228.29    4.55
  -2  -5  -5  229.22    4.74
  -2  -5  -5  232.27    5.00
   2   5   6  541.80   11.78
   2   5   6  518.74    8.43
  -2  -5  -6  531.28    8.78
  -2  -5  -6  525.23   11.23
   2   5   7  348.64    6.57
   2   5   7  359.38    7.45
  -2  -5  -7  353.41    9.48
  -2  -5  -7  356.85    7.02
   2   5   8  270.24    6.77
   2   5   8  251.12    5.67
  -2  -5  -8  265.41    6.27
  -2  -5  -8  258.31    8.60
   2   5   9  532.15   14.01
   2   5   9  514.37    9.56
  -2  -5  -9  541.13   10.42
  -2  -5  -9  528.17   12.90
   2   5  10  101.40    5.15
   2   5  10   98.93    6.36
  -2  -5 -10  104.17    4.65
  -2  -5 -10   98.93    4.31
   2   5  11  298.87    7.87
   2   5  11  280.06    6.53
  -2  -5 -11  277.18    6.68
  -2  -5 -11  288.57    7.18
   2   5  12    6.63    2.34
   2   5  12    5.44    5.38
  -2  -5 -12    5.32    4.70
  -2  -5 -12    4.36    2.41
   2   5  13   35.39    3.21
   2   5  13   36.13    4.28
  -2  -5 -13   45.92    4.97
  -2  -5 -13   42.11    3.84
   2   5  14   -0.24    2.28
   2   5  14   -0.60    2.98
  -2  -5 -14    2.55    2.09
  -2  -5 -14    2.94    2.66
   2   5  15   20.17    4.08
   2   5  15   22.24    3.27
  -2  -5 -15   20.41    3.69
  -2  -5 -15   18.08    2.87
   2   5  16   14.90    4.09
   2   5  16    4.48    3.07
  -2  -5 -16   10.22    4.47
  -2  -5 -16   10.93    3.62
   2   5  17    1.78    2.81
   2   5  17    1.16    3.79
  -2  -5 -17    1.59    2.40
  -2  -5 -17    6.93    5.60
   2   6 -20   89.54    8.52
   2   6 -20   81.66    4.84
  -2  -6  20   93.80    7.21
  -2  -6  20   82.19    3.57
   2   6 -19   18.46    6.28
   2   6 -19   21.72    2.06
  -2  -6  19    0.86    8.93
  -2  -6  19   21.40    2.25
   2   6 -18   60.19    4.40
   2   6 -18   50.47    2.42
  -2  -6  18   54.08    5.54
  -2  -6  18   47.73    2.64
   2   6 -17   58.57    3.58
   2   6 -17   59.10    4.40
  -2  -6  17   53.11    8.54
  -2  -6  17   60.19    3.95
   2   6 -16   27.95    3.49
   2   6 -16   23.84    1.79
  -2  -6  16   28.20    4.32
  -2  -6  16   21.20    3.10
   2   6 -15  139.90    5.18
   2   6 -15  138.11    3.20
  -2  -6  15  147.76    5.88
  -2  -6  15  144.49    4.66
   2   6 -14    2.41    1.79
   2   6 -14   -0.46    2.35
  -2  -6  14   -0.26    2.82
  -2  -6  14    2.49    1.16
   2   6 -13   87.03    2.24
   2   6 -13   88.83    6.36
  -2  -6  13   89.72    4.50
  -2  -6  13   83.81    2.35
   2   6 -12    6.17    2.73
   2   6 -12    4.20    1.85
  -2  -6  12   10.18    1.23
  -2  -6  12   10.17    4.95
   2   6 -11  184.52    3.09
   2   6 -11  195.77    5.41
  -2  -6  11  186.83    3.22
  -2  -6  11  180.89    5.65
   2   6 -10  362.05    7.47
   2   6 -10  360.56    5.54
  -2  -6  10  359.63    5.71
  -2  -6  10  343.84    7.39
   2   6  -9   29.81    0.95
  -2  -6   9   24.68    2.72
  -2  -6   9   29.03    0.98
   2   6  -8  600.98    7.31
   2   6  -8  575.63    9.61
  -2  -6   8  566.24    9.44
  -2  -6   8  596.91    6.87
   2   6  -7   79.39    4.63
   2   6  -7   87.79    1.42
  -2  -6   7   78.92    3.08
  -2  -6   7   82.66    1.33
   2   6  -6 1461.59   21.15
   2   6  -6 1520.33   17.14
  -2  -6   6 1488.53   21.41
   2   6  -5  589.25    9.25
   2   6  -5  620.17    6.38
  -2  -6   5  588.46    9.11
   2   6  -4  213.48    4.36
   2   6  -4  213.93    2.55
   2   6  -4  219.45    2.54
  -2  -6   4  220.56    4.36
   2   6  -3   59.57    3.64
   2   6  -3   60.88    1.05
  -2  -6   3   58.89    2.37
  -2  -6   3   64.57    1.41
   2   6  -2  246.58    3.21
  -2  -6   2  253.19    6.12
  -2  -6   2  250.07    4.83
  -2  -6   2  250.23    3.75
   2   6  -1  912.70   12.31
  -2  -6   1  915.70   13.19
  -2  -6   1  925.97   11.38
  -2  -6   1  913.53   12.78
   2   6   0   98.88    2.26
  -2  -6   0  105.48    4.15
  -2  -6   0  107.47    3.12
  -2  -6   0   98.50    3.02
   2   6   1   13.59    1.46
   2   6   1   18.03    1.75
  -2  -6  -1   14.99    3.31
  -2  -6  -1   14.28    2.22
   2   6   2  220.16    5.64
   2   6   2  225.57    4.39
  -2  -6  -2  221.05    3.97
  -2  -6  -2  230.85    4.77
   2   6   3   70.21    2.58
   2   6   3   66.20    2.47
  -2  -6  -3   69.88    3.65
  -2  -6  -3   67.05    2.90
   2   6   4  107.65    3.12
   2   6   4  104.61    3.32
  -2  -6  -4  112.83    3.11
  -2  -6  -4  117.68    3.58
   2   6   5  142.20    4.11
   2   6   5  139.38    3.65
  -2  -6  -5  138.43    6.24
  -2  -6  -5  146.06    3.80
   2   6   6    3.69    1.89
   2   6   6    3.81    2.32
  -2  -6  -6    6.01    2.26
  -2  -6  -6    5.31    1.99
   2   6   7   92.60    5.51
   2   6   7   98.51    4.26
  -2  -6  -7   93.58    4.10
  -2  -6  -7  104.71    3.95
   2   6   8   77.43    3.57
   2   6   8   79.09    4.28
  -2  -6  -8   74.51    4.01
  -2  -6  -8   78.02    3.93
   2   6   9   18.69    3.57
   2   6   9   20.47    2.74
  -2  -6  -9   21.70    3.19
  -2  -6  -9   14.96    3.13
   2   6  10  435.60    9.69
   2   6  10  400.42   10.83
  -2  -6 -10  408.12   11.59
  -2  -6 -10  414.21    9.06
   2   6  11    7.47    3.12
   2   6  11    6.02    2.32
  -2  -6 -11    3.98    2.73
  -2  -6 -11    4.43    4.23
   2   6  12   60.14    3.46
   2   6  12   66.29    4.73
  -2  -6 -12   57.84    3.66
  -2  -6 -12   66.70    6.68
   2   6  13    3.95    3.54
   2   6  13    6.23    2.48
  -2  -6 -13    9.15    2.50
  -2  -6 -13    9.13    5.10
   2   6  14    8.65    2.66
   2   6  14    8.97    6.22
  -2  -6 -14    8.92    4.29
  -2  -6 -14   12.50    3.38
   2   6  15   17.59    4.10
   2   6  15   14.30    3.05
  -2  -6 -15   12.08    2.87
  -2  -6 -15   15.51    3.75
   2   6  16   24.20    3.56
   2   6  16   25.99    4.71
  -2  -6 -16   27.79    4.39
  -2  -6 -16   22.82    3.28
   2   6  17   13.75    8.34
   2   6  17   14.28    3.47
  -2  -6 -17   20.69    7.26
   2   7 -19   11.61    3.44
   2   7 -19   10.19    1.63
  -2  -7  19   10.17    4.82
  -2  -7  19    5.52    2.84
   2   7 -18   21.91    3.80
   2   7 -18   29.99    1.85
  -2  -7  18   25.79    8.11
  -2  -7  18   29.68    3.11
   2   7 -17   19.90    3.46
   2   7 -17   18.16    2.43
  -2  -7  17   17.36    1.70
  -2  -7  17   20.81    4.39
   2   7 -16   95.49    4.68
   2   7 -16   90.67    2.51
  -2  -7  16   92.78    3.85
  -2  -7  16  104.26    5.69
   2   7 -15   -0.55    2.06
   2   7 -15   -0.15    0.84
  -2  -7  15    0.83    1.52
  -2  -7  15    1.56    2.55
   2   7 -14  139.60    3.72
   2   7 -14  149.24    5.28
  -2  -7  14  141.92    3.94
  -2  -7  14  154.49    5.69
   2   7 -13   -0.08    2.02
   2   7 -13    0.67    1.18
  -2  -7  13   -3.47    3.76
  -2  -7  13    0.27    0.79
   2   7 -12  461.25   12.24
   2   7 -12  438.61    6.15
  -2  -7  12  446.90    9.57
  -2  -7  12  454.16    7.27
   2   7 -11  221.53    3.19
   2   7 -11  216.95    5.97
  -2  -7  11  210.66    6.18
  -2  -7  11  217.67    3.97
   2   7 -10  174.84    5.04
   2   7 -10  154.52    2.25
  -2  -7  10  167.02    5.15
  -2  -7  10  167.45    2.41
   2   7  -9  167.81    2.06
   2   7  -9  176.42    6.81
  -2  -7   9  170.64    7.05
  -2  -7   9  173.80    2.14
   2   7  -8  223.79    5.18
  -2  -7   8  217.08    7.33
   2   7  -7   87.84    3.24
  -2  -7   7   85.38    3.32
   2   7  -6   43.76    2.49
  -2  -7   6   41.76    2.53
   2   7  -5  153.03    3.80
  -2  -7   5  150.01    5.34
   2   7  -4   13.38    0.34
   2   7  -4   14.99    1.81
   2   7  -3  472.36    5.76
   2   7  -3  466.86    7.60
  -2  -7   3  482.89    5.78
  -2  -7   3  487.73    7.76
   2   7  -2  428.77    5.25
  -2  -7   2  440.33    7.12
  -2  -7   2  444.03    5.31
  -2  -7   2  440.71    9.36
   2   7  -1  769.29    9.72
  -2  -7   1  784.98   10.57
  -2  -7   1  807.97   11.77
  -2  -7   1  785.41   11.96
   2   7   0  135.07    2.66
  -2  -7   0  134.52    3.38
  -2  -7   0  136.86    3.74
  -2  -7   0  134.95    2.53
   2   7   1   19.56    2.02
   2   7   1   26.09    2.64
  -2  -7  -1   23.87    2.28
  -2  -7  -1   28.65    2.34
   2   7   2  175.35    3.95
   2   7   2  174.81    5.07
  -2  -7  -2  181.81    4.40
  -2  -7  -2  172.94    3.42
   2   7   3   53.58    2.45
   2   7   3   50.41    2.52
  -2  -7  -3   57.43    4.74
  -2  -7  -3   56.64    3.44
   2   7   4  162.80    4.13
   2   7   4  157.73    5.76
  -2  -7  -4  156.57    3.77
  -2  -7  -4  158.59    4.61
   2   7   5  286.51    6.07
   2   7   5  286.29    5.85
  -2  -7  -5  283.86    5.70
  -2  -7  -5  290.66    6.59
   2   7   6  441.32    8.16
   2   7   6  459.68   11.57
  -2  -7  -6  447.28    8.22
  -2  -7  -6  461.12    9.14
   2   7   7   23.95    4.39
   2   7   7   26.24    3.15
  -2  -7  -7   23.55    2.86
  -2  -7  -7   28.99    3.27
   2   7   8   29.05    3.48
   2   7   8   26.43    2.91
  -2  -7  -8   27.37    3.37
  -2  -7  -8   25.00    3.10
   2   7   9  273.24    8.94
   2   7   9  304.45   10.85
  -2  -7  -9  280.40    7.27
  -2  -7  -9  293.00    7.05
   2   7  10   61.01    3.54
   2   7  10   67.47    4.50
  -2  -7 -10   62.03    4.04
  -2  -7 -10   68.95    4.06
   2   7  11  126.78    4.59
   2   7  11  150.16    5.82
  -2  -7 -11  138.97    5.07
  -2  -7 -11  147.76    5.42
   2   7  12   24.24    2.90
   2   7  12   22.64    3.97
  -2  -7 -12   24.18    5.12
  -2  -7 -12   26.44    5.75
   2   7  13   23.93    3.04
   2   7  13   29.87    4.20
  -2  -7 -13   31.92    6.19
  -2  -7 -13   25.68    3.31
   2   7  14   11.60    4.50
   2   7  14   14.08    3.81
  -2  -7 -14    7.17    3.41
  -2  -7 -14    7.34    2.76
   2   7  15    1.61    4.22
   2   7  15   -2.83    3.44
  -2  -7 -15    2.95    3.21
  -2  -7 -15    3.61    2.42
   2   7  16   13.48    7.51
   2   7  16   10.43    5.37
  -2  -7 -16   12.18    4.12
  -2  -7 -16   11.73    3.07
   2   8 -19   12.33    3.48
  -2  -8  19    8.76    7.65
   2   8 -18   13.56    1.37
   2   8 -18   16.45    3.42
  -2  -8  18   13.37    4.55
   2   8 -17   46.26    4.02
   2   8 -17   43.28    2.58
  -2  -8  17   53.41    5.03
  -2  -8  17   48.17    1.91
   2   8 -16   10.98    3.00
   2   8 -16    6.35    1.72
  -2  -8  16   12.94    3.68
  -2  -8  16    6.67    1.88
   2   8 -15   70.11    1.81
   2   8 -15   75.80    4.19
  -2  -8  15   71.97    2.73
  -2  -8  15   68.03    4.93
   2   8 -14    9.91    2.93
   2   8 -14   13.23    0.94
  -2  -8  14    6.34    5.50
  -2  -8  14   14.47    1.04
   2   8 -13  127.24    2.21
   2   8 -13  133.89    5.05
  -2  -8  13  126.52    2.92
  -2  -8  13  134.83    5.38
   2   8 -12   33.10    5.66
   2   8 -12   34.76    1.48
  -2  -8  12   34.47    1.53
  -2  -8  12   25.63    3.62
   2   8 -11   62.13    1.51
   2   8 -11   71.23    3.91
  -2  -8  11   65.79    1.21
  -2  -8  11   69.15    6.67
   2   8 -10  133.21    1.66
   2   8 -10  142.33    4.77
  -2  -8  10  132.65    4.81
  -2  -8  10  125.55    1.72
   2   8  -9    8.67    3.79
  -2  -8   9    5.74    2.43
   2   8  -8  288.98    6.34
  -2  -8   8  292.18    6.45
   2   8  -7   48.53    2.87
  -2  -8   7   40.31    2.94
   2   8  -6  300.56    6.06
  -2  -8   6  306.84    6.20
   2   8  -5    7.37    1.87
  -2  -8   5    9.45    1.94
   2   8  -4  171.60    1.84
   2   8  -4  170.13    4.19
  -2  -8   4  181.66    4.17
   2   8  -3   18.99    1.04
  -2  -8   3   15.13    2.02
  -2  -8   3   20.71    2.31
  -2  -8   3   19.16    0.89
   2   8  -2   71.08    1.44
  -2  -8   2   71.79    2.79
  -2  -8   2   67.93    3.08
  -2  -8   2   72.35    1.87
   2   8  -1  291.69    5.07
  -2  -8   1  299.59    5.56
  -2  -8   1  294.03    8.00
  -2  -8   1  304.08    4.86
   2   8   0    7.48    1.89
  -2  -8   0    5.88    1.68
  -2  -8   0    6.60    2.11
  -2  -8   0    5.67    1.03
   2   8   1  501.93    8.86
  -2  -8  -1  510.35    8.44
  -2  -8  -1  502.50    7.19
  -2  -8  -1  508.02    9.10
   2   8   2    3.23    2.48
   2   8   2    5.74    1.77
  -2  -8  -2    3.22    1.27
  -2  -8  -2    2.34    2.12
   2   8   3  225.75    5.11
   2   8   3  228.85    4.78
  -2  -8  -3  233.67    6.02
  -2  -8  -3  228.02    8.18
   2   8   4    4.48    1.89
   2   8   4    2.93    1.88
  -2  -8  -4    3.73    3.91
  -2  -8  -4    1.38    1.63
   2   8   5   39.78    2.89
   2   8   5   44.95    3.08
  -2  -8  -5   49.64    3.54
  -2  -8  -5   48.03    2.75
   2   8   6    2.58    2.16
   2   8   6    1.45    1.94
  -2  -8  -6    0.87    2.52
  -2  -8  -6    1.01    1.98
   2   8   7    0.60    1.93
   2   8   7    1.15    3.88
  -2  -8  -7    1.54    2.44
  -2  -8  -7    0.18    1.98
   2   8   8    9.76    2.94
   2   8   8    8.42    2.40
  -2  -8  -8   10.04    2.98
  -2  -8  -8    7.97    2.55
   2   8   9   64.14    4.27
   2   8   9   62.02    3.52
  -2  -8  -9   60.68    3.89
  -2  -8  -9   63.48    4.17
   2   8  10  111.54    4.98
   2   8  10   93.40    4.11
  -2  -8 -10  102.25    4.61
  -2  -8 -10   96.59    7.30
   2   8  11   39.40    3.17
   2   8  11   27.33    6.74
  -2  -8 -11   37.54    3.73
  -2  -8 -11   33.21    3.63
   2   8  12   19.11    4.91
   2   8  12   34.61    4.13
  -2  -8 -12   31.47    5.93
  -2  -8 -12   23.22    3.44
   2   8  13   36.83    5.44
   2   8  13   40.89    4.56
  -2  -8 -13   37.92    3.65
  -2  -8 -13   39.09    6.82
   2   8  14    0.36    2.31
   2   8  14    0.75    3.27
  -2  -8 -14    3.45    3.93
  -2  -8 -14    3.11    2.96
   2   8  15    5.45    2.73
   2   8  15    5.95    6.53
  -2  -8 -15    2.89    3.57
  -2  -8 -15    4.06    2.82
   2   9 -18   20.60    5.86
  -2  -9  18   20.74    7.82
   2   9 -17    1.22    4.81
  -2  -9  17    7.56    3.75
   2   9 -16   47.31    1.51
   2   9 -16   49.95    6.35
  -2  -9  16   55.87    4.76
   2   9 -15   -0.11    0.61
   2   9 -15    0.61    2.33
  -2  -9  15    4.83    2.70
  -2  -9  15    1.25    0.63
   2   9 -14   51.94    1.67
   2   9 -14   59.28    3.94
  -2  -9  14   53.56    1.27
  -2  -9  14   61.58    4.39
   2   9 -13   23.67    0.71
   2   9 -13   16.98    3.17
  -2  -9  13   26.81    3.44
  -2  -9  13   22.40    0.68
   2   9 -12  209.32    6.23
  -2  -9  12  200.13    6.35
   2   9 -11  147.47    7.47
  -2  -9  11  142.57    5.15
   2   9 -10   40.94    3.34
  -2  -9  10   34.45    3.38
   2   9  -9   57.25    3.53
  -2  -9   9   57.07    3.55
   2   9  -8   25.95    2.84
  -2  -9   8   28.91    4.90
   2   9  -7   42.08    4.74
  -2  -9   7   44.18    3.12
   2   9  -6    7.38    2.12
  -2  -9   6    7.51    2.20
   2   9  -5   18.69    2.39
  -2  -9   5   21.32    2.41
  -2  -9   4   -1.38    1.45
  -2  -9   4    2.00    1.69
   2   9  -3  154.76    2.04
  -2  -9   3  163.53    4.24
  -2  -9   3  155.45    1.99
  -2  -9   3  160.05    4.67
   2   9  -2  269.45    4.38
  -2  -9   2  263.66    5.60
  -2  -9   2  263.10    3.50
  -2  -9   2  270.96    6.16
   2   9  -1  132.75    2.54
  -2  -9   1  138.86    4.02
  -2  -9   1  133.95    2.40
  -2  -9   1  136.41    4.49
   2   9   0  348.13    6.61
  -2  -9   0  363.12    6.89
  -2  -9   0  349.66    7.54
  -2  -9   0  345.49    5.13
   2   9   1   47.86    3.43
  -2  -9  -1   50.04    2.82
  -2  -9  -1   51.77    3.41
  -2  -9  -1   48.55    1.94
   2   9   2  310.27    7.35
   2   9   2  302.56    6.41
  -2  -9  -2  307.16    7.14
  -2  -9  -2  296.17    5.25
   2   9   3  147.16    4.41
   2   9   3  145.17    5.77
  -2  -9  -3  142.05    5.03
  -2  -9  -3  144.53    5.08
   2   9   4   39.92    4.60
   2   9   4   36.13    4.71
  -2  -9  -4   40.05    5.92
  -2  -9  -4   36.88    2.49
   2   9   5   43.75    3.22
   2   9   5   45.47    3.17
  -2  -9  -5   43.05    6.37
  -2  -9  -5   40.25    2.79
   2   9   6    0.86    2.01
   2   9   6    0.50    2.16
  -2  -9  -6    0.37    4.30
  -2  -9  -6    1.42    1.88
   2   9   7    1.53    1.97
   2   9   7    0.90    2.24
  -2  -9  -7    2.65    4.29
  -2  -9  -7    0.54    1.96
   2   9   8   10.99    3.98
   2   9   8    7.62    2.85
  -2  -9  -8    8.87    4.99
  -2  -9  -8    7.80    2.49
   2   9   9   90.06    4.07
   2   9   9  112.93    7.60
  -2  -9  -9  114.04    4.50
  -2  -9  -9  109.14    5.04
   2   9  10    1.86    2.88
   2   9  10    4.93    2.22
  -2  -9 -10    2.77    2.72
  -2  -9 -10    1.40    2.54
   2   9  11   18.57    4.80
   2   9  11   22.56    3.79
  -2  -9 -11   18.95    3.44
  -2  -9 -11   23.67    3.44
   2   9  12   31.83    3.28
   2   9  12   31.90    4.33
  -2  -9 -12   33.57    3.74
  -2  -9 -12   27.93    6.43
   2   9  13   -0.95    2.09
   2   9  13   -2.58    2.84
  -2  -9 -13    4.31    2.52
  -2  -9 -13    0.28    3.91
   2   9  14    2.30    6.15
   2   9  14    0.91    2.57
  -2  -9 -14    4.26    2.78
  -2  -9 -14    6.79    3.31
   2   9  15   -2.75    3.58
   2   9  15    2.12    2.51
  -2  -9 -15    1.98    3.22
  -2  -9 -15    0.91    2.58
   2  10 -18    2.24    3.16
  -2 -10  18    9.89    3.94
   2  10 -17   13.40    3.43
  -2 -10  17   18.66    7.12
   2  10 -16    0.23    2.28
  -2 -10  16    0.07    2.79
   2  10 -15   35.86    3.73
  -2 -10  15   35.82    4.26
   2  10 -14    8.60    4.75
  -2 -10  14    8.26    5.25
   2  10 -13   39.90    3.77
  -2 -10  13   47.49    3.99
   2  10 -12   30.73    3.48
  -2 -10  12   36.15    3.61
   2  10 -11    2.98    2.43
  -2 -10  11    5.00    4.20
   2  10 -10    9.63    2.60
  -2 -10  10    8.96    2.72
   2  10  -9    9.63    2.57
  -2 -10   9    7.71    2.64
   2  10  -8   24.64    2.95
  -2 -10   8   23.31    2.95
   2  10  -7   17.65    2.71
  -2 -10   7   19.25    2.79
   2  10  -6   20.00    2.76
  -2 -10   6   22.13    4.57
  -2 -10   5  169.39    7.00
  -2 -10   5  164.46    5.24
  -2 -10   4   12.32    2.40
  -2 -10   4   11.28    4.58
   2  10  -3  148.63    2.03
  -2 -10   3  147.80    4.43
  -2 -10   3  148.81    2.35
  -2 -10   3  161.83    7.42
   2  10  -2   45.58    1.34
  -2 -10   2   51.54    3.12
  -2 -10   2   44.35    1.21
  -2 -10   2   47.39    3.46
   2  10  -1  618.15    9.57
  -2 -10   1  625.39   10.99
  -2 -10   1  614.66   11.53
  -2 -10   1  618.85    8.28
   2  10   0    7.25    1.36
  -2 -10   0    7.57    2.20
  -2 -10   0    5.32    2.77
  -2 -10   0    7.36    1.15
   2  10   1   60.19    3.64
  -2 -10  -1   62.89    3.28
  -2 -10  -1   56.81    3.91
  -2 -10  -1   53.32    3.10
   2  10   2   58.97    4.18
   2  10   2   49.99    3.35
  -2 -10  -2   61.97    2.36
  -2 -10  -2   58.66    3.98
   2  10   3    2.81    2.16
   2  10   3    1.58    1.83
  -2 -10  -3    9.44    4.62
  -2 -10  -3    3.05    2.67
   2  10   4    1.32    2.24
   2  10   4    4.76    2.03
  -2 -10  -4    1.62    1.78
  -2 -10  -4    1.47    4.72
   2  10   5   27.23    2.91
   2  10   5   24.40    4.81
  -2 -10  -5   26.96    6.17
  -2 -10  -5   28.58    2.63
   2  10   6    4.47    3.71
   2  10   6    0.83    2.12
  -2 -10  -6    5.78    2.70
  -2 -10  -6    1.17    1.93
   2  10   7   36.90    5.25
   2  10   7   30.34    4.75
  -2 -10  -7   29.94    2.81
  -2 -10  -7   24.26    3.67
   2  10   8   91.33    4.02
   2  10   8   95.98    4.56
  -2 -10  -8   88.84    5.00
  -2 -10  -8   99.75    4.17
   2  10   9    8.47    2.65
   2  10   9    9.97    3.15
  -2 -10  -9   14.26    2.83
  -2 -10  -9    8.92    3.30
   2  10  10   37.82    4.01
   2  10  10   32.75    3.33
  -2 -10 -10   38.66    4.01
  -2 -10 -10   38.87    3.61
   2  10  11   64.52    4.68
   2  10  11   50.17    3.77
  -2 -10 -11   54.19    7.02
  -2 -10 -11   73.56    6.82
   2  10  12   15.77    6.52
   2  10  12   16.85    2.98
  -2 -10 -12   15.78    3.61
  -2 -10 -12   18.96    6.08
   2  10  13   31.20    4.36
   2  10  13   18.15    3.24
  -2 -10 -13   19.09    4.06
  -2 -10 -13   24.54    3.72
   2  10  14    1.77    3.49
   2  10  14    2.31    2.54
  -2 -10 -14    0.61    3.29
  -2 -10 -14    0.49    2.78
   2  11 -17    9.85    3.40
  -2 -11  17    6.65    3.97
   2  11 -16   13.49    3.43
  -2 -11  16   19.48    6.72
   2  11 -15   22.45    3.57
  -2 -11  15   27.58    4.07
   2  11 -14   16.47    3.13
  -2 -11  14   15.61    3.54
   2  11 -13   21.74    5.35
  -2 -11  13   22.36    5.74
   2  11 -12   35.89    3.53
  -2 -11  12   33.52    3.64
   2  11 -11   17.85    3.04
  -2 -11  11   11.80    3.03
   2  11 -10   -3.49    3.52
  -2 -11  10    0.17    2.16
   2  11  -9   20.63    2.99
  -2 -11   9   22.83    3.04
   2  11  -8   26.77    4.97
  -2 -11   8   27.27    3.10
   2  11  -7   -0.26    1.86
  -2 -11   7    0.22    1.82
  -2 -11   6  200.36    5.84
  -2 -11   6  202.41    6.32
  -2 -11   5   10.50    4.32
  -2 -11   5    5.97    2.99
  -2 -11   4   25.13    3.34
  -2 -11   4   23.93    4.86
   2  11  -3   54.69    1.57
  -2 -11   3   54.04    1.38
  -2 -11   3   52.33    3.43
  -2 -11   3   58.93    4.02
   2  11  -2  247.22    4.50
  -2 -11   2  249.93    7.16
  -2 -11   2  246.82    3.54
  -2 -11   2  253.30    6.36
   2  11  -1  112.07    3.50
  -2 -11   1  107.62    4.35
  -2 -11   1  108.92    5.09
  -2 -11   1  107.75    3.07
   2  11   0   82.16    2.47
  -2 -11   0   77.15    4.69
  -2 -11   0   79.43    2.22
  -2 -11   0   86.52    3.94
   2  11   1   85.50    4.31
  -2 -11  -1   92.43    3.70
  -2 -11  -1   87.98    7.65
  -2 -11  -1   86.69    6.19
   2  11   2   90.37    3.18
  -2 -11  -2   96.23    7.92
  -2 -11  -2   90.67    2.88
  -2 -11  -2   91.32    4.27
   2  11   3   95.95    3.49
   2  11   3   88.39    4.15
  -2 -11  -3   94.08    7.91
  -2 -11  -3   93.67    3.14
   2  11   4    1.23    1.80
   2  11   4    3.83    3.53
  -2 -11  -4    3.01    4.49
  -2 -11  -4   -1.16    2.69
   2  11   5   70.74    3.51
   2  11   5   67.16    3.63
  -2 -11  -5   69.37    4.86
  -2 -11  -5   72.63    4.57
   2  11   6    5.80    2.40
   2  11   6    5.07    4.00
  -2 -11  -6    6.86    3.00
  -2 -11  -6    5.77    2.13
   2  11   7  119.21    4.66
   2  11   7  104.33    4.42
  -2 -11  -7  113.07    4.30
  -2 -11  -7  116.11    5.53
   2  11   8    6.06    2.75
   2  11   8    5.53    4.24
  -2 -11  -8    5.40    3.25
  -2 -11  -8    6.96    2.53
   2  11   9   62.05    3.84
   2  11   9   68.58    6.86
  -2 -11  -9   61.77    4.74
  -2 -11  -9   74.94    4.05
   2  11  10   14.56    2.86
   2  11  10   17.35    5.75
  -2 -11 -10   12.91    5.96
  -2 -11 -10   14.45    5.17
   2  11  11   23.24    3.21
   2  11  11   26.39    3.97
  -2 -11 -11   21.99    3.98
  -2 -11 -11   25.72    5.91
   2  11  12   14.60    4.10
   2  11  12   12.92    5.15
  -2 -11 -12   19.93    3.72
  -2 -11 -12   14.83    3.61
   2  11  13   -0.18    3.18
   2  11  13    3.20    3.78
  -2 -11 -13    0.25    2.69
  -2 -11 -13   -0.98    2.72
   2  12 -17    3.45    4.95
  -2 -12  17    2.05    3.59
   2  12 -16    2.70    3.01
  -2 -12  16    4.65    3.53
   2  12 -15   -1.34    2.72
  -2 -12  15   -2.14    5.21
   2  12 -14   24.50    3.58
  -2 -12  14   27.48    3.90
   2  12 -13   -0.28    2.22
  -2 -12  13    0.66    2.36
   2  12 -12   67.43    6.59
  -2 -12  12   66.92    6.97
   2  12 -11    0.89    2.35
  -2 -12  11    1.56    2.47
   2  12 -10   42.06    3.63
  -2 -12  10   52.34    3.81
   2  12  -9    0.51    1.73
  -2 -12   9   -0.49    1.70
   2  12  -8   19.83    2.99
  -2 -12   8   21.03    3.05
  -2 -12   7  135.17    5.09
  -2 -12   7  135.52    5.54
  -2 -12   6   83.17    4.35
  -2 -12   6   85.82    4.74
  -2 -12   5   68.33    3.90
  -2 -12   5   74.55    4.61
  -2 -12   4   40.94    5.55
  -2 -12   4   42.26    4.01
   2  12  -3   23.48    0.77
  -2 -12   3   23.83    1.00
  -2 -12   3   20.28    3.02
  -2 -12   3   22.71    5.98
   2  12  -2    6.81    0.88
  -2 -12   2    6.44    0.78
  -2 -12   2    6.20    2.61
  -2 -12   2    7.00    3.11
   2  12  -1  117.95    3.57
  -2 -12   1  122.90    4.70
  -2 -12   1  119.27    3.25
  -2 -12   1  122.48    5.58
   2  12   0    6.52    1.38
  -2 -12   0    7.79    4.20
  -2 -12   0    7.63    1.91
  -2 -12   0    8.45    3.20
   2  12   1   54.87    3.57
  -2 -12  -1   51.17    3.47
  -2 -12  -1   51.09    2.04
  -2 -12  -1   47.61    4.34
   2  12   2   47.66    2.53
  -2 -12  -2   41.59    3.48
  -2 -12  -2   41.63    2.19
  -2 -12  -2   46.17    4.14
   2  12   3   22.21    2.35
  -2 -12  -3   24.12    6.26
  -2 -12  -3   27.46    2.15
   2  12   4  150.44    4.45
   2  12   4  148.40    5.20
  -2 -12  -4  149.57    9.09
  -2 -12  -4  151.08    4.13
   2  12   5    1.04    2.01
   2  12   5    3.46    3.82
  -2 -12  -5    1.26    2.89
  -2 -12  -5    2.68    2.90
   2  12   6  174.46    5.37
   2  12   6  171.24    5.67
  -2 -12  -6  181.81    7.04
  -2 -12  -6  174.25    6.59
   2  12   7    3.61    4.00
   2  12   7    2.75    2.36
  -2 -12  -7    0.27    3.01
  -2 -12  -7    2.41    3.52
   2  12   8   80.57    4.57
   2  12   8   76.36    4.35
  -2 -12  -8   86.16    6.35
  -2 -12  -8   82.27    5.29
   2  12   9   56.64    3.93
   2  12   9   61.87    4.37
  -2 -12  -9   58.97    7.65
  -2 -12  -9   62.50    6.09
   2  12  10   14.63    3.60
   2  12  10   17.84    5.09
  -2 -12 -10   18.52    6.30
  -2 -12 -10   18.11    5.18
   2  12  11   62.34    4.18
   2  12  11   67.85    5.12
  -2 -12 -11   63.25    5.15
  -2 -12 -11   67.10    4.57
   2  12  12    0.55    3.12
   2  12  12    1.20    2.53
  -2 -12 -12    1.47    3.04
  -2 -12 -12    0.45    2.81
   2  13 -16   29.82    4.08
  -2 -13  16   18.13    4.64
   2  13 -15   21.21    5.77
  -2 -13  15   12.05    4.13
   2  13 -14   20.29    3.54
  -2 -13  14   15.07    6.35
   2  13 -13   25.40    3.57
  -2 -13  13   25.94    3.87
   2  13 -12    7.67    2.99
  -2 -13  12    9.09    3.13
   2  13 -11   34.35    5.96
  -2 -13  11   39.97    6.10
   2  13 -10    0.27    2.48
  -2 -13  10    2.58    2.48
   2  13  -9   39.65    3.57
  -2 -13   9   35.45    3.67
  -2 -13   8   21.72    5.20
  -2 -13   8   14.41    3.41
  -2 -13   7   75.24    4.76
  -2 -13   7   77.46    4.40
  -2 -13   6  136.28    5.77
  -2 -13   6  130.48    5.33
  -2 -13   5   41.60    3.61
  -2 -13   5   41.51    6.55
  -2 -13   4    4.42    4.21
  -2 -13   4    6.37    3.02
   2  13  -3   86.81    1.76
  -2 -13   3   89.20    1.34
  -2 -13   3   89.01    4.28
  -2 -13   3   90.92    4.93
   2  13  -2   49.32    1.42
  -2 -13   2   50.14    4.50
  -2 -13   2   48.01    1.81
  -2 -13   2   55.84    3.68
   2  13  -1  236.00    4.01
  -2 -13   1  244.13   10.78
  -2 -13   1  238.68    3.84
  -2 -13   1  232.94    9.06
   2  13   0   13.39    1.47
  -2 -13   0   15.78    3.56
  -2 -13   0   13.04    2.95
  -2 -13   0   15.41    1.31
   2  13   1   88.53    2.78
  -2 -13  -1   90.62    5.20
  -2 -13  -1   88.91    2.57
  -2 -13  -1   85.75    4.30
   2  13   2  146.66    3.93
  -2 -13  -2  151.73    6.24
  -2 -13  -2  143.98    4.97
  -2 -13  -2  140.38    7.84
   2  13   3  141.18    5.93
  -2 -13  -3  146.21    5.42
  -2 -13  -3  141.55    6.15
  -2 -13  -3  144.88    3.88
   2  13   4    0.73    3.23
   2  13   4    1.51    2.53
  -2 -13  -4    1.66    5.14
  -2 -13  -4    3.18    1.73
   2  13   5  218.10    5.75
   2  13   5  225.98    6.72
  -2 -13  -5  216.21    7.57
  -2 -13  -5  230.27    5.62
   2  13   6   33.56    3.21
   2  13   6   31.46    5.78
  -2 -13  -6   31.65    4.42
  -2 -13  -6   34.26    2.90
   2  13   7  104.05    5.10
   2  13   7  119.72    4.79
  -2 -13  -7  120.85    6.11
  -2 -13  -7  120.33    4.55
   2  13   8   64.50    4.19
   2  13   8   61.70    4.31
  -2 -13  -8   72.46    5.32
  -2 -13  -8   78.91    3.97
   2  13   9    9.50    5.11
   2  13   9    8.10    4.87
  -2 -13  -9    3.03    6.18
  -2 -13  -9   11.04    2.76
   2  13  10   22.57    5.98
   2  13  10   17.13    3.35
  -2 -13 -10   23.22    4.26
  -2 -13 -10   17.48    3.35
   2  13  11   -0.31    2.60
   2  13  11   -2.96    2.92
  -2 -13 -11    4.81    3.18
  -2 -13 -11    3.18    2.68
   2  14 -15    3.74    3.25
  -2 -14  15    3.66    3.60
   2  14 -14   28.31    3.84
  -2 -14  14   15.28    4.09
   2  14 -13   -0.02    4.45
  -2 -14  13    1.70    2.92
   2  14 -12   31.81    3.89
  -2 -14  12   29.94    3.89
   2  14 -11   12.06    3.18
  -2 -14  11    8.31    3.25
  -2 -14  10   42.91    4.05
  -2 -14  10   44.85    4.34
  -2 -14   9    8.06    2.95
  -2 -14   9    4.46    3.28
  -2 -14   8   74.60    4.69
  -2 -14   8   68.87    7.80
  -2 -14   7  115.35    5.36
  -2 -14   7  117.51    5.73
  -2 -14   6   36.40    3.86
  -2 -14   6   53.57    7.12
  -2 -14   5  109.33    5.05
  -2 -14   5  119.49    5.78
  -2 -14   4    0.17    2.70
  -2 -14   4   -1.28    2.37
  -2 -14   3   83.26    4.38
  -2 -14   3   85.33    7.77
  -2 -14   3   75.72    1.44
   2  14  -2    2.38    1.15
  -2 -14   2    1.73    2.53
  -2 -14   2    3.08    1.00
  -2 -14   2    3.19    3.00
   2  14  -1    1.33    0.93
  -2 -14   1    0.58    2.36
  -2 -14   1    2.18    0.80
  -2 -14   1    3.21    2.92
   2  14   0    4.80    1.27
  -2 -14   0    4.02    2.65
  -2 -14   0    5.74    5.37
  -2 -14   0    4.77    1.07
   2  14   1  100.13    3.07
  -2 -14  -1  106.59    7.42
  -2 -14  -1  102.46    5.71
  -2 -14  -1  102.36    3.81
   2  14   2  116.32    3.59
  -2 -14  -2  119.98    6.12
  -2 -14  -2  125.74    5.36
  -2 -14  -2  125.08    3.32
   2  14   3    0.16    2.64
  -2 -14  -3    1.30    3.02
  -2 -14  -3    2.54    2.34
  -2 -14  -3   -0.28    2.51
   2  14   4  126.76    4.29
  -2 -14  -4  124.57    6.51
  -2 -14  -4  130.77    3.98
  -2 -14  -4  137.26    5.59
   2  14   5   45.34    4.23
   2  14   5   54.58    3.36
  -2 -14  -5   56.63    3.10
  -2 -14  -5   52.01    8.19
   2  14   6  126.40    4.84
   2  14   6  118.24    5.47
  -2 -14  -6  120.93    6.58
  -2 -14  -6  125.24    4.58
   2  14   7  103.85    4.59
   2  14   7   93.26    7.91
  -2 -14  -7   93.90    6.15
  -2 -14  -7   95.78    4.34
   2  14   8   20.04    3.35
   2  14   8   17.34    3.52
  -2 -14  -8   20.00    4.45
  -2 -14  -8   23.22    2.93
   2  14   9   64.00    4.53
   2  14   9   59.71    4.51
  -2 -14  -9   66.02    8.71
  -2 -14  -9   67.21    4.26
   2  14  10   12.71    3.47
   2  14  10   11.79    3.32
  -2 -14 -10    8.04    4.14
  -2 -14 -10   10.09    3.23
   2  15 -14    0.59    2.88
  -2 -15  14    0.05    3.00
   2  15 -13   27.36    4.21
  -2 -15  13   23.85    6.99
  -2 -15  12    3.65    2.81
  -2 -15  12   -2.65    2.99
  -2 -15  11   29.46    4.10
  -2 -15  11   32.40    4.34
  -2 -15  10    3.72    5.25
  -2 -15  10    8.82    3.54
  -2 -15   9   50.59    4.42
  -2 -15   9   50.92    7.55
  -2 -15   8   52.81    4.42
  -2 -15   8   56.27    4.91
  -2 -15   7    6.91    6.08
  -2 -15   7   10.74    5.35
  -2 -15   6   87.18    5.34
  -2 -15   6   81.41    4.79
  -2 -15   5    1.25    2.82
  -2 -15   5    4.17    3.27
  -2 -15   4  111.48    5.82
  -2 -15   4  103.08    4.99
  -2 -15   3   45.45    0.96
  -2 -15   3   55.89    4.83
  -2 -15   3   47.42    4.08
   2  15  -2   76.02    2.25
  -2 -15   2   75.23    2.04
  -2 -15   2   86.28    8.67
  -2 -15   2   91.54    7.26
   2  15  -1   66.74    1.92
  -2 -15   1   75.14    5.34
  -2 -15   1   67.15    4.45
  -2 -15   1   71.87    2.50
   2  15   0   85.94    2.55
  -2 -15   0   90.97    4.87
  -2 -15   0   86.09    5.88
  -2 -15   0   88.79    3.24
   2  15   1  114.95    3.31
  -2 -15  -1  117.92    9.77
  -2 -15  -1  120.76    3.09
  -2 -15  -1  118.73    5.43
   2  15   2    9.93    3.12
  -2 -15  -2   16.36    3.30
  -2 -15  -2   14.32    1.73
  -2 -15  -2   14.88    4.12
   2  15   3   76.14    3.15
  -2 -15  -3   73.23    5.67
  -2 -15  -3   78.38    2.90
  -2 -15  -3   79.47    4.54
   2  15   4    4.60    2.04
  -2 -15  -4    6.55    3.77
  -2 -15  -4    5.58    2.95
  -2 -15  -4    7.11    3.01
   2  15   5  108.57    4.22
  -2 -15  -5  109.55    5.40
  -2 -15  -5  106.96    9.75
  -2 -15  -5  100.75    5.63
   2  15   6   13.77    4.51
   2  15   6   14.53    3.61
  -2 -15  -6   15.36    4.39
  -2 -15  -6   18.14    2.55
   2  15   7   51.72    5.80
   2  15   7   35.44    4.40
  -2 -15  -7   43.05    3.38
  -2 -15  -7   40.94    5.31
   2  15   8   15.59    5.26
   2  15   8   16.04    3.59
  -2 -15  -8   11.04    4.51
  -2 -15  -8   13.57    2.90
   2  15   9   12.52    5.73
   2  15   9   11.23    5.27
  -2 -15  -9    8.44    7.32
  -2 -15  -9    9.54    3.01
  -2 -16  12   28.44    4.56
  -2 -16  12   36.50    4.91
  -2 -16  11   17.22    3.88
  -2 -16  11   11.07    6.87
  -2 -16  10   21.26    4.35
  -2 -16  10   27.45    6.54
  -2 -16   9   28.43    4.11
  -2 -16   9   33.28    4.69
  -2 -16   8   23.07    4.31
  -2 -16   8   18.00    3.92
  -2 -16   7   91.22    5.92
  -2 -16   7   90.44    8.13
  -2 -16   6   17.62    3.62
  -2 -16   6   20.21    6.98
  -2 -16   5   99.01    8.14
  -2 -16   5  104.60    6.23
  -2 -16   4    0.09    3.28
  -2 -16   4   -1.71    2.70
  -2 -16   3  104.15    5.31
  -2 -16   3  111.24    6.30
  -2 -16   2    9.99    3.37
  -2 -16   2   10.81    3.98
   2  16  -1   51.13    1.71
  -2 -16   1   59.44    4.41
  -2 -16   1   64.78    8.35
  -2 -16   1   54.55    1.61
   2  16   0   12.03    1.40
  -2 -16   0   12.40    1.21
  -2 -16   0   14.39    4.02
  -2 -16   0   12.49    5.57
   2  16   1   21.13    1.84
  -2 -16  -1   24.10    4.58
  -2 -16  -1   25.55    3.62
  -2 -16  -1   19.06    1.61
   2  16   2   24.28    3.40
  -2 -16  -2   29.67    6.08
  -2 -16  -2   26.51    7.64
  -2 -16  -2   30.33    3.03
   2  16   3    3.41    1.68
  -2 -16  -3    3.34    2.84
  -2 -16  -3    1.91    1.47
  -2 -16  -3   -4.61    3.53
   2  16   4   57.52    4.85
  -2 -16  -4   59.25    2.94
  -2 -16  -4   54.89    5.71
  -2 -16  -4   57.34    7.36
   2  16   5    4.85    3.47
  -2 -16  -5    3.50    1.87
  -2 -16  -5   -2.26    2.99
  -2 -16  -5    5.69    3.86
   2  16   6   49.64    3.52
  -2 -16  -6   49.19    5.63
  -2 -16  -6   43.06    5.04
  -2 -16  -6   50.76    4.69
   2  16   7   14.69    3.06
   2  16   7   19.68    3.91
  -2 -16  -7   12.50    4.82
  -2 -16  -7   11.67    4.31
  -2 -17  10    4.53    5.51
  -2 -17  10    3.60    3.76
  -2 -17   9   10.61    3.57
  -2 -17   9    5.41    4.09
  -2 -17   8   19.10    4.65
  -2 -17   8   25.49    4.01
  -2 -17   7    6.08    6.34
  -2 -17   7    4.42    3.43
  -2 -17   6   37.76    4.77
  -2 -17   6   57.07    5.37
  -2 -17   5   -1.32    6.21
  -2 -17   5   -3.83    5.19
  -2 -17   4   48.86    4.69
  -2 -17   4   53.95    5.41
  -2 -17   3    8.06    3.56
  -2 -17   3   13.10    4.25
  -2 -17   2   62.25    4.85
  -2 -17   2   64.68    5.76
  -2 -17   1   22.94    4.80
  -2 -17   1   25.37    3.91
  -2 -17   0   33.08    4.06
  -2 -17   0   26.62    8.27
   2  17   1   34.87    2.03
  -2 -17  -1   42.72    5.30
  -2 -17  -1   43.51    4.32
  -2 -17  -1   36.09    2.71
   2  17   2    5.82    1.74
  -2 -17  -2    5.08    4.27
  -2 -17  -2    6.73    1.49
  -2 -17  -2   11.15    3.44
   2  17   3   66.57    3.04
  -2 -17  -3   73.58    9.80
  -2 -17  -3   65.32    5.11
  -2 -17  -3   70.22    4.08
   2  17   4   -0.28    2.64
  -2 -17  -4    2.73    2.68
  -2 -17  -4   -0.29    3.36
  -2 -17  -4   -0.85    1.35
   2  17   5   53.01    3.44
  -2 -17  -5   55.08    8.00
  -2 -17  -5   44.26    6.04
  -2 -17  -5   49.30    3.07
  -2 -18   8    8.75    3.93
  -2 -18   8   14.39    4.83
  -2 -18   7   25.55    5.36
  -2 -18   7   34.76    4.56
  -2 -18   6   11.61    3.87
  -2 -18   6   11.84    7.51
  -2 -18   5   43.26    7.80
  -2 -18   5   47.50    5.81
  -2 -18   4    1.63    3.14
  -2 -18   4   -0.93    6.04
  -2 -18   3   39.68    5.45
  -2 -18   3   31.05    7.40
  -2 -18   2    3.95    3.44
  -2 -18   2    6.31    4.25
  -2 -18   1   15.41    4.81
  -2 -18   1   15.94    6.40
  -2 -18   0    7.43    4.62
  -2 -18   0   10.85    3.76
  -2 -18  -1    2.39    6.36
  -2 -18  -1   -3.26    5.06
  -2 -18  -2   27.64    5.58
  -2 -18  -2   26.18    4.52
   2  18   3    1.51    2.68
  -2 -18  -3    2.84    1.48
   3 -19  -5   12.69    8.96
   3 -19  -5   10.38    4.39
  -3  19   5    9.80    2.33
  -3  19   5   12.27    4.11
   3 -19  -4    5.06    4.35
   3 -19  -4    2.63    2.17
   3 -19  -4    4.21    3.48
  -3  19   4    4.46    3.07
   3 -19  -3    6.20    7.90
   3 -19  -3   10.79    2.24
   3 -19  -3   14.57    6.24
  -3  19   3    8.80    1.91
   3 -19  -2    1.25    1.61
   3 -19  -2    1.32    3.11
   3 -19  -2    0.67    3.92
  -3  19   2    1.66    1.43
   3 -19  -1   16.89    5.89
   3 -19  -1   14.00    7.38
   3 -19  -1    5.95    2.85
  -3  19   1    7.75    1.61
   3 -19   0    5.46    3.08
   3 -19   0   -0.76    3.86
   3 -19   1    1.13    3.07
   3 -19   1    7.46    6.10
   3 -19   2   29.09    4.03
   3 -19   2   22.33    4.87
   3 -19   3    1.48    5.76
   3 -19   3    1.98    2.90
   3 -19   4   19.42    5.85
   3 -19   4   26.44    4.57
   3 -19   5    2.81    2.58
   3 -19   5   -5.01    5.41
   3 -19   6   16.89    4.18
   3 -19   6   16.63    3.41
   3 -18  -8    3.25    5.14
   3 -18  -8   13.51    5.45
  -3  18   8    6.13    2.76
  -3  18   8   10.50    4.14
   3 -18  -7    6.17    6.77
   3 -18  -7    0.40    2.42
  -3  18   7   -0.43    2.10
  -3  18   7    3.01    3.20
   3 -18  -6   32.10    5.77
   3 -18  -6   35.10    3.41
  -3  18   6   25.93    2.98
  -3  18   6   37.20    7.73
   3 -18  -5    0.68    2.04
   3 -18  -5   -2.03    6.40
  -3  18   5    0.14    2.87
  -3  18   5   -3.74    3.03
   3 -18  -4   54.50    5.24
   3 -18  -4   66.91    6.15
  -3  18   4   50.25    3.06
  -3  18   4   38.49    4.88
   3 -18  -3    5.11    3.07
   3 -18  -3    1.99    3.67
   3 -18  -3    2.37    1.81
  -3  18   3   -1.27    1.62
   3 -18  -2   73.20    6.21
   3 -18  -2   69.68    3.29
   3 -18  -2   72.42    8.17
  -3  18   2   68.28    4.33
   3 -18  -1    5.34    3.63
   3 -18  -1    1.00    1.58
   3 -18  -1    0.92    2.99
  -3  18   1    1.84    2.28
   3 -18   0   48.06    4.16
   3 -18   0   39.93    5.10
   3 -18   0   35.57    3.42
  -3  18   0   29.45    1.98
   3 -18   1   20.59    4.36
   3 -18   1   19.65    1.49
   3 -18   1   22.31    2.72
   3 -18   1   24.85    3.70
   3 -18   2   19.48    6.82
   3 -18   2   19.19    3.54
   3 -18   3   17.50    4.30
   3 -18   3   30.27    3.66
   3 -18   4   12.11    6.17
   3 -18   4   11.89    4.99
   3 -18   5   16.08    3.85
   3 -18   5   16.18    3.16
   3 -18   6    4.76    2.56
   3 -18   6    1.15    3.14
   3 -18   7   11.69    4.92
   3 -18   7   16.24    3.71
   3 -18   8    4.49    2.67
   3 -18   8    6.38    3.31
   3 -17 -10   42.79    7.50
   3 -17 -10   31.82    6.95
  -3  17  10   45.09    4.13
  -3  17  10   39.31    5.37
   3 -17  -9   12.76    3.63
   3 -17  -9   13.59    5.31
  -3  17   9   13.51    3.14
  -3  17   9   15.89    4.28
   3 -17  -8   14.81    3.38
   3 -17  -8   17.84    5.29
  -3  17   8   11.80    4.84
  -3  17   8   12.63    4.21
   3 -17  -7   32.80    3.61
   3 -17  -7   24.25    9.11
  -3  17   7   31.38    3.19
  -3  17   7   30.51    4.54
   3 -17  -6   14.15    4.85
   3 -17  -6   16.33    4.94
  -3  17   6   10.90    4.22
  -3  17   6   14.69    3.86
   3 -17  -5   49.97    9.29
   3 -17  -5   45.73    3.54
  -3  17   5   44.19    3.13
  -3  17   5   54.70    7.50
   3 -17  -4    6.74    4.22
   3 -17  -4    5.69    2.35
  -3  17   4    9.30    3.37
  -3  17   4    6.95    3.43
   3 -17  -3   80.09    6.24
   3 -17  -3   80.37    5.44
  -3  17   3   71.34    4.80
   3 -17  -2   -4.54    2.79
   3 -17  -2    0.10    1.68
   3 -17  -2    1.42    5.64
  -3  17   2   -0.80    1.45
   3 -17  -1   80.15    4.98
   3 -17  -1   80.50    5.95
   3 -17  -1   75.37    3.03
  -3  17   1   70.11    2.83
   3 -17   0   13.06    5.20
   3 -17   0   10.11    6.31
   3 -17   0    7.36    2.61
  -3  17   0    6.89    2.47
   3 -17   1   29.69    4.27
   3 -17   1   24.86    1.57
   3 -17   1   24.32    2.81
   3 -17   1   24.83    3.52
   3 -17   2   31.25    3.99
   3 -17   2   22.08    2.08
   3 -17   2   19.20    1.59
   3 -17   2   32.78    3.46
   3 -17   3    7.74    4.78
   3 -17   3    8.30    1.01
   3 -17   3   14.51    3.51
   3 -17   3   11.61    1.20
   3 -17   4   31.16    3.91
   3 -17   4   29.32    3.33
   3 -17   5   -0.76    2.46
   3 -17   5    0.13    2.05
   3 -17   6   27.80    3.93
   3 -17   6   33.41    3.35
   3 -17   7    4.00    2.80
   3 -17   7    0.97    3.83
   3 -17   8   20.42    5.59
   3 -17   8   15.50    2.82
   3 -17   9   12.47    2.81
   3 -17   9    7.33    3.30
   3 -17  10   23.15    3.83
   3 -17  10   18.47    3.18
   3 -16 -11   34.80    7.54
   3 -16 -11   30.27    6.11
  -3  16  11   28.90    5.00
  -3  16  11   27.28    6.60
   3 -16 -10    0.26    3.64
   3 -16 -10    0.22    2.66
  -3  16  10   -3.01    2.99
  -3  16  10    3.21    3.78
   3 -16  -9    4.84    4.45
   3 -16  -9    8.09    3.17
  -3  16   9    4.58    2.69
  -3  16   9    2.54    5.94
   3 -16  -8   19.90    4.89
   3 -16  -8   12.26    5.66
  -3  16   8   18.28    2.99
  -3  16   8   17.30    3.96
   3 -16  -7   29.27    8.34
   3 -16  -7   31.15    3.59
  -3  16   7   26.07    4.87
  -3  16   7   31.33    4.24
   3 -16  -6   45.08    5.43
   3 -16  -6   39.60    3.69
  -3  16   6   42.17    3.21
  -3  16   6   49.92    7.02
   3 -16  -5   37.55    4.91
   3 -16  -5   23.11    4.98
  -3  16   5   30.00    4.29
  -3  16   5   21.02    3.98
   3 -16  -4  123.54    6.88
   3 -16  -4  115.37    4.45
  -3  16   4  118.58    4.17
  -3  16   4  124.79    8.53
   3 -16  -3   -0.01    3.35
   3 -16  -3    1.09    1.85
  -3  16   3    2.07    1.63
  -3  16   3   -0.61    2.74
   3 -16  -2  178.22   11.11
   3 -16  -2  161.02    6.58
   3 -16  -2  167.51    6.56
  -3  16   2  161.90    4.32
   3 -16  -1   13.01    4.42
   3 -16  -1   22.24    2.18
   3 -16  -1   29.62    5.89
  -3  16   1   20.90    1.97
   3 -16   0  118.36    5.30
   3 -16   0  125.43    6.11
   3 -16   0  121.08    3.40
  -3  16   0  114.65    3.24
   3 -16   1   48.65    7.17
   3 -16   1   50.65    3.86
   3 -16   1   35.10    3.18
   3 -16   2   35.11    3.98
   3 -16   2   30.50    5.35
   3 -16   2   32.29    1.70
   3 -16   2   28.74    1.53
   3 -16   3   29.37    1.38
   3 -16   3   29.83    3.28
   3 -16   3   22.56    6.20
   3 -16   3   27.38    2.38
   3 -16   4    8.46    2.54
   3 -16   4    7.06    0.93
   3 -16   4    5.64    1.02
   3 -16   4    5.21    3.03
   3 -16   5   34.63    1.29
   3 -16   5   39.48    3.33
   3 -16   5   34.69    1.39
   3 -16   5   39.45    3.84
   3 -16   6    3.20    2.12
   3 -16   6   -0.34    2.54
   3 -16   7   24.51    4.57
   3 -16   7   21.28    5.43
   3 -16   8    1.02    3.65
   3 -16   8    3.95    2.61
   3 -16   9   29.18    3.15
   3 -16   9   37.97    5.88
   3 -16  10   20.59    3.04
   3 -16  10   24.37    3.48
   3 -16  11    2.56    2.20
   3 -16  11    1.78    2.61
   3 -15 -12   85.11   11.72
   3 -15 -12   80.35    9.53
  -3  15  12   73.56    5.52
  -3  15  12   77.60    6.36
   3 -15 -11   14.42    4.89
   3 -15 -11    7.92    3.81
  -3  15  11    8.56    3.31
  -3  15  11    6.91    4.23
   3 -15 -10   29.22    9.17
   3 -15 -10   41.74    4.53
  -3  15  10   38.02    3.81
  -3  15  10   41.46    7.51
   3 -15  -9   16.27    4.51
   3 -15  -9   14.64    5.53
  -3  15   9    5.21    4.72
  -3  15   9    7.30    3.75
   3 -15  -8   65.52    5.86
   3 -15  -8   62.64    4.45
  -3  15   8   53.28    4.76
  -3  15   8   54.76    3.89
   3 -15  -7   52.39    8.81
   3 -15  -7   44.64    3.90
  -3  15   7   41.34    3.37
  -3  15   7   49.47    7.21
   3 -15  -6   32.32    5.03
   3 -15  -6   40.99    3.41
  -3  15   6   33.85    3.04
  -3  15   6   33.75    4.14
   3 -15  -5   97.88    6.30
   3 -15  -5   92.30    4.32
  -3  15   5   96.08    3.90
  -3  15   5   96.51    7.89
   3 -15  -4   17.52    4.33
   3 -15  -4   17.25    4.35
  -3  15   4   22.47    3.54
  -3  15   4   17.52    2.42
   3 -15  -3   99.88    5.89
   3 -15  -3  100.02    3.89
  -3  15   3   89.64    3.45
  -3  15   3   98.65    5.01
   3 -15  -2    2.38    3.19
   3 -15  -2    0.58    2.90
  -3  15   2    0.69    2.57
  -3  15   2    4.52    2.69
   3 -15  -1   68.42    4.18
   3 -15  -1   56.56    4.79
   3 -15  -1   61.23    2.81
  -3  15   1   53.67    3.79
   3 -15   0   47.19    4.38
   3 -15   0   43.24    3.56
   3 -15   0   45.04    2.32
  -3  15   0   39.35    2.09
   3 -15   1    4.60    4.24
   3 -15   1    7.54    1.44
   3 -15   1    7.17    3.09
  -3  15  -1    6.37    1.30
   3 -15   2   34.51    3.88
   3 -15   2   32.30    1.57
   3 -15   2   30.19    1.76
   3 -15   2   40.34    3.21
   3 -15   3    3.91    2.27
   3 -15   3    1.74    1.52
   3 -15   3    4.97    1.09
   3 -15   3    2.04    2.69
   3 -15   4   36.82    5.86
   3 -15   4   36.79    2.31
   3 -15   4   40.08    2.10
   3 -15   4   39.55    3.16
   3 -15   5    2.68    1.25
   3 -15   5    3.28    2.02
   3 -15   5    0.72    0.83
   3 -15   5    4.78    2.37
   3 -15   6   37.20    3.03
   3 -15   6   36.13    5.44
   3 -15   6   31.27    1.82
   3 -15   6   28.68    1.87
   3 -15   7    0.32    0.96
   3 -15   7   -1.14    2.06
   3 -15   7    0.30    1.78
   3 -15   7    0.42    0.63
   3 -15   8   40.94    5.00
   3 -15   8   48.90    5.51
   3 -15   9   16.21    4.28
   3 -15   9   16.03    3.09
   3 -15  10   13.01    2.58
   3 -15  10   15.84    4.66
   3 -15  11    6.85    2.40
   3 -15  11    9.92    2.73
   3 -15  12    0.45    2.17
   3 -15  12    3.50    2.37
   3 -15  13    6.31    2.70
   3 -14 -14   33.20    6.23
   3 -14 -14   35.05    5.49
  -3  14  14   31.11    5.58
  -3  14  14   29.33    8.14
   3 -14 -13   59.48    9.63
   3 -14 -13   47.51    6.70
  -3  14  13   55.86    5.97
  -3  14  13   57.44    8.24
   3 -14 -12   22.20    5.42
   3 -14 -12   34.90    4.90
  -3  14  12   15.18    7.86
  -3  14  12   25.73    4.18
   3 -14 -11   48.49    5.01
   3 -14 -11   44.90    5.80
  -3  14  11   41.23    4.31
  -3  14  11   48.53    5.02
   3 -14 -10    2.26    6.71
   3 -14 -10    4.35    5.33
  -3  14  10    3.71    2.83
  -3  14  10    5.70    3.41
   3 -14  -9   54.95    5.60
   3 -14  -9   59.48    4.47
  -3  14   9   51.73    3.99
  -3  14   9   58.67    4.67
   3 -14  -8   54.99    5.43
   3 -14  -8   54.71    6.65
  -3  14   8   47.32    5.69
  -3  14   8   51.00    4.51
   3 -14  -7   35.85    5.14
   3 -14  -7   49.93    3.82
  -3  14   7   46.23    4.15
  -3  14   7   42.14    3.35
   3 -14  -6   48.67    5.04
   3 -14  -6   49.71    3.55
  -3  14   6   46.23    3.22
  -3  14   6   51.57    6.70
   3 -14  -5   22.47    4.22
   3 -14  -5   24.13    2.89
  -3  14   5   22.91    2.59
  -3  14   5   17.51    3.49
   3 -14  -4   72.21    5.07
   3 -14  -4   64.07    3.46
  -3  14   4   63.77    4.71
  -3  14   4   62.83    6.59
   3 -14  -3    3.78    2.81
   3 -14  -3   -0.33    2.89
  -3  14   3   -0.36    2.53
  -3  14   3    0.60    2.27
   3 -14  -2  101.59    5.37
   3 -14  -2   99.37    3.55
  -3  14   2  100.41    3.19
  -3  14   2  100.13    4.63
   3 -14  -1   29.75    3.17
   3 -14  -1   23.78    6.40
   3 -14  -1   23.95    3.52
  -3  14   1   25.53    3.12
   3 -14   0   67.14    2.65
   3 -14   0   66.97    4.55
   3 -14   0   72.17    5.91
  -3  14   0   70.07    3.55
   3 -14   1   15.83    1.64
   3 -14   1   23.36    3.16
   3 -14   1   19.39    2.71
  -3  14  -1   14.49    1.44
   3 -14   2   19.28    2.10
   3 -14   2   14.36    2.43
   3 -14   2   20.63    5.07
   3 -14   2   13.81    2.55
   3 -14   3   18.24    2.53
   3 -14   3   16.06    1.37
   3 -14   3   12.59    1.93
   3 -14   3   10.92    2.95
   3 -14   4    0.53    1.67
   3 -14   4    0.29    0.82
   3 -14   4   -0.72    1.99
   3 -14   4    0.36    1.19
   3 -14   5   29.25    1.30
   3 -14   5   28.29    2.09
   3 -14   5   33.88    2.76
   3 -14   5   33.62    4.99
   3 -14   6    3.18    1.99
   3 -14   6    2.86    0.83
   3 -14   6    3.16    1.42
   3 -14   6    1.47    2.25
   3 -14   7   25.29    1.26
   3 -14   7   29.47    2.69
   3 -14   7   30.67    1.26
   3 -14   7   31.33    4.85
   3 -14   8    3.84    1.43
   3 -14   8    5.69    0.89
   3 -14   8    7.65    2.15
   3 -14   8    9.45    2.46
   3 -14   9    7.60    1.47
   3 -14   9    8.02    0.92
   3 -14   9    9.33    3.67
   3 -14   9    8.05    4.11
   3 -14  10   28.08    2.97
   3 -14  10   18.21    4.34
   3 -14  11    2.21    2.06
   3 -14  11   -0.22    1.86
   3 -14  12   12.57    4.36
   3 -14  12   14.75    2.51
   3 -14  13    1.84    2.07
   3 -14  13    1.46    2.18
   3 -13 -15    9.40    4.63
   3 -13 -15    6.78    8.15
  -3  13  15    8.15    4.34
  -3  13  15    4.27    7.67
   3 -13 -14   67.36    6.81
   3 -13 -14   80.67    6.64
  -3  13  14   82.34    5.85
  -3  13  14   76.00   10.16
   3 -13 -13   20.17    4.79
   3 -13 -13   15.67    8.30
  -3  13  13   12.69    4.02
  -3  13  13   17.53    4.68
   3 -13 -12  182.88    7.86
   3 -13 -12  164.19    8.23
  -3  13  12  156.15    6.66
  -3  13  12  154.05    7.34
   3 -13 -11    4.63    3.85
   3 -13 -11    1.89    5.59
  -3  13  11    1.58    3.22
  -3  13  11    3.23    4.79
   3 -13 -10   56.34    4.73
   3 -13 -10   55.30    5.47
  -3  13  10   49.31    4.77
  -3  13  10   51.81    4.09
   3 -13  -9   28.12    4.64
   3 -13  -9   23.45    6.19
  -3  13   9   23.24    3.33
  -3  13   9   27.87    3.90
   3 -13  -8   10.69    6.72
   3 -13  -8   13.67    3.16
  -3  13   8   10.90    2.79
  -3  13   8   13.69    3.36
   3 -13  -7   32.99    4.58
   3 -13  -7   33.10    3.49
  -3  13   7   36.35    5.01
  -3  13   7   30.17    6.16
   3 -13  -6   -0.11    2.08
   3 -13  -6    0.49    2.95
  -3  13   6    2.18    1.84
  -3  13   6   -0.28    2.34
   3 -13  -5    5.22    3.33
   3 -13  -5    4.71    2.35
  -3  13   5    5.30    4.53
  -3  13   5    8.32    2.10
   3 -13  -4    0.99    2.75
   3 -13  -4   -0.78    1.80
  -3  13   4    1.24    1.59
  -3  13   4    0.82    2.16
   3 -13  -3   -1.80    2.76
   3 -13  -3    0.01    1.71
  -3  13   3    2.10    1.54
  -3  13   3    1.25    2.22
   3 -13  -2   38.18    4.03
   3 -13  -2   37.07    2.61
  -3  13   2   31.44    2.28
  -3  13   2   38.65    5.45
   3 -13  -1   16.29    5.81
   3 -13  -1   14.81    3.40
  -3  13   1   18.65    1.82
  -3  13   1   13.09    2.93
   3 -13   0   48.78    2.45
   3 -13   0   59.42    4.18
   3 -13   0   54.70    3.39
  -3  13   0   52.80    3.35
   3 -13   1   -0.65    1.24
   3 -13   1    0.51    1.87
   3 -13   1    0.14    2.35
  -3  13  -1    1.92    1.08
   3 -13   2   62.17    3.02
   3 -13   2   67.69    3.49
   3 -13   2   72.81    3.54
   3 -13   2   67.45    4.10
   3 -13   3   11.26    2.27
   3 -13   3    8.59    2.15
   3 -13   3    7.62    1.94
   3 -13   3    8.68    4.42
   3 -13   4  110.50    3.86
   3 -13   4  103.98    3.48
   3 -13   4  102.78    2.39
   3 -13   4  108.26    4.41
   3 -13   5    1.40    0.88
   3 -13   5    2.44    1.76
   3 -13   5    0.84    0.86
   3 -13   5    0.81    2.04
   3 -13   6   51.91    1.73
   3 -13   6   56.34    1.71
   3 -13   6   54.45    5.16
   3 -13   6   60.55    3.03
   3 -13   7   -0.21    1.63
   3 -13   7    0.96    1.32
   3 -13   7    1.03    0.80
   3 -13   7    1.30    1.90
   3 -13   8   25.06    1.28
   3 -13   8   27.63    2.47
   3 -13   8   27.73    2.01
   3 -13   8   26.95    2.74
   3 -13   9   16.48    1.20
   3 -13   9   16.95    1.24
   3 -13   9   18.66    2.34
   3 -13   9   24.64    2.58
   3 -13  10    2.90    0.90
   3 -13  10    4.59    1.86
   3 -13  10    3.06    0.96
   3 -13  10    2.44    3.31
   3 -13  11    4.76    1.58
   3 -13  11    5.88    1.68
   3 -13  11    6.03    2.11
   3 -13  11    7.13    2.18
   3 -13  12    1.04    3.39
   3 -13  12    5.49    2.14
   3 -13  13    8.62    3.52
   3 -13  13    1.86    2.15
   3 -13  14   -0.87    1.98
  -3  13 -14    2.10    1.93
   3 -12 -15    4.23    4.10
   3 -12 -15    5.54    4.32
  -3  12  15    2.53    3.74
  -3  12  15    4.08    4.12
   3 -12 -14   20.35    7.84
   3 -12 -14   11.39    4.80
  -3  12  14   11.56    4.14
  -3  12  14   16.27    4.65
   3 -12 -13   67.98    6.07
   3 -12 -13   89.93    6.30
  -3  12  13   79.57    5.30
  -3  12  13   75.28    5.79
   3 -12 -12    8.20    4.26
   3 -12 -12   16.79    6.55
  -3  12  12   11.59    3.46
  -3  12  12    7.02    3.88
   3 -12 -11   29.34    7.83
   3 -12 -11   31.25    4.43
  -3  12  11   28.04    3.73
  -3  12  11   23.82    4.22
   3 -12 -10   22.71    4.56
   3 -12 -10   32.01    3.98
  -3  12  10   25.12    3.87
  -3  12  10   20.75    5.58
   3 -12  -9   10.64    3.75
   3 -12  -9    5.60    3.19
  -3  12   9    6.04    3.27
  -3  12   9    8.95    2.75
   3 -12  -8   63.32    8.47
   3 -12  -8   75.61    4.33
  -3  12   8   68.83    4.57
  -3  12   8   76.57    4.05
   3 -12  -7   -0.82    3.06
   3 -12  -7    1.96    2.29
  -3  12   7    0.47    2.13
  -3  12   7    1.99    2.47
   3 -12  -6   42.93    3.50
   3 -12  -6   44.11    4.66
  -3  12   6   43.19    3.84
  -3  12   6   39.40    3.20
   3 -12  -5   66.80    7.98
   3 -12  -5   61.02    3.66
  -3  12   5   58.64    4.09
  -3  12   5   64.04    5.23
   3 -12  -4  110.05    5.74
   3 -12  -4  100.91    6.25
  -3  12   4  106.10    3.88
  -3  12   4  104.61    7.21
   3 -12  -3    1.07    3.14
   3 -12  -3    3.23    2.12
  -3  12   3    5.46    1.87
  -3  12   3    5.69    2.55
   3 -12  -2  260.30    7.44
   3 -12  -2  243.98    5.52
  -3  12   2  245.86    5.28
  -3  12   2  251.83    6.59
   3 -12  -1    4.50    2.87
   3 -12  -1    1.07    2.76
  -3  12   1    2.19    1.52
  -3  12   1    3.78    2.33
   3 -12   0  245.65    5.99
   3 -12   0  229.31    4.87
   3 -12   0  246.91    9.62
  -3  12   0  234.18    5.92
   3 -12   1   12.65    1.64
   3 -12   1    6.91    2.92
   3 -12   1    7.51    2.31
  -3  12  -1    4.60    1.39
   3 -12   2  191.18    4.93
   3 -12   2  191.25    5.25
   3 -12   2  196.66    5.92
   3 -12   2  193.32    4.03
   3 -12   3  149.38    4.52
   3 -12   3  141.05    4.13
   3 -12   3  153.31    5.10
   3 -12   3  136.65    3.23
   3 -12   4   23.47    1.52
   3 -12   4   24.82    1.43
   3 -12   4   21.19    2.84
   3 -12   4   25.88    2.51
   3 -12   5   52.96    1.82
   3 -12   5   53.96    1.79
   3 -12   5   60.81    5.15
   3 -12   5   53.39    2.96
   3 -12   6   -0.01    0.79
   3 -12   6    1.35    1.66
   3 -12   6   -1.25    1.48
   3 -12   6    0.57    0.78
   3 -12   7   15.84    2.13
   3 -12   7   16.15    1.18
   3 -12   7   16.48    1.92
   3 -12   7   16.42    2.32
   3 -12   8    7.10    1.05
   3 -12   8    6.31    1.90
   3 -12   8    7.20    1.10
   3 -12   8    8.35    2.08
   3 -12   9    0.87    0.82
   3 -12   9   -1.04    1.42
   3 -12   9   -0.05    1.53
   3 -12   9    1.50    1.63
   3 -12  10    2.08    0.94
   3 -12  10   -0.10    1.71
   3 -12  10   -1.27    1.63
   3 -12  10    0.38    1.42
   3 -12  11    0.39    0.99
   3 -12  11    2.01    1.65
   3 -12  11    2.58    1.73
   3 -12  11    0.33    1.46
   3 -12  12    8.36    2.29
   3 -12  12   10.62    1.42
   3 -12  12   12.16    1.28
  -3  12 -12    8.56    2.29
   3 -12  13    6.18    2.11
   3 -12  13   13.59    2.39
   3 -12  13   11.76    1.49
  -3  12 -13    4.90    2.31
   3 -12  14   14.67    2.70
   3 -12  14   23.27    2.57
  -3  12 -14    9.05    3.98
   3 -12  15   12.06    4.30
  -3  12 -15    9.09    3.85
   3 -11 -16   26.54    5.11
   3 -11 -16   25.83    5.55
  -3  11  16   24.93    5.32
  -3  11  16   26.96    4.87
   3 -11 -15    9.24    7.47
   3 -11 -15    5.50    4.20
  -3  11  15    9.11    3.80
  -3  11  15    4.45    4.20
   3 -11 -14   87.55    9.72
   3 -11 -14   96.48    6.55
  -3  11  14   90.31    5.63
  -3  11  14   92.71    6.14
   3 -11 -13   33.58    4.92
   3 -11 -13   30.88    4.77
  -3  11  13   26.89    4.23
  -3  11  13   31.14    4.69
   3 -11 -12   26.81    7.47
   3 -11 -12   29.94    4.56
  -3  11  12   20.91    6.84
  -3  11  12   26.22    3.72
   3 -11 -11    3.55    3.24
   3 -11 -11   -1.07    2.97
  -3  11  11    1.71    2.59
  -3  11  11    0.60    2.90
   3 -11 -10   79.43    5.58
   3 -11 -10   86.46    4.98
  -3  11  10   81.55    4.49
  -3  11  10   76.50    5.00
   3 -11  -9   12.73    6.48
   3 -11  -9   13.70    3.33
  -3  11   9   13.28    4.93
  -3  11   9   10.72    3.35
   3 -11  -8   69.73    5.10
   3 -11  -8   74.19    4.29
  -3  11   8   61.33    3.90
  -3  11   8   57.93    4.35
   3 -11  -7   45.76    4.66
   3 -11  -7   37.55    3.75
  -3  11   7   38.76    3.38
  -3  11   7   40.28    3.91
   3 -11  -6  251.35   11.97
   3 -11  -6  262.11    6.91
  -3  11   6  258.70    8.94
  -3  11   6  255.55   10.25
   3 -11  -5  120.63    5.90
   3 -11  -5  122.77    6.89
  -3  11   5  120.22    4.32
  -3  11   5  124.58    5.12
   3 -11  -4   32.57    3.93
   3 -11  -4   36.54    2.92
  -3  11   4   32.01    3.31
  -3  11   4   33.18    2.66
   3 -11  -3   35.36    3.83
   3 -11  -3   34.67    2.69
  -3  11   3   39.05    2.48
  -3  11   3   35.47    3.17
   3 -11  -2   33.30    4.03
   3 -11  -2   31.90    3.59
  -3  11   2   32.65    2.22
  -3  11   2   36.50    4.79
   3 -11  -1   42.33    2.40
   3 -11  -1   43.10    3.47
  -3  11   1   42.80    2.16
  -3  11   1   39.42    4.76
   3 -11   0    6.91    1.63
   3 -11   0    8.07    4.24
  -3  11   0    5.57    2.17
  -3  11   0    7.25    2.31
   3 -11   1    2.50    1.37
   3 -11   1    1.89    3.84
   3 -11   1    6.33    3.03
  -3  11  -1    3.57    1.23
   3 -11   2  322.23    5.49
   3 -11   2  313.69    6.44
   3 -11   2  323.97    6.62
   3 -11   2  324.49    9.62
   3 -11   3   22.74    2.38
   3 -11   3   25.51    2.33
   3 -11   3   20.06    1.66
   3 -11   3   23.04    2.85
   3 -11   4  145.73    3.97
   3 -11   4  147.57    4.53
   3 -11   4  145.68    4.18
   3 -11   4  148.42    4.11
   3 -11   5   34.00    2.44
   3 -11   5   30.09    2.48
   3 -11   5   30.50    1.56
   3 -11   5   29.49    2.71
   3 -11   6   11.04    3.37
   3 -11   6   10.34    2.07
   3 -11   6   11.44    3.73
   3 -11   6   15.10    1.29
   3 -11   7   58.95    2.81
   3 -11   7   65.36    4.36
   3 -11   7   61.95    2.87
   3 -11   7   64.15    3.07
   3 -11   8    2.33    1.04
   3 -11   8    3.74    1.74
   3 -11   8    2.91    1.65
   3 -11   8    3.30    1.67
   3 -11   9   19.00    2.20
   3 -11   9   22.10    2.31
   3 -11   9   23.63    2.24
   3 -11   9   21.05    2.15
   3 -11  10    9.06    1.96
   3 -11  10    5.84    2.15
   3 -11  10    9.44    1.24
  -3  11 -10    8.37    1.96
   3 -11  11    7.12    3.31
   3 -11  11   10.28    1.29
   3 -11  11   11.84    2.29
  -3  11 -11    7.44    2.04
   3 -11  12    4.79    2.98
   3 -11  12    4.42    2.10
  -3  11 -12    1.74    1.13
  -3  11 -12    0.09    2.93
   3 -11  13    4.75    3.34
   3 -11  13    4.74    2.29
  -3  11 -13    4.85    1.92
  -3  11 -13    2.21    1.26
   3 -11  14   13.64    2.63
   3 -11  14   19.43    1.84
  -3  11 -14   19.18    1.64
  -3  11 -14    9.48    2.44
   3 -11  15    3.81    2.00
   3 -11  15    0.75    1.38
  -3  11 -15   -0.53    1.80
  -3  11 -15   -0.29    2.00
   3 -11  16    0.61    2.79
   3 -11  16    4.71    2.86
  -3  11 -16    5.19    3.61
  -3  11 -16   11.99    1.60
   3 -10 -17   11.85    7.35
   3 -10 -17    9.92    5.22
  -3  10  17    8.32    7.32
  -3  10  17   16.66    8.14
   3 -10 -16   12.17    4.84
   3 -10 -16   15.08    4.35
  -3  10  16   10.60    6.94
  -3  10  16   12.98    7.94
   3 -10 -15   12.16    6.90
   3 -10 -15   14.46    4.58
  -3  10  15   12.32    6.66
  -3  10  15   14.48    7.53
   3 -10 -14   -2.74    3.62
   3 -10 -14   -5.11    3.46
  -3  10  14   -1.22    5.65
  -3  10  14    3.51    5.23
   3 -10 -13    4.62    6.11
   3 -10 -13    6.70    3.64
  -3  10  13    4.74    5.84
  -3  10  13    3.65    5.33
   3 -10 -12   25.60    4.17
   3 -10 -12   16.68    4.28
  -3  10  12   24.00    3.62
  -3  10  12   18.90    4.02
   3 -10 -11   49.52    4.83
   3 -10 -11   56.73    7.21
  -3  10  11   42.88    4.00
  -3  10  11   39.76    4.34
   3 -10 -10    5.23    3.04
  -3  10  10    3.85    2.72
  -3  10  10    4.12    3.02
   3 -10  -9   58.11    5.09
   3 -10  -9   63.26    6.98
  -3  10   9   67.28    7.16
  -3  10   9   61.38    4.08
   3 -10  -8   98.04    4.78
   3 -10  -8   89.48    5.67
  -3  10   8   95.78    7.02
  -3  10   8   90.29    4.88
   3 -10  -7    8.34    6.01
   3 -10  -7    6.85    2.88
  -3  10   7    5.34    2.60
  -3  10   7    6.63    3.07
   3 -10  -6  281.70    7.99
   3 -10  -6  282.15    6.68
  -3  10   6  280.47    7.11
  -3  10   6  284.14    9.06
   3 -10  -5   15.89    2.66
   3 -10  -5   16.67    3.54
  -3  10   5   20.02    4.90
  -3  10   5   15.39    2.53
   3 -10  -4  118.51    4.99
   3 -10  -4  114.95    3.98
  -3  10   4  112.03    4.30
  -3  10   4  120.75    3.75
   3 -10  -3   67.87    4.68
   3 -10  -3   62.94    3.90
  -3  10   3   59.59    2.71
  -3  10   3   61.21    3.31
   3 -10  -2   40.70    2.45
   3 -10  -2   36.84    3.28
  -3  10   2   38.64    2.19
  -3  10   2   36.48    2.83
   3 -10  -1   69.58    3.68
   3 -10  -1   75.67    2.77
  -3  10   1   77.00    2.59
  -3  10   1   72.89    3.20
   3 -10   0   12.25    1.72
   3 -10   0   15.81    2.44
  -3  10   0   12.23    2.49
  -3  10   0   11.04    2.13
   3 -10   1  233.78    5.72
   3 -10   1  239.77    5.63
   3 -10   1  236.25    6.73
  -3  10  -1  224.38    4.12
   3 -10   2   56.13    3.28
   3 -10   2   50.54    1.97
   3 -10   2   54.80    3.07
   3 -10   2   65.86    2.66
   3 -10   3  267.45    4.55
   3 -10   3  272.72    5.47
   3 -10   3  278.01    5.70
   3 -10   3  274.17    7.91
   3 -10   4   69.19    2.78
   3 -10   4   64.96    2.09
   3 -10   4   61.73    2.93
   3 -10   4   68.98    4.73
   3 -10   5   -0.27    2.30
   3 -10   5    1.28    1.64
   3 -10   5    0.46    0.97
   3 -10   5    1.42    2.63
   3 -10   6  156.98    4.05
   3 -10   6  156.65    4.25
   3 -10   6  153.53    3.23
   3 -10   6  154.35    3.18
   3 -10   7   20.15    1.50
   3 -10   7   19.05    2.11
   3 -10   7   22.35    2.48
   3 -10   7   18.51    2.28
   3 -10   8   82.36    3.09
   3 -10   8   85.05    2.49
   3 -10   8   83.60    2.39
   3 -10   9    2.22    1.21
   3 -10   9    3.34    1.66
   3 -10   9    2.54    1.15
  -3  10  -9    4.80    1.66
   3 -10  10   86.06    3.33
   3 -10  10   99.57    3.90
  -3  10 -10   92.59    3.29
  -3  10 -10   99.17    2.58
   3 -10  11    0.60    2.12
   3 -10  11    3.24    1.63
  -3  10 -11    0.54    1.60
  -3  10 -11    2.23    1.87
   3 -10  12    3.76    1.79
   3 -10  12    3.41    1.43
  -3  10 -12    1.99    1.23
  -3  10 -12    1.31    2.81
   3 -10  13   43.42    2.89
   3 -10  13   43.01    2.41
  -3  10 -13   41.84    2.10
  -3  10 -13   43.49    2.77
   3 -10  14    1.24    2.13
   3 -10  14    5.10    1.65
  -3  10 -14    3.91    2.28
  -3  10 -14    2.21    1.87
   3 -10  15   34.78    3.67
  -3  10 -15   30.25    2.12
  -3  10 -15   30.28    2.75
   3 -10  16   -1.85    2.57
   3 -10  16   -1.33    2.17
  -3  10 -16   -0.27    1.39
  -3  10 -16    4.40    1.77
   3  -9 -18   19.36    9.53
   3  -9 -18   25.09    4.92
  -3   9  18   22.98    8.74
  -3   9  18   27.69    5.56
   3  -9 -17    1.38    4.21
   3  -9 -17    2.78    3.57
  -3   9  17   -1.16    5.99
  -3   9  17    4.18    4.06
   3  -9 -16   33.77    5.53
   3  -9 -16   32.38    4.78
  -3   9  16   43.20    4.85
  -3   9  16   29.39    5.14
   3  -9 -15    3.36    4.16
   3  -9 -15    7.82    3.74
  -3   9  15    5.51    3.68
  -3   9  15   16.49    4.08
   3  -9 -14    2.85    3.82
   3  -9 -14    5.56    3.58
  -3   9  14    5.87    3.33
  -3   9  14    6.56    3.69
   3  -9 -13    1.49    3.10
   3  -9 -13    1.26    3.22
  -3   9  13    0.55    2.83
  -3   9  13    2.47    3.12
   3  -9 -12   13.12    3.69
   3  -9 -12   13.11    3.70
  -3   9  12   13.70    5.53
  -3   9  12    7.92    3.68
   3  -9 -11   14.28    6.23
   3  -9 -11   14.18    3.54
  -3   9  11   10.90    5.36
  -3   9  11   11.63    3.57
   3  -9 -10   46.61    4.79
   3  -9 -10   53.22    4.32
  -3   9  10   50.92    4.41
  -3   9  10   47.16    3.98
   3  -9  -9   90.72    5.01
   3  -9  -9   90.31    5.63
  -3   9   9   92.47    4.65
  -3   9   9   92.88    5.09
   3  -9  -8    3.20    5.64
   3  -9  -8    4.69    4.83
  -3   9   8    2.76    2.65
  -3   9   8    5.89    2.99
   3  -9  -7  275.47    7.82
   3  -9  -7  275.97    6.84
  -3   9   7  270.64    6.61
  -3   9   7  283.29   10.35
   3  -9  -6   54.73    3.60
   3  -9  -6   56.63    4.41
  -3   9   6   61.13    3.45
  -3   9   6   54.91    3.79
   3  -9  -5  162.88    5.60
   3  -9  -5  166.13    6.96
  -3   9   5  170.23    4.63
  -3   9   5  157.46    5.03
   3  -9  -4  379.87    7.23
   3  -9  -4  398.16    8.25
  -3   9   4  394.29    7.17
  -3   9   4  382.50   10.06
   3  -9  -3   39.79    5.16
   3  -9  -3   33.92    2.47
  -3   9   3   33.24    2.66
  -3   9   3   28.45    3.76
   3  -9  -2  285.56    5.38
   3  -9  -2  291.88    8.64
  -3   9   2  277.17    5.67
  -3   9   2  281.05    5.15
   3  -9  -1    6.15    1.62
   3  -9  -1    5.68    2.08
  -3   9   1    5.52    3.06
  -3   9   1    6.25    1.45
   3  -9   0  201.15    5.41
   3  -9   0  208.94    4.83
  -3   9   0  201.05    5.06
  -3   9   0  201.78    4.48
   3  -9   1   87.80    3.11
   3  -9   1   81.72    3.54
   3  -9   1   90.05    2.81
  -3   9  -1   76.59    2.28
   3  -9   2  169.16    3.67
   3  -9   2  163.84    3.26
   3  -9   2  162.02    3.19
   3  -9   2  167.97    4.05
   3  -9   3  189.27    3.56
   3  -9   3  190.90    4.41
   3  -9   3  205.39    4.18
   3  -9   3  184.80    3.45
   3  -9   4   98.02    3.45
   3  -9   4   98.71    3.16
   3  -9   4  107.85    2.52
   3  -9   4   99.69    4.18
   3  -9   5  378.94    7.26
   3  -9   5  385.56    6.90
   3  -9   5  389.29    6.77
   3  -9   5  382.72    5.94
   3  -9   6   46.87    1.88
   3  -9   6   42.44    2.23
   3  -9   6   52.41    2.00
   3  -9   6   47.70    2.51
   3  -9   7  242.85    4.43
   3  -9   7  242.71    4.53
   3  -9   7  234.09    6.49
  -3   9  -7  222.27    4.87
   3  -9   8   20.74    2.03
   3  -9   8   16.59    1.73
  -3   9  -8   14.77    3.33
  -3   9  -8   15.65    1.64
   3  -9   9  218.55    4.42
   3  -9   9  202.67    4.79
  -3   9  -9  215.83    5.51
  -3   9  -9  205.64    4.77
   3  -9  10    5.71    1.51
   3  -9  10    3.97    1.72
  -3   9 -10    4.34    1.35
  -3   9 -10    1.61    2.73
   3  -9  11   43.47    2.32
   3  -9  11   46.03    2.57
  -3   9 -11   47.39    3.21
  -3   9 -11   44.87    2.49
   3  -9  12   16.67    1.93
   3  -9  12   16.34    2.22
  -3   9 -12   14.51    1.69
  -3   9 -12   15.76    2.09
   3  -9  13    4.56    2.15
   3  -9  13    9.15    1.85
  -3   9 -13    6.65    3.19
  -3   9 -13    8.03    2.62
   3  -9  14   53.48    5.18
   3  -9  14   58.72    2.90
  -3   9 -14   60.02    3.93
  -3   9 -14   62.90    3.02
   3  -9  15   -0.99    2.62
   3  -9  15    2.85    1.93
  -3   9 -15   -0.07    1.42
  -3   9 -15    0.47    1.63
   3  -9  16   25.90    3.26
   3  -9  16   31.32    2.63
  -3   9 -16   22.68    2.42
  -3   9 -16   28.02    2.69
   3  -8 -18   18.35    4.61
   3  -8 -18   13.65    8.56
  -3   8  18   15.46    4.68
  -3   8  18   17.91    5.36
   3  -8 -17   50.24    5.91
   3  -8 -17   39.97    5.02
  -3   8  17   49.41    5.16
  -3   8  17   46.55    5.93
   3  -8 -16   -1.38    5.53
   3  -8 -16    2.39    2.89
  -3   8  16   -2.53    2.79
  -3   8  16   -0.10    3.24
   3  -8 -15   33.86    4.97
   3  -8 -15   33.52    4.49
  -3   8  15   28.66    4.44
  -3   8  15   33.16    4.79
   3  -8 -14   23.88    3.98
   3  -8 -14   23.87    7.10
  -3   8  14   17.48    3.92
  -3   8  14   16.11    4.12
   3  -8 -13    4.60    3.42
   3  -8 -13    5.02    3.63
  -3   8  13    9.39    3.60
  -3   8  13    7.13    3.21
   3  -8 -12   48.62    7.32
   3  -8 -12   59.57    7.50
  -3   8  12   45.21    4.07
  -3   8  12   40.74    4.48
   3  -8 -11   22.02    4.07
   3  -8 -11   27.43    4.00
  -3   8  11   20.30    6.01
  -3   8  11   29.93    4.13
   3  -8 -10  268.37   11.05
   3  -8 -10  261.35   11.85
  -3   8  10  257.21   10.26
  -3   8  10  255.65   11.35
   3  -8  -9   32.38    4.23
   3  -8  -9   32.48    3.91
  -3   8   9   38.71    4.03
  -3   8   9   29.66    3.59
   3  -8  -8  852.18   15.03
   3  -8  -8  832.41   15.66
  -3   8   8  845.26   14.75
  -3   8   8  834.31   15.13
   3  -8  -7  166.85    5.81
   3  -8  -7  158.83    7.80
  -3   8   7  160.50    8.23
  -3   8   7  151.90    7.33
   3  -8  -6  796.59   17.19
   3  -8  -6  782.52   12.91
  -3   8   6  774.29   13.30
  -3   8   6  789.94   13.19
   3  -8  -5  389.67    7.36
   3  -8  -5  399.02    8.27
  -3   8   5  381.36    7.22
  -3   8   5  383.39    7.57
   3  -8  -4   79.48    3.19
   3  -8  -4   81.92    3.70
  -3   8   4   78.46    3.08
  -3   8   4   82.07    5.26
   3  -8  -3  392.61    6.92
   3  -8  -3  398.15    7.53
  -3   8   3  400.91    9.22
  -3   8   3  389.84    8.52
   3  -8  -2  220.06    4.48
   3  -8  -2  218.09    5.06
  -3   8   2  218.75    4.62
  -3   8   2  218.16    4.30
   3  -8  -1   78.69    2.55
   3  -8  -1   70.53    4.84
  -3   8   1   77.92    2.38
  -3   8   1   77.91    2.71
   3  -8   0  416.81    7.92
   3  -8   0  431.53    7.20
  -3   8   0  412.83    6.34
  -3   8   0  427.69    8.45
   3  -8   1  168.10    3.82
   3  -8   1  160.48    3.11
   3  -8   1  166.25    3.42
   3  -8   1  161.87    3.24
   3  -8   2   50.05    2.76
   3  -8   2   55.54    1.96
   3  -8   2   52.82    1.86
   3  -8   2   50.60    2.26
   3  -8   3  104.60    3.38
   3  -8   3  106.47    3.43
   3  -8   3  102.36    3.62
   3  -8   3  109.29    4.11
   3  -8   4  167.32    3.34
   3  -8   4  148.94    3.05
   3  -8   4  163.04    4.75
   3  -8   4  159.62    3.12
   3  -8   5   31.07    2.96
   3  -8   5   38.03    1.82
   3  -8   5   35.72    2.03
   3  -8   5   37.08    1.72
   3  -8   6  367.01    7.30
   3  -8   6  360.15    6.09
   3  -8   6  363.05    5.87
  -3   8  -6  338.61    5.87
   3  -8   7   39.77    3.38
   3  -8   7   37.23    2.02
  -3   8  -7   36.04    1.96
  -3   8  -7   45.88    3.33
   3  -8   8  240.41    4.91
   3  -8   8  251.89    4.93
  -3   8  -8  263.56    4.89
  -3   8  -8  230.17    4.77
   3  -8   9   49.86    2.50
   3  -8   9   57.29    2.63
  -3   8  -9   58.41    2.51
  -3   8  -9   44.99    2.29
   3  -8  10   86.58    3.02
   3  -8  10   89.96    3.10
  -3   8 -10   87.82    4.23
  -3   8 -10   85.36    4.01
   3  -8  11    2.02    1.51
   3  -8  11    3.01    1.57
  -3   8 -11    0.94    1.33
  -3   8 -11    0.80    1.43
   3  -8  12   29.33    2.37
   3  -8  12   27.50    3.97
  -3   8 -12   25.33    2.23
  -3   8 -12   29.95    2.14
   3  -8  13  131.10    6.08
   3  -8  13  130.21    4.13
  -3   8 -13  123.37    3.98
  -3   8 -13  127.43    5.31
   3  -8  14    2.91    1.99
   3  -8  14    1.20    2.96
  -3   8 -14    2.93    2.70
  -3   8 -14    1.38    2.84
   3  -8  15   43.55    3.35
   3  -8  15   44.73    2.92
  -3   8 -15   42.04    4.16
  -3   8 -15   44.09    2.74
   3  -8  16   -0.19    3.51
   3  -8  16    1.91    1.78
  -3   8 -16    0.12    1.64
  -3   8 -16   -0.48    1.70
   3  -8  17   25.29    3.31
   3  -8  17   21.04    4.35
  -3   8 -17   14.25    2.55
  -3   8 -17   23.44    2.62
   3  -7 -19    0.94    3.85
   3  -7 -19   -3.08    5.63
  -3   7  19    3.52    3.79
  -3   7  19   -2.18    6.91
   3  -7 -18   87.50    6.61
   3  -7 -18   79.32    6.02
  -3   7  18   71.42    6.03
  -3   7  18   78.10   11.17
   3  -7 -17    3.25    3.65
   3  -7 -17    1.36    3.32
  -3   7  17   -0.42    3.21
  -3   7  17    1.53    3.88
   3  -7 -16   82.58    5.69
   3  -7 -16   98.81    9.86
  -3   7  16   85.25    6.28
  -3   7  16   97.07    5.56
   3  -7 -15    9.24    3.98
   3  -7 -15    7.16    3.67
  -3   7  15   10.98    3.98
  -3   7  15    5.64    3.44
   3  -7 -14   27.05    4.17
   3  -7 -14   33.57    7.31
  -3   7  14   23.07    3.97
  -3   7  14   33.15    4.41
   3  -7 -13   50.91    4.38
   3  -7 -13   58.45    4.65
  -3   7  13   53.78    4.28
  -3   7  13   44.11    4.72
   3  -7 -12   45.97    4.53
   3  -7 -12   44.90    4.57
  -3   7  12   50.64    4.73
  -3   7  12   46.90    4.26
   3  -7 -11  300.92   12.20
   3  -7 -11  320.36    8.46
  -3   7  11  299.85    7.95
  -3   7  11  298.38   12.28
   3  -7 -10    2.45    3.13
   3  -7 -10    3.92    2.97
  -3   7  10   -2.53    4.69
  -3   7  10    8.31    5.43
   3  -7  -9  302.64    8.05
   3  -7  -9  306.49   10.68
  -3   7   9  301.96    7.19
  -3   7   9  310.76    7.87
   3  -7  -8   13.42    3.24
   3  -7  -8   14.37    2.94
  -3   7   8    8.87    2.80
  -3   7   8    8.78    3.09
   3  -7  -7  205.83    5.95
   3  -7  -7  201.56    5.46
  -3   7   7  211.82    7.56
  -3   7   7  209.39    8.27
   3  -7  -6   15.99    2.53
   3  -7  -6   19.06    2.91
  -3   7   6   18.99    2.63
  -3   7   6   18.72    2.44
   3  -7  -5   50.93    3.29
   3  -7  -5   59.13    2.95
  -3   7   5   54.79    2.81
  -3   7   5   56.92    3.07
   3  -7  -4  589.50    9.51
   3  -7  -4  601.21   10.11
  -3   7   4  592.07    9.54
  -3   7   4  597.78    9.41
   3  -7  -3   12.99    2.26
   3  -7  -3   14.43    1.96
  -3   7   3   13.56    2.03
  -3   7   3   13.40    1.85
   3  -7  -2   23.84    1.99
   3  -7  -2   22.24    2.29
  -3   7   2   21.33    1.83
  -3   7   2   21.65    1.96
   3  -7  -1   67.22    2.45
   3  -7  -1   63.11    2.75
  -3   7   1   58.67    3.46
  -3   7   1   63.88    2.41
   3  -7   0  289.86    4.90
   3  -7   0  296.39    6.92
  -3   7   0  294.63    4.86
  -3   7   0  290.81    4.96
   3  -7   1   10.65    1.36
   3  -7   1   10.69    1.26
   3  -7   1    5.65    1.51
   3  -7   1    5.26    1.33
   3  -7   2  570.37    8.08
   3  -7   2  599.33    8.40
   3  -7   2  604.07   10.12
   3  -7   2  591.43    8.38
   3  -7   3   54.85    1.90
   3  -7   3   64.61    1.90
   3  -7   3   57.85    2.03
   3  -7   3   58.58    1.92
   3  -7   4  426.55    6.30
   3  -7   4  441.62    7.78
   3  -7   4  432.33    6.51
   3  -7   4  447.43    7.75
   3  -7   5  593.78    8.90
   3  -7   5  635.34   10.26
  -3   7  -5  614.68    8.96
   3  -7   6  118.58    2.93
   3  -7   6  106.95    2.62
  -3   7  -6   99.08    3.73
  -3   7  -6  117.50    2.87
   3  -7   7  247.02    4.66
   3  -7   7  232.99    5.62
  -3   7  -7  227.58    5.46
  -3   7  -7  238.78    5.91
   3  -7   8    2.72    1.39
   3  -7   8    1.59    1.53
  -3   7  -8    2.34    2.40
  -3   7  -8    2.63    1.32
   3  -7   9  147.23    3.80
   3  -7   9  160.30    5.70
  -3   7  -9  147.68    3.64
  -3   7  -9  163.29    3.87
   3  -7  10   14.90    3.35
   3  -7  10   13.02    1.90
  -3   7 -10   17.23    2.87
  -3   7 -10   12.02    2.99
   3  -7  11   23.61    2.25
   3  -7  11   21.97    2.22
  -3   7 -11   21.86    1.96
  -3   7 -11   23.43    2.13
   3  -7  12  168.70    4.74
   3  -7  12  168.57    6.49
  -3   7 -12  177.23    4.36
  -3   7 -12  174.46    4.46
   3  -7  13   13.98    2.29
   3  -7  13   10.59    2.32
  -3   7 -13    9.61    2.02
  -3   7 -13   11.92    2.10
   3  -7  14   55.14    3.17
   3  -7  14   50.30    4.83
  -3   7 -14   54.32    4.16
  -3   7 -14   53.38    4.46
   3  -7  15   -1.50    1.80
   3  -7  15    1.12    1.64
  -3   7 -15   -0.33    2.48
  -3   7 -15    0.83    2.29
   3  -7  16   64.83    6.01
   3  -7  16   65.06    3.66
  -3   7 -16   57.75    4.74
  -3   7 -16   66.65    5.33
   3  -7  17    0.17    2.33
   3  -7  17    7.74    3.43
  -3   7 -17   -1.40    2.88
  -3   7 -17   -1.06    3.21
   3  -6 -19   28.04    5.37
   3  -6 -19   27.84    4.88
  -3   6  19   35.09    4.85
  -3   6  19   29.31    6.03
   3  -6 -18    1.38    3.90
   3  -6 -18    0.93    6.01
  -3   6  18    4.98    3.45
  -3   6  18    4.43    4.27
   3  -6 -17  124.45    6.51
   3  -6 -17  106.28    6.02
  -3   6  17  100.20    6.72
  -3   6  17  109.71    5.98
   3  -6 -16    5.31    3.66
   3  -6 -16    2.60    3.44
  -3   6  16    5.00    3.28
  -3   6  16    2.04    6.51
   3  -6 -15  171.11    6.95
   3  -6 -15  143.49    6.29
  -3   6  15  143.62    6.18
  -3   6  15  148.31   10.57
   3  -6 -14   54.86    4.57
   3  -6 -14   59.88    4.96
  -3   6  14   52.72    4.38
  -3   6  14   64.66    8.27
   3  -6 -13   16.02    3.60
   3  -6 -13   10.25    3.59
  -3   6  13   10.53    3.38
  -3   6  13   10.11    3.81
   3  -6 -12  297.41    8.27
   3  -6 -12  323.60    8.52
  -3   6  12  306.41   12.66
  -3   6  12  303.78    8.14
   3  -6 -11    9.01    3.57
   3  -6 -11    8.77    5.80
  -3   6  11    8.53    3.23
  -3   6  11   13.53    6.38
   3  -6 -10  576.99   11.26
   3  -6 -10  526.14   10.92
  -3   6  10  549.39   10.69
  -3   6  10  545.80   11.16
   3  -6  -9  179.24    6.12
   3  -6  -9  192.74    5.91
  -3   6   9  190.66    5.48
  -3   6   9  194.71    6.18
   3  -6  -8 1092.43   18.01
   3  -6  -8 1127.95   20.86
  -3   6   8 1120.58   18.21
  -3   6   8 1123.02   17.78
   3  -6  -7    2.71    2.24
   3  -6  -7    1.03    2.02
  -3   6   7    2.36    3.32
  -3   6   7    1.13    3.71
   3  -6  -6  529.26    9.02
   3  -6  -6  538.61    9.57
  -3   6   6  538.23    9.28
  -3   6   6  546.62    9.08
   3  -6  -5   48.65    2.86
   3  -6  -5   53.27    3.13
  -3   6   5   45.66    2.68
  -3   6   5   54.21    2.93
   3  -6  -4  581.87    9.25
   3  -6  -4  583.93    9.66
  -3   6   4  588.31    9.15
  -3   6   4  572.50   11.27
   3  -6  -3  153.57    5.55
   3  -6  -3  152.80    4.05
  -3   6   3  148.57    5.37
  -3   6   3  150.79    3.59
   3  -6  -2    5.16    1.63
   3  -6  -2    5.70    1.72
  -3   6   2    4.73    1.54
  -3   6   2    5.98    1.53
   3  -6  -1 1662.20   24.71
   3  -6  -1 1688.53   23.36
  -3   6   1 1691.23   23.25
  -3   6   1 1683.22   24.68
   3  -6   0  217.22    4.02
   3  -6   0  217.44    4.01
  -3   6   0  220.07    5.01
  -3   6   0  218.73    5.28
   3  -6   1  910.78   13.82
   3  -6   1  931.54   14.10
   3  -6   1  925.59   12.54
   3  -6   1  946.58   12.43
   3  -6   2  196.87    3.41
   3  -6   2  201.94    3.65
   3  -6   2  201.89    3.28
   3  -6   2  196.52    4.89
   3  -6   3  342.83    6.58
   3  -6   3  340.11    6.40
   3  -6   3  333.99    5.98
   3  -6   3  342.14    5.76
   3  -6   4  293.99    4.86
   3  -6   4  297.82    4.50
   3  -6   4  300.77    5.30
  -3   6  -4  296.09    4.86
   3  -6   5    6.36    1.66
   3  -6   5    2.25    1.31
  -3   6  -5    6.89    1.69
  -3   6  -5    2.20    1.29
   3  -6   6  235.76    3.92
   3  -6   6  242.22    4.47
  -3   6  -6  247.56    4.48
  -3   6  -6  228.47    3.79
   3  -6   7   54.17    3.02
   3  -6   7   48.10    3.59
  -3   6  -7   44.89    2.25
  -3   6  -7   56.89    2.91
   3  -6   8  438.91    7.10
   3  -6   8  458.34    9.64
  -3   6  -8  459.12    9.38
  -3   6  -8  440.89    8.21
   3  -6   9  208.15    4.44
   3  -6   9  197.38    6.72
  -3   6  -9  215.47    4.31
  -3   6  -9  196.98    4.61
   3  -6  10   87.68    3.10
   3  -6  10   99.97    5.33
  -3   6 -10   91.73    4.07
  -3   6 -10  101.65    5.02
   3  -6  11  162.32    4.54
   3  -6  11  173.70    4.28
  -3   6 -11  167.67    3.95
  -3   6 -11  162.18    4.29
   3  -6  12   42.30    2.85
   3  -6  12   39.28    4.34
  -3   6 -12   35.24    2.32
  -3   6 -12   43.53    2.78
   3  -6  13   94.98    3.76
   3  -6  13   89.67    3.68
  -3   6 -13   97.25    3.21
  -3   6 -13   86.61    3.50
   3  -6  14   -0.46    1.96
   3  -6  14    0.39    3.32
  -3   6 -14    1.92    1.57
  -3   6 -14    3.99    1.83
   3  -6  15   67.62    5.67
   3  -6  15   69.94    3.79
  -3   6 -15   64.83    3.44
  -3   6 -15   68.40    3.04
   3  -6  16    2.17    2.23
   3  -6  16    3.82    2.22
  -3   6 -16    1.01    1.79
  -3   6 -16   -0.54    2.13
   3  -6  17   24.09    3.25
  -3   6 -17   25.25    2.58
  -3   6 -17   27.27    3.08
   3  -5 -19   -0.43    3.27
   3  -5 -19    2.54    5.13
  -3   5  19    0.25    4.16
  -3   5  19    0.90    3.11
   3  -5 -18  124.27    6.63
   3  -5 -18  115.32    6.27
  -3   5  18  116.69    6.13
  -3   5  18  115.63    7.30
   3  -5 -17    9.12    3.89
   3  -5 -17    5.36    3.69
  -3   5  17   10.26    3.61
  -3   5  17   10.52    4.32
   3  -5 -16  212.37    7.59
   3  -5 -16  194.53    7.18
  -3   5  16  210.24    7.17
  -3   5  16  202.37    7.90
   3  -5 -15   21.35    4.07
   3  -5 -15   26.27    4.14
  -3   5  15   21.00    4.60
  -3   5  15   25.06    3.75
   3  -5 -14   69.71    4.98
   3  -5 -14   77.06    5.14
  -3   5  14   80.25    4.63
  -3   5  14   80.56    8.64
   3  -5 -13  112.17    5.38
   3  -5 -13  127.49    5.64
  -3   5  13  118.15    5.25
  -3   5  13  122.68    9.60
   3  -5 -12   78.80    5.11
   3  -5 -12   92.30    8.37
  -3   5  12   78.52    4.73
  -3   5  12   99.46    9.28
   3  -5 -11  286.48    7.73
   3  -5 -11  306.99    7.72
  -3   5  11  287.37    7.37
  -3   5  11  297.60   12.26
   3  -5 -10    0.10    2.78
   3  -5 -10    1.02    2.60
  -3   5  10    4.57    2.46
  -3   5  10    5.45    5.13
   3  -5  -9  199.46    5.88
   3  -5  -9  203.75    5.64
  -3   5   9  204.61    5.41
  -3   5   9  201.02    6.06
   3  -5  -8   11.89    2.56
   3  -5  -8   12.42    2.78
  -3   5   8   13.63    2.82
  -3   5   8   11.88    2.35
   3  -5  -7  331.32    6.50
   3  -5  -7  326.02    9.20
  -3   5   7  338.12    6.83
  -3   5   7  335.85    8.59
   3  -5  -6   27.19    2.54
   3  -5  -6   20.61    2.69
  -3   5   6   28.05    2.39
  -3   5   6   28.68    2.63
   3  -5  -5  298.10    6.04
   3  -5  -5  303.55    5.85
  -3   5   5  297.75    5.67
  -3   5   5  296.13    5.85
   3  -5  -4  717.89   10.94
   3  -5  -4  704.30   10.57
  -3   5   4  711.02   10.60
  -3   5   4  704.37   10.52
   3  -5  -3    2.64    2.77
   3  -5  -3    4.03    1.62
  -3   5   3    4.46    1.54
  -3   5   3    3.87    1.54
   3  -5  -2 3844.83   55.10
   3  -5  -2 3806.10   54.69
  -3   5   2 3916.50   56.06
  -3   5   2 3808.22   54.49
   3  -5  -1   10.94    2.76
   3  -5  -1    8.77    1.45
  -3   5   1   11.62    1.57
  -3   5   1    8.66    1.31
   3  -5   0 2214.96   30.13
   3  -5   0 2280.90   31.68
  -3   5   0 2195.58   29.91
  -3   5   0 2243.28   29.59
   3  -5   1   90.29    1.97
   3  -5   1   82.20    2.34
   3  -5   1   93.81    1.83
   3  -5   1   91.81    2.30
   3  -5   2  227.62    3.22
   3  -5   2  229.68    3.37
   3  -5   2  232.17    5.15
   3  -5   2  235.67    4.03
   3  -5   3  364.90    5.69
   3  -5   3  375.72    5.03
   3  -5   3  374.11    5.66
  -3   5  -3  373.60    5.83
   3  -5   4  148.11    3.19
   3  -5   4  137.39    2.31
  -3   5  -4  143.71    3.09
  -3   5  -4  132.44    2.26
   3  -5   5  622.19    8.15
   3  -5   5  612.73    9.11
  -3   5  -5  592.36    7.75
  -3   5  -5  612.24    9.00
   3  -5   6    8.88    1.05
   3  -5   6   10.35    2.59
  -3   5  -6   11.21    1.50
  -3   5  -6    8.54    1.02
   3  -5   7  186.61    4.20
   3  -5   7  189.03    3.42
  -3   5  -7  184.72    3.27
  -3   5  -7  192.50    4.05
   3  -5   8   35.43    2.98
   3  -5   8   23.29    2.31
  -3   5  -8   31.46    1.62
   3  -5   9  235.58    4.62
   3  -5   9  239.76    5.49
  -3   5  -9  236.26    4.35
  -3   5  -9  249.03    5.27
   3  -5  10  124.63    4.16
   3  -5  10  128.19    3.59
  -3   5 -10  134.50    4.60
  -3   5 -10  123.41    3.96
   3  -5  11   41.25    4.54
   3  -5  11   35.57    2.50
  -3   5 -11   36.78    2.14
  -3   5 -11   45.03    4.28
   3  -5  12  111.87    4.17
   3  -5  12  120.45    5.44
  -3   5 -12  115.54    3.33
  -3   5 -12  106.70    5.79
   3  -5  13   11.98    2.21
   3  -5  13   13.01    2.51
  -3   5 -13   10.02    2.24
  -3   5 -13    9.63    1.83
   3  -5  14   54.22    3.22
   3  -5  14   51.56    5.24
  -3   5 -14   49.14    2.58
  -3   5 -14   45.93    3.04
   3  -5  15    0.84    1.84
  -3   5 -15   -0.62    1.39
  -3   5 -15    0.48    1.71
   3  -5  16   57.28    3.59
   3  -5  16   57.52    3.82
  -3   5 -16   46.68    2.97
  -3   5 -16   55.56    3.57
   3  -5  17    5.99    2.75
  -3   5 -17    5.62    2.56
  -3   5 -17    4.43    2.01
   3  -4 -20    2.51    3.83
   3  -4 -20    8.60    6.29
  -3   4  20    4.50    4.88
  -3   4  20    3.23    3.59
   3  -4 -19   43.18    4.97
   3  -4 -19   34.81    4.91
  -3   4  19   38.37   10.18
  -3   4  19   50.69    4.61
   3  -4 -18    2.50    3.01
   3  -4 -18   -1.47    3.03
  -3   4  18    0.38    2.80
  -3   4  18   -5.99    3.85
   3  -4 -17  101.51    5.49
   3  -4 -17   97.89    5.39
  -3   4  17   92.48    6.40
  -3   4  17   95.28    5.24
   3  -4 -16    8.66    3.58
   3  -4 -16   11.64    3.65
  -3   4  16    5.89    3.30
  -3   4  16   10.68    4.06
   3  -4 -15  129.88    8.82
   3  -4 -15  142.01    5.89
  -3   4  15  124.94    6.44
  -3   4  15  131.57    5.55
   3  -4 -14   52.05    4.35
   3  -4 -14   59.57    4.52
  -3   4  14   52.76    5.06
  -3   4  14   60.36    4.15
   3  -4 -13   43.41    4.23
   3  -4 -13   26.64    6.61
  -3   4  13   41.13    8.16
  -3   4  13   31.47    3.69
   3  -4 -12  409.76    9.48
   3  -4 -12  453.10    9.80
  -3   4  12  434.69   14.90
  -3   4  12  421.59    9.37
   3  -4 -11   26.08    3.46
   3  -4 -11   23.47    3.59
  -3   4  11   39.51    7.07
  -3   4  11   24.93    3.31
   3  -4 -10  611.41   11.42
   3  -4 -10  625.43   14.04
  -3   4  10  623.79   11.06
  -3   4  10  623.86   15.55
   3  -4  -9  205.00    5.56
   3  -4  -9  217.09    5.46
  -3   4   9  213.21    5.23
  -3   4   9  226.04    8.91
   3  -4  -8  430.28    8.13
   3  -4  -8  437.95    7.91
  -3   4   8  442.64    7.87
  -3   4   8  441.24    8.33
   3  -4  -7  225.66    5.19
   3  -4  -7  230.78    5.12
  -3   4   7  228.56    5.49
  -3   4   7  227.81    6.96
   3  -4  -6  344.25    6.61
   3  -4  -6  346.58    6.42
  -3   4   6  348.12    6.34
  -3   4   6  352.63    6.70
   3  -4  -5  608.18    9.52
   3  -4  -5  600.96    9.25
  -3   4   5  615.75    9.32
  -3   4   5  601.17    9.39
   3  -4  -4   18.37    3.19
   3  -4  -4   15.54    1.98
  -3   4   4   17.32    3.16
  -3   4   4   17.49    1.85
   3  -4  -3 4268.14   61.57
   3  -4  -3 4246.15   63.60
  -3   4   3 4300.23   61.80
  -3   4   3 4333.32   62.50
   3  -4  -2   49.26    2.14
   3  -4  -2   48.19    2.37
  -3   4   2   49.70    2.34
  -3   4   2   44.75    1.96
   3  -4  -1 7819.27  121.22
   3  -4  -1 7916.35  123.29
  -3   4   1 7880.65  122.56
  -3   4   1 7911.64  122.97
   3  -4   0  318.97    5.25
   3  -4   0  318.45    6.46
   3  -4   0  288.54    4.80
  -3   4   0  320.39    4.94
   3  -4   1  722.88    8.62
   3  -4   1  714.14    9.79
   3  -4   1  741.75    8.65
   3  -4   1  731.31    9.90
   3  -4   2  384.43    4.64
   3  -4   2  374.39    5.66
   3  -4   2  393.68    4.63
  -3   4  -2  387.94    5.88
   3  -4   3   92.02    2.06
   3  -4   3  101.45    2.61
   3  -4   3   96.42    1.63
  -3   4  -3  105.09    2.60
   3  -4   4  377.98    6.02
   3  -4   4  376.00    5.38
  -3   4  -4  382.08    7.34
  -3   4  -4  361.96    5.18
   3  -4   5   27.21    1.81
   3  -4   5   33.44    1.95
  -3   4  -5   25.88    1.63
  -3   4  -5   31.07    3.07
   3  -4   6  180.43    2.99
   3  -4   6  173.48    3.84
  -3   4  -6  177.44    3.52
  -3   4  -6  177.44    3.77
   3  -4   7    4.51    1.63
   3  -4   7    4.26    1.11
  -3   4  -7    4.91    1.55
  -3   4  -7    3.01    1.56
   3  -4   8  330.62    6.33
   3  -4   8  318.52    5.26
  -3   4  -8  326.74    5.04
  -3   4  -8  324.17    6.08
   3  -4   9  166.66    4.66
   3  -4   9  175.96    3.86
  -3   4  -9  177.90    4.66
  -3   4  -9  157.11    4.34
   3  -4  10  192.95    5.25
   3  -4  10  193.09    6.22
  -3   4 -10  187.27    3.89
  -3   4 -10  193.82    4.90
   3  -4  11  132.51    4.60
   3  -4  11  143.09    3.94
  -3   4 -11  142.84    3.43
  -3   4 -11  139.37    4.36
   3  -4  12  104.19    4.08
   3  -4  12   97.48    3.53
  -3   4 -12   97.88    3.83
  -3   4 -12   98.65    3.05
   3  -4  13  126.81    4.03
   3  -4  13  119.10    4.64
  -3   4 -13  124.29    3.53
  -3   4 -13  117.35    4.24
   3  -4  14   20.01    2.65
   3  -4  14   21.30    4.83
  -3   4 -14   18.74    2.07
  -3   4 -14   22.48    2.75
   3  -4  15   55.56    3.78
  -3   4 -15   55.52    3.60
  -3   4 -15   54.38    2.81
   3  -4  16   -0.15    2.20
   3  -4  16    0.09    2.00
  -3   4 -16    1.35    1.55
  -3   4 -16    0.31    2.11
   3  -4  17   25.53    3.38
  -3   4 -17   25.19    3.31
  -3   4 -17   18.46    2.42
   3  -4  18   -1.88    2.85
   3  -4  18    5.87    2.51
  -3   4 -18    2.71    2.84
   3  -3 -20   57.71    5.28
  -3   3  20   58.01    5.11
   3  -3 -19    2.23    3.26
  -3   3  19    3.56    4.33
  -3   3  19    2.56    3.11
   3  -3 -18  116.13    5.83
   3  -3 -18  101.84    5.76
  -3   3  18  108.63    5.52
  -3   3  18  105.20    6.67
   3  -3 -17   15.27    3.63
  -3   3  17   15.30    3.42
   3  -3 -16  182.23    6.60
  -3   3  16  173.43    6.13
   3  -3 -15   17.62    3.59
   3  -3 -15   17.80    3.54
  -3   3  15   16.04    4.22
  -3   3  15   17.10    3.28
   3  -3 -14  198.46    6.35
   3  -3 -14  201.86    6.40
  -3   3  14  176.38    7.18
  -3   3  14  180.83    5.96
   3  -3 -13  298.70    8.11
   3  -3 -13  330.44   11.36
  -3   3  13  302.14    7.57
  -3   3  13  308.57    8.90
   3  -3 -12  133.57    5.55
   3  -3 -12  138.84    5.42
  -3   3  12  143.13    5.20
   3  -3 -11  822.66   14.27
   3  -3 -11  853.23   14.58
  -3   3  11  838.58   14.38
  -3   3  11  853.49   19.54
   3  -3 -10   67.67    3.91
   3  -3 -10   73.55    3.61
  -3   3  10   72.34    5.67
  -3   3  10   65.46    4.37
   3  -3  -9  266.98    7.97
   3  -3  -9  251.34    5.90
  -3   3   9  256.95    5.58
  -3   3   9  262.15    6.31
   3  -3  -8   34.29    2.76
   3  -3  -8   29.54    4.41
  -3   3   8   36.64    3.09
  -3   3   8   32.04    2.50
   3  -3  -7  762.49   11.80
   3  -3  -7  773.15   14.09
  -3   3   7  772.30   11.69
  -3   3   7  781.22   14.88
   3  -3  -6  305.55    5.74
   3  -3  -6  310.84    5.77
  -3   3   6  316.00    7.54
  -3   3   6  311.45    6.08
   3  -3  -5  470.21    7.38
   3  -3  -5  471.50    7.40
  -3   3   5  479.44    9.00
  -3   3   5  471.89    7.46
   3  -3  -4  742.60   12.19
   3  -3  -4  745.85   10.43
  -3   3   4  752.97   10.54
  -3   3   4  761.22   10.63
   3  -3  -3    6.35    1.42
   3  -3  -3    5.38    1.56
  -3   3   3    5.21    1.50
  -3   3   3    5.76    2.39
   3  -3  -2 6162.70   92.12
   3  -3  -2 6223.25   91.39
  -3   3   2 6364.23   95.02
  -3   3   2 6258.05   91.80
   3  -3  -1 1379.51   16.95
   3  -3  -1 1361.86   17.99
  -3   3   1 1376.17   17.83
  -3   3   1 1340.52   17.68
   3  -3   0   18.23    1.59
   3  -3   0   20.79    1.66
   3  -3   0   17.59    1.45
  -3   3   0   19.74    1.20
   3  -3   1   81.09    2.29
   3  -3   1   90.45    1.76
  -3   3  -1   79.81    2.34
   3  -3   2   96.03    1.22
   3  -3   2  100.98    2.49
   3  -3   2   98.06    1.63
  -3   3  -2  100.58    2.52
   3  -3   3   56.24    3.29
   3  -3   3   53.04    0.93
  -3   3  -3   53.45    3.20
  -3   3  -3   53.61    1.24
   3  -3   4   21.44    1.82
   3  -3   4   15.71    1.27
  -3   3  -4   15.20    1.11
  -3   3  -4   17.45    1.75
   3  -3   5  653.14    9.82
   3  -3   5  649.86    8.03
  -3   3  -5  669.34   11.50
   3  -3   6  272.61    6.80
   3  -3   6  261.50    4.80
  -3   3  -6  275.49    5.09
  -3   3  -6  255.46    4.25
   3  -3   7  194.44    6.01
   3  -3   7  191.14    3.34
  -3   3  -7  188.57    4.22
  -3   3  -7  191.53    3.86
   3  -3   8    1.15    2.85
   3  -3   8    2.54    1.19
  -3   3  -8    1.13    0.94
  -3   3  -8    0.63    1.64
   3  -3   9  163.69    6.57
   3  -3   9  157.77    5.21
  -3   3  -9  165.98    6.31
  -3   3  -9  155.89    3.14
   3  -3  10   10.19    2.61
   3  -3  10   17.09    1.98
  -3   3 -10   17.68    2.54
  -3   3 -10    9.38    2.35
   3  -3  11   16.76    2.85
   3  -3  11   22.82    3.67
  -3   3 -11   17.47    2.54
  -3   3 -11   19.72    2.80
   3  -3  12   52.47    2.85
   3  -3  12   41.98    5.50
  -3   3 -12   47.65    3.58
  -3   3 -12   47.69    3.11
   3  -3  13    3.16    2.28
  -3   3 -13    2.75    1.56
  -3   3 -13    0.75    2.08
   3  -3  14   13.14    2.52
   3  -3  14   21.05    2.97
  -3   3 -14   16.93    2.66
  -3   3 -14   16.36    1.99
   3  -3  15    0.33    2.11
   3  -3  15    2.39    2.43
  -3   3 -15    1.63    1.60
  -3   3 -15    5.05    2.31
   3  -3  16   12.69    3.00
   3  -3  16    8.03    2.50
  -3   3 -16    5.30    1.96
  -3   3 -16   15.31    2.72
   3  -3  17    4.08    2.41
   3  -3  17    4.67    4.76
  -3   3 -17    3.81    4.55
   3  -3  18   11.87    3.45
  -3   3 -18   10.79    5.87
   3  -2 -20    1.59    5.44
  -3   2  20    2.75    3.13
   3  -2 -19   85.12    5.30
  -3   2  19   73.18    5.00
   3  -2 -18    3.10    4.52
  -3   2  18   -2.92    2.54
  -3   2  18    0.95    3.54
   3  -2 -17   29.42    3.82
  -3   2  17   23.39    3.49
   3  -2 -16   -0.49    2.60
  -3   2  16    1.77    2.44
   3  -2 -15  151.47    5.82
   3  -2 -15  155.15    5.70
  -3   2  15  149.05    5.34
  -3   2  15  145.82    6.80
   3  -2 -14  131.35    5.17
  -3   2  14  126.60    4.91
  -3   2  14  118.47    6.28
   3  -2 -13    2.62    2.80
   3  -2 -13    1.99    4.52
  -3   2  13    3.91    2.54
  -3   2  13   -1.47    3.58
   3  -2 -12  752.20   13.46
   3  -2 -12  736.82   13.52
  -3   2  12  819.89   19.97
  -3   2  12  731.36   13.09
   3  -2 -11    1.72    2.38
  -3   2  11    6.08    2.99
  -3   2  11    3.11    2.28
   3  -2 -10  294.50    6.52
   3  -2 -10  296.78    6.25
  -3   2  10  296.19    8.31
  -3   2  10  302.43    7.28
   3  -2  -9   -0.65    3.07
[truncated: 1,579,237 more chars]
