# Supplementary material for: Isolation and structural comparison of RuII-dnp complexes [dnp = 2,6-bis­(1,8-naphthyridin-2-yl)pyridine] with axially or equatorially coordinating NCS ligands
Source: Acta Crystallogr E Crystallogr Commun. 2022 May 6;78(Pt 6):545–9. doi: 10.1107/S2056989022004443 (PMC9431777; doi:10.1107/S2056989022004443)
Supplement: Supplementary file 2 [file e-78-00545-Isup2.hkl]

data_I                                                                          
_shelx_title ' Yama-04'                                                         
_shelx_refln_list_code          4                                               
_shelx_F_calc_maximum      353.36                                               
_exptl_crystal_F_000       980.00                                               
_reflns_d_resolution_high  0.7700                                               
                                                                                
loop_                                                                           
 _space_group_symop_operation_xyz                                               
 'x, y, z'                                                                      
 '-x, -y, -z'                                                                   
                                                                                
_cell_length_a     9.3699                                                       
_cell_length_b    15.3897                                                       
_cell_length_c    16.0267                                                       
_cell_angle_alpha  92.687                                                       
_cell_angle_beta  105.154                                                       
_cell_angle_gamma 100.015                                                       
                                                                                
_shelx_F_squared_multiplier     1.000                                           
                                                                                
loop_                                                                           
 _refln_index_h                                                                 
 _refln_index_k                                                                 
 _refln_index_l                                                                 
 _refln_F_squared_calc                                                          
 _refln_F_squared_meas                                                          
 _refln_F_squared_sigma                                                         
 _refln_observed_status                                                         
   2   0   0        310.36         78.15         2.53 o                         
   3   0   0         39.49         43.84         1.65 o                         
   4   0   0       4384.38       4368.56        39.30 o                         
   5   0   0        533.01        570.83         5.00 o                         
   6   0   0        932.81       1052.97        11.87 o                         
   7   0   0        102.53        105.49        10.91 o                         
   8   0   0        370.25        407.48        15.24 o                         
   9   0   0        187.53        208.86        13.48 o                         
  10   0   0        120.64        158.21        14.14 o                         
  11   0   0         25.32         25.12        15.58 o                         
 -11   1   0        416.94        474.41        21.62 o                         
 -10   1   0          0.03          4.60         9.64 o                         
  -9   1   0         66.78        106.99        12.15 o                         
  -8   1   0        205.56        207.63        12.80 o                         
  -7   1   0       1127.72       1062.96        47.77 o                         
  -6   1   0        599.80        631.74        21.23 o                         
  -5   1   0        981.43       1146.59        35.61 o                         
  -4   1   0         65.84        151.50         6.76 o                         
  -3   1   0       5718.48       5536.09        60.11 o                         
  -2   1   0         24.62         94.51         3.59 o                         
   2   1   0        858.26       1080.88        10.40 o                         
   3   1   0         39.94         70.69         3.08 o                         
   4   1   0        190.94        133.59         3.16 o                         
   5   1   0          2.22          6.16         2.48 o                         
   6   1   0        477.39        397.65         5.12 o                         
   7   1   0        348.99        357.79        10.45 o                         
   8   1   0          0.24         -5.11        10.28 o                         
   9   1   0        368.33        406.63        16.52 o                         
  10   1   0         59.24         83.26        12.80 o                         
  11   1   0        189.80        254.81        23.42 o                         
 -11   2   0          0.21         -2.61        12.40 o                         
 -10   2   0        290.61        349.07        20.81 o                         
  -9   2   0        129.03        153.83        13.07 o                         
  -8   2   0         66.06         97.55        11.44 o                         
  -7   2   0        263.91        254.33        32.17 o                         
  -6   2   0         20.20         46.05        11.64 o                         
  -5   2   0        755.16        856.38        23.26 o                         
  -4   2   0       1344.69        939.92        19.08 o                         
  -3   2   0         13.49          7.44         1.90 o                         
  -2   2   0      24391.90      30626.60       219.06 o                         
  -1   2   0        769.41        177.44         2.27 o                         
   1   2   0      10960.19      11255.12       119.09 o                         
   2   2   0       8036.50       8091.28        50.43 o                         
   3   2   0         89.31         98.70         2.84 o                         
   4   2   0         14.39          8.22         2.24 o                         
   5   2   0          2.85          4.11         2.23 o                         
   6   2   0        263.43        221.96         5.17 o                         
   7   2   0        883.86        773.12        27.33 o                         
   8   2   0        492.04        589.01        31.81 o                         
   9   2   0         37.22         39.62        12.49 o                         
  10   2   0        231.57        251.63        18.78 o                         
  11   2   0          2.17          2.62        10.45 o                         
 -11   3   0        172.84        230.18        17.49 o                         
 -10   3   0         84.84         70.75        16.05 o                         
  -9   3   0        114.48        128.02        15.47 o                         
  -8   3   0        281.82        315.94        14.49 o                         
  -7   3   0         79.83         70.43        12.65 o                         
  -6   3   0          7.48          4.89         6.65 o                         
  -5   3   0        773.29        684.67        12.42 o                         
  -4   3   0       3536.06       4027.00        48.99 o                         
  -3   3   0         46.93         99.65         3.74 o                         
  -2   3   0       7381.33      10188.08        66.21 o                         
  -1   3   0      21178.36      30643.79       217.04 o                         
   0   3   0         49.88        476.06         6.92 o                         
   1   3   0      12254.38      12196.22        96.71 o                         
   2   3   0       7241.81       8361.24        53.67 o                         
   3   3   0         39.59         91.87         5.77 o                         
   4   3   0          5.94         15.74         3.12 o                         
   5   3   0          0.62          4.28         2.41 o                         
   6   3   0        594.64        641.27        13.99 o                         
   7   3   0       1504.98       1545.14        22.54 o                         
   8   3   0         78.33         77.37         3.97 o                         
   9   3   0        252.38        222.81        12.45 o                         
  10   3   0        106.39        135.42        31.60 o                         
  11   3   0        195.85        188.27        16.72 o                         
 -11   4   0          0.06          9.59        20.06 o                         
 -10   4   0        272.66        321.19        17.63 o                         
  -9   4   0        322.35        358.76        41.38 o                         
  -8   4   0         30.30         38.24        12.31 o                         
  -7   4   0        497.35        513.58        16.09 o                         
  -6   4   0         38.95         34.10         1.32 o                         
  -5   4   0       1071.28       1145.58         9.90 o                         
  -4   4   0       2462.56       2125.17        24.52 o                         
  -3   4   0       1088.89       1615.51        35.76 o                         
  -2   4   0      28139.94      28172.45       202.18 o                         
  -1   4   0       4087.60       5279.47        34.70 o                         
   0   4   0      15893.23      17358.83       117.87 o                         
   1   4   0       1189.49        994.07        18.50 o                         
   2   4   0        779.17        569.18         8.98 o                         
   3   4   0        124.11        118.65         3.85 o                         
   4   4   0        283.97        146.17         5.18 o                         
   5   4   0        899.06        791.43         9.08 o                         
   6   4   0         53.05         62.11         3.95 o                         
   7   4   0        317.35        305.50        10.48 o                         
   8   4   0       1589.05       1646.29        40.68 o                         
   9   4   0         58.21         43.17         4.87 o                         
  10   4   0        111.73        120.64        13.32 o                         
 -11   5   0        118.58        117.33        18.63 o                         
 -10   5   0         41.01         36.23        14.66 o                         
  -9   5   0        660.15        687.65        21.32 o                         
  -8   5   0        889.89        848.39        24.35 o                         
  -7   5   0        742.14        794.15        18.92 o                         
  -6   5   0        102.99        140.68         8.35 o                         
  -5   5   0          9.75         28.05         2.82 o                         
  -4   5   0        422.07        401.36         6.04 o                         
  -3   5   0      10358.72      11606.54        85.26 o                         
  -2   5   0         32.57        187.12         8.05 o                         
  -1   5   0         40.98         48.57         3.12 o                         
   0   5   0        129.99         79.07         3.28 o                         
   1   5   0         79.25         41.03         3.13 o                         
   2   5   0       6435.26       6564.17        44.42 o                         
   3   5   0       1152.97       1444.38        12.55 o                         
   4   5   0       1031.58       1072.19        10.69 o                         
   5   5   0        454.06        401.76         8.20 o                         
   6   5   0        313.11        325.83         7.14 o                         
   7   5   0        506.18        553.65         9.89 o                         
   8   5   0          0.12          3.03         4.71 o                         
   9   5   0        537.47        617.17        27.50 o                         
  10   5   0        112.17        124.19        15.95 o                         
 -11   6   0         22.65         24.49        12.83 o                         
 -10   6   0        151.31        203.18        18.25 o                         
  -9   6   0        458.59        491.30        18.56 o                         
  -8   6   0         50.32         58.58        11.03 o                         
  -7   6   0         81.12         89.53         3.59 o                         
  -6   6   0        553.23        597.21        11.46 o                         
  -5   6   0        638.24        631.06         9.15 o                         
  -4   6   0        176.02        308.45         9.19 o                         
  -3   6   0       1409.16       1133.83        11.63 o                         
  -2   6   0       4970.87       5325.46        35.81 o                         
  -1   6   0        263.66        168.27         4.28 o                         
   0   6   0         90.10         49.19         4.26 o                         
   1   6   0        122.74         89.79         3.62 o                         
   2   6   0        287.44        528.37        11.68 o                         
   3   6   0       5167.94       4763.20        33.38 o                         
   4   6   0        296.35        272.78         7.51 o                         
   5   6   0          2.23         -0.31         2.97 o                         
   6   6   0        247.22        254.49         8.29 o                         
   7   6   0        260.58        255.33         8.41 o                         
   8   6   0        264.46        300.49        14.73 o                         
   9   6   0        120.29        105.95         9.61 o                         
  10   6   0         78.49        116.76        33.29 o                         
 -11   7   0         33.84         49.74        14.15 o                         
 -10   7   0         61.86         48.73        15.16 o                         
  -9   7   0         45.21         53.33        16.37 o                         
  -8   7   0        759.33        684.18        21.57 o                         
  -7   7   0          1.22          6.13         2.66 o                         
  -6   7   0          0.26          3.81         3.55 o                         
  -5   7   0        416.92        409.78         7.08 o                         
  -4   7   0       1173.57       1174.29        15.02 o                         
  -3   7   0       1384.60       1520.24        13.63 o                         
  -2   7   0        747.04        504.76         6.72 o                         
  -1   7   0        186.18        169.88         6.72 o                         
   0   7   0        840.54        734.69        11.68 o                         
   1   7   0        168.24        107.80         4.77 o                         
   2   7   0        673.50        702.80         7.69 o                         
   3   7   0       2631.77       2531.96        21.30 o                         
   4   7   0       2824.52       2583.24        21.28 o                         
   5   7   0        239.99        241.61         7.16 o                         
   6   7   0          0.82          4.35         4.16 o                         
   7   7   0        274.17        315.73        12.72 o                         
   8   7   0          1.21          8.78         4.48 o                         
   9   7   0        490.12        439.23        31.03 o                         
 -11   8   0         41.80         73.64        14.63 o                         
 -10   8   0         69.31         80.10        13.29 o                         
  -9   8   0        196.99        235.67        14.37 o                         
  -8   8   0          0.16          2.51         2.63 o                         
  -7   8   0        966.22       1047.32        11.97 o                         
  -6   8   0         11.16          3.50         3.49 o                         
  -5   8   0         92.52        116.01         5.34 o                         
  -4   8   0        680.76        882.39        15.32 o                         
  -3   8   0       2334.13       2190.97        22.19 o                         
  -2   8   0       4033.82       3956.40        30.10 o                         
  -1   8   0       2126.83       2094.00        17.63 o                         
   0   8   0        553.78        522.73         7.18 o                         
   1   8   0        692.87        581.79         7.43 o                         
   2   8   0         33.17         32.12         3.87 o                         
   3   8   0       2471.65       2563.02        24.44 o                         
   4   8   0        716.59        764.80        10.05 o                         
   5   8   0       1489.96       1458.14        17.53 o                         
   6   8   0        327.65        359.33        12.39 o                         
   7   8   0         70.36         43.69         6.05 o                         
   8   8   0        461.03        466.53        15.38 o                         
   9   8   0        117.82        131.99        10.67 o                         
 -11   9   0         25.02         18.02        20.16 o                         
 -10   9   0        162.66        165.67        14.87 o                         
  -9   9   0         14.66          7.45         2.36 o                         
  -8   9   0        227.62        210.56         5.61 o                         
  -7   9   0        110.93        128.72        15.33 o                         
  -6   9   0        103.13        120.90         8.73 o                         
  -5   9   0        243.56        213.33         6.60 o                         
  -4   9   0          9.87          8.74         4.03 o                         
  -3   9   0       1075.09       1057.16        12.76 o                         
  -2   9   0        132.08        120.99         5.34 o                         
  -1   9   0       2483.32       2454.71        21.30 o                         
   0   9   0       3194.21       3270.27        23.76 o                         
   1   9   0         23.19         22.89         3.60 o                         
   2   9   0       1819.77       1822.86        16.48 o                         
   3   9   0         20.71         13.14         4.24 o                         
   4   9   0        235.84        254.60         6.82 o                         
   5   9   0        589.44        611.73         9.92 o                         
   6   9   0         27.06         27.69         5.98 o                         
   7   9   0         67.04         61.67         5.98 o                         
   8   9   0         67.27         57.26         6.38 o                         
   9   9   0         61.04         47.11         5.60 o                         
 -11  10   0         36.92         33.97        13.45 o                         
 -10  10   0          3.59         10.96        12.63 o                         
  -9  10   0        167.04        139.86        14.67 o                         
  -8  10   0         50.76         65.49         7.82 o                         
  -7  10   0        297.66        287.17         9.78 o                         
  -6  10   0        474.30        511.58         9.02 o                         
  -5  10   0          6.37         10.89         4.33 o                         
  -4  10   0         48.01         74.55         5.16 o                         
  -3  10   0         52.97         66.68         5.52 o                         
  -2  10   0       1877.57       1923.44        19.56 o                         
  -1  10   0       3462.92       3556.22        30.20 o                         
   0  10   0        880.35        889.30        10.89 o                         
   1  10   0        618.66        614.64         9.09 o                         
   2  10   0         45.02         37.27         4.07 o                         
   3  10   0        131.31        113.20         6.20 o                         
   4  10   0          1.75          0.49         3.43 o                         
   5  10   0        369.23        338.60         7.96 o                         
   6  10   0        386.34        386.35        11.98 o                         
   7  10   0         80.29         75.21         6.62 o                         
   8  10   0         23.64         23.46         5.45 o                         
 -10  11   0         44.54         10.54        17.29 o                         
  -9  11   0         23.19         15.17         5.08 o                         
  -8  11   0         95.91        106.93         9.22 o                         
  -7  11   0          4.47         12.61         4.47 o                         
  -6  11   0         35.50         24.43         4.97 o                         
  -5  11   0        549.33        522.31        10.84 o                         
  -4  11   0        565.78        577.00        10.73 o                         
  -3  11   0         31.45         35.43         5.70 o                         
  -2  11   0        293.55        244.56         8.26 o                         
  -1  11   0       2171.31       2106.01        20.41 o                         
   0  11   0       4358.21       4542.43        35.73 o                         
   1  11   0         79.52         98.22         6.73 o                         
   2  11   0        409.66        422.05         9.08 o                         
   3  11   0         28.43         25.28         5.05 o                         
   4  11   0       1235.98       1235.96        17.56 o                         
   5  11   0        260.85        254.82         8.35 o                         
   6  11   0         50.89         33.74         6.92 o                         
   7  11   0        282.39        285.67        11.05 o                         
   8  11   0        123.60        110.77        13.11 o                         
 -10  12   0          0.68          2.97         9.70 o                         
  -9  12   0         14.87          0.92         4.29 o                         
  -8  12   0         22.36         14.28         6.15 o                         
  -7  12   0         89.84        119.10         6.31 o                         
  -6  12   0        186.68        184.60         9.20 o                         
  -5  12   0          0.98          0.25         4.63 o                         
  -4  12   0        763.88        754.19        11.29 o                         
  -3  12   0       1177.21       1230.39        21.81 o                         
  -2  12   0        950.86        983.30        14.35 o                         
  -1  12   0       1190.33       1284.60        16.80 o                         
   0  12   0        862.04        856.95        11.01 o                         
   1  12   0       3788.68       3951.85        60.53 o                         
   2  12   0         45.80         37.54         5.32 o                         
   3  12   0        151.94        147.07         6.60 o                         
   4  12   0          5.42          5.62         4.49 o                         
   5  12   0         47.80         51.77         6.54 o                         
   6  12   0        625.12        634.02        13.39 o                         
   7  12   0        316.12        341.51        10.28 o                         
 -10  13   0        115.48         81.56        46.73 o                         
  -9  13   0          1.28          2.82         5.32 o                         
  -8  13   0          0.07         -1.79         3.89 o                         
  -7  13   0         25.53         29.62         6.19 o                         
  -6  13   0         74.01         68.44         7.65 o                         
  -5  13   0        588.39        547.89        11.63 o                         
  -4  13   0        116.67        146.14         7.02 o                         
  -3  13   0        315.55        274.17         9.49 o                         
  -2  13   0       1504.11       1521.32        17.15 o                         
  -1  13   0       1094.66       1135.20        13.51 o                         
   0  13   0       3273.80       3611.98        34.05 o                         
   1  13   0        260.20        299.54         6.58 o                         
   2  13   0         73.80         75.57         4.67 o                         
   3  13   0          0.30          1.33         3.40 o                         
   4  13   0         47.35         67.73         7.51 o                         
   5  13   0        122.54        134.69         7.28 o                         
   6  13   0         93.88        111.15         7.86 o                         
   7  13   0        131.77        128.54         7.29 o                         
  -9  14   0         56.11          8.80         5.84 o                         
  -8  14   0         17.40          5.38         4.31 o                         
  -7  14   0          0.78          6.80         5.18 o                         
  -6  14   0        130.53        128.21         7.11 o                         
  -5  14   0         54.69         67.98         5.90 o                         
  -4  14   0        256.73        251.69         8.35 o                         
  -3  14   0        400.57        355.64         9.51 o                         
  -2  14   0         29.05         18.16         4.35 o                         
  -1  14   0       1648.30       1795.72        28.88 o                         
   0  14   0         24.21         26.92         3.99 o                         
   1  14   0         89.85         97.51         5.01 o                         
   2  14   0         20.92         24.67         4.02 o                         
   3  14   0        329.43        324.82        11.40 o                         
   4  14   0         31.05         39.60         6.68 o                         
   5  14   0          0.21          6.67         4.88 o                         
   6  14   0         89.45         87.83         7.01 o                         
  -9  15   0         21.72         10.42         7.13 o                         
  -8  15   0          1.47          4.01         5.58 o                         
  -7  15   0         23.69         10.47         5.15 o                         
  -6  15   0          0.15          1.54         4.71 o                         
  -5  15   0        225.94        208.12         7.67 o                         
  -4  15   0        347.63        380.32        11.06 o                         
  -3  15   0        238.07        222.46         7.89 o                         
  -2  15   0        642.13        684.36        18.52 o                         
  -1  15   0          0.45          9.23         3.67 o                         
   0  15   0        896.71        942.96        20.93 o                         
   1  15   0          3.58          5.96         3.27 o                         
   2  15   0        451.38        454.83         9.19 o                         
   3  15   0        209.52        223.32         7.41 o                         
   4  15   0         12.99          8.23         4.76 o                         
   5  15   0         13.70          8.49         5.14 o                         
  -8  16   0         66.27         45.83        18.13 o                         
  -7  16   0         12.34          8.19         5.26 o                         
  -6  16   0         48.93         34.24         6.40 o                         
  -5  16   0          1.63          0.02         4.19 o                         
  -4  16   0        356.15        335.77        18.46 o                         
  -3  16   0        589.50        617.33        10.52 o                         
  -2  16   0          6.90          1.82         3.79 o                         
  -1  16   0        263.32        279.31        10.50 o                         
   0  16   0         13.80         13.07         5.30 o                         
   1  16   0        325.32        335.83         7.74 o                         
   2  16   0         55.72         64.31         4.58 o                         
   3  16   0         30.30         23.43         5.69 o                         
   4  16   0        158.26        149.05        11.84 o                         
   5  16   0         48.18         58.56        16.62 o                         
  -7  17   0         75.46         43.06         7.43 o                         
  -6  17   0         32.09         30.31         6.69 o                         
  -5  17   0         86.62         77.19        14.88 o                         
  -4  17   0         90.97         96.46        14.42 o                         
  -3  17   0         66.53         44.38         8.51 o                         
  -2  17   0        632.66        628.13        23.51 o                         
  -1  17   0        204.11        207.56        12.16 o                         
   0  17   0          3.11          5.87         3.25 o                         
   1  17   0          9.83          0.37         4.50 o                         
   2  17   0        132.67        166.49        18.94 o                         
   3  17   0        166.22        193.45        24.22 o                         
   4  17   0          6.60          7.47        11.96 o                         
  -7  18   0          9.38         21.06        13.45 o                         
  -6  18   0          0.51          3.94         6.52 o                         
  -5  18   0         12.87         22.92         5.96 o                         
  -4  18   0        125.89        124.83        15.24 o                         
  -3  18   0        193.69        183.28        17.70 o                         
  -2  18   0         35.59         32.88         7.01 o                         
  -1  18   0         34.45         46.03        18.97 o                         
   0  18   0          6.47          5.65        11.71 o                         
   1  18   0         85.00        105.12        20.27 o                         
   2  18   0         49.31         48.42        15.16 o                         
  -5  19   0          1.78         -2.69         4.41 o                         
  -4  19   0         36.27         38.96        10.00 o                         
  -3  19   0          6.78         14.03        16.17 o                         
  -2  19   0         81.26        105.97        20.43 o                         
  -1  19   0         22.61         29.90        16.69 o                         
   0  19   0         46.15         39.68        19.31 o                         
   1  19   0         43.57         66.30        16.51 o                         
  -1 -19   1          4.97          6.64        15.16 o                         
   0 -19   1         70.60        101.33        19.08 o                         
   1 -19   1         69.29         80.50        16.15 o                         
   2 -19   1          0.37          3.83        17.18 o                         
   3 -19   1          8.62         16.89        16.45 o                         
   4 -19   1         41.76         33.90        12.25 o                         
   5 -19   1          2.58          8.58         5.09 o                         
  -3 -18   1        184.37        193.63        18.90 o                         
  -2 -18   1         65.47         81.24        19.99 o                         
  -1 -18   1         94.65         98.04        16.36 o                         
   0 -18   1         23.26         11.81        12.37 o                         
   1 -18   1         41.62         44.10        22.39 o                         
   2 -18   1         89.73        112.61        19.31 o                         
   3 -18   1        120.36        108.64         6.16 o                         
   4 -18   1          4.27          9.37         4.93 o                         
   5 -18   1         41.20         32.20         6.30 o                         
   6 -18   1          2.78         -0.68         5.84 o                         
  -4 -17   1        270.63        290.83        19.19 o                         
  -3 -17   1         37.57         37.46        13.67 o                         
  -2 -17   1        103.99        127.13        15.76 o                         
  -1 -17   1        159.49        215.84        16.93 o                         
   0 -17   1         66.58         68.79         6.01 o                         
   1 -17   1          1.39          1.96         4.08 o                         
   2 -17   1          0.03         -0.99         5.66 o                         
   3 -17   1        123.29        131.12         6.36 o                         
   4 -17   1        247.21        251.41         7.59 o                         
   5 -17   1          2.49         -3.85         5.74 o                         
   6 -17   1         51.69         45.43         6.35 o                         
   7 -17   1          0.20         10.72         7.75 o                         
  -5 -16   1        111.39        130.39        20.27 o                         
  -4 -16   1          2.42        -11.15        11.15 o                         
  -3 -16   1        478.66        438.63        30.38 o                         
  -2 -16   1        283.75        279.22        15.16 o                         
  -1 -16   1         16.41         15.13         2.94 o                         
   0 -16   1         28.15         29.20         3.20 o                         
   1 -16   1        112.63        105.09         7.07 o                         
   2 -16   1         44.17         57.59         5.13 o                         
   3 -16   1        233.80        226.12        25.36 o                         
   4 -16   1          1.02          2.12         5.50 o                         
   5 -16   1        200.24        205.81         9.26 o                         
   6 -16   1          0.94          2.59         5.26 o                         
   7 -16   1         88.22         87.09        13.27 o                         
   8 -16   1         33.80         12.59         7.88 o                         
  -6 -15   1        172.80        154.42        18.32 o                         
  -5 -15   1          8.44          4.95         9.08 o                         
  -4 -15   1        245.63        240.75         7.13 o                         
  -3 -15   1        130.27        122.99         5.66 o                         
  -2 -15   1        365.58        358.95         9.84 o                         
  -1 -15   1         51.13         61.48         6.65 o                         
   0 -15   1        168.41        172.56        10.88 o                         
   1 -15   1        103.96        109.63         7.68 o                         
   2 -15   1          5.30          8.61         4.01 o                         
   3 -15   1         29.95         35.27         4.68 o                         
   4 -15   1        256.09        260.90        13.54 o                         
   5 -15   1          5.87         13.26         5.23 o                         
   6 -15   1        325.61        329.01         9.35 o                         
   7 -15   1          0.37         -0.60         4.28 o                         
   8 -15   1         46.39         20.90         9.20 o                         
   9 -15   1         75.15         70.31        39.37 o                         
  -6 -14   1         11.64          4.88         5.22 o                         
  -5 -14   1        252.54        282.72         8.85 o                         
  -4 -14   1          8.99         15.86         4.87 o                         
  -3 -14   1        323.19        336.96        10.27 o                         
  -2 -14   1          9.13          9.25         2.99 o                         
  -1 -14   1       1335.55       1328.10        15.24 o                         
   0 -14   1        490.06        522.39         8.23 o                         
   1 -14   1          5.26          3.14         3.05 o                         
   2 -14   1          3.37          6.94         4.25 o                         
   3 -14   1         78.17         87.42         9.33 o                         
   4 -14   1          7.78          6.99         4.39 o                         
   5 -14   1        587.00        554.24        11.64 o                         
   6 -14   1        208.97        208.75        10.31 o                         
   7 -14   1         74.97         91.56        11.95 o                         
   8 -14   1          5.34          1.52         4.83 o                         
   9 -14   1          2.43          2.15         8.03 o                         
  -7 -13   1         75.57         68.51         7.21 o                         
  -6 -13   1        571.01        554.68        15.01 o                         
  -5 -13   1        176.48        195.48         9.28 o                         
  -4 -13   1        237.36        260.34         7.18 o                         
  -3 -13   1          2.49          3.57         4.16 o                         
  -2 -13   1       1188.89       1234.22        13.39 o                         
  -1 -13   1       1518.29       1645.68        16.86 o                         
   0 -13   1         12.04         14.08         3.36 o                         
   1 -13   1         33.10         45.08         4.91 o                         
   2 -13   1        223.66        231.63        13.02 o                         
   3 -13   1          1.12          3.06         3.70 o                         
   4 -13   1        936.70        979.54        12.56 o                         
   5 -13   1        230.04        241.61        11.24 o                         
   6 -13   1        121.75        144.42         6.41 o                         
   7 -13   1        148.01        161.17         7.43 o                         
   8 -13   1         77.51         34.51        15.62 o                         
   9 -13   1         48.05         46.48        32.56 o                         
  10 -13   1          0.11         -3.55         9.45 o                         
  -8 -12   1         18.54         12.11        17.67 o                         
  -7 -12   1        314.91        324.18        10.97 o                         
  -6 -12   1         18.17         18.29         5.63 o                         
  -5 -12   1        390.87        425.10        10.08 o                         
  -4 -12   1        631.02        671.17        11.49 o                         
  -3 -12   1        766.04        814.99        15.84 o                         
  -2 -12   1        631.46        623.52        10.38 o                         
  -1 -12   1        284.58        286.49        10.55 o                         
   0 -12   1       1259.93       1313.31        13.47 o                         
   1 -12   1        541.57        618.23        18.53 o                         
   2 -12   1          0.18          2.01         3.99 o                         
   3 -12   1         44.35         48.12         9.11 o                         
   4 -12   1         10.15         15.08         4.82 o                         
   5 -12   1       1261.80       1257.18        15.43 o                         
   6 -12   1        528.54        505.37         9.18 o                         
   7 -12   1          2.96          1.77         4.79 o                         
   8 -12   1         58.67         25.93        10.37 o                         
   9 -12   1         34.88         15.83        21.86 o                         
  10 -12   1         76.93          2.24        12.16 o                         
  -8 -11   1         28.30         19.93         6.71 o                         
  -7 -11   1          0.34         -3.81         5.25 o                         
  -6 -11   1       1139.69       1124.22        14.34 o                         
  -5 -11   1       1093.40       1112.83        14.04 o                         
  -4 -11   1        275.94        299.48         7.76 o                         
  -3 -11   1        188.15        197.00         6.51 o                         
  -2 -11   1        581.40        567.53         9.84 o                         
  -1 -11   1       1884.43       1928.53        18.77 o                         
   0 -11   1          0.18          5.10         4.32 o                         
   1 -11   1        146.54        172.57         6.86 o                         
   2 -11   1        608.07        577.84         8.75 o                         
   3 -11   1         22.98         17.81         4.44 o                         
   4 -11   1         27.94         48.69         5.05 o                         
   5 -11   1         51.60         92.99         6.07 o                         
   6 -11   1        746.38        700.35        11.28 o                         
   7 -11   1        362.98        387.30         9.06 o                         
   8 -11   1          3.18          8.94         3.57 o                         
   9 -11   1        112.18        129.88        79.29 o                         
  10 -11   1          2.05         -4.23         9.84 o                         
  -8 -10   1         42.15         38.39         6.88 o                         
  -7 -10   1        116.53        130.50         7.61 o                         
  -6 -10   1        315.83        350.32        11.49 o                         
  -5 -10   1        809.76        910.25        12.42 o                         
  -4 -10   1          3.16          2.73         3.81 o                         
  -3 -10   1       1373.18       1402.72        15.23 o                         
  -2 -10   1       2962.86       3218.70        25.58 o                         
  -1 -10   1         25.57         22.50         2.91 o                         
   0 -10   1       2122.45       2027.51        18.09 o                         
   1 -10   1        894.86        877.13        21.55 o                         
   2 -10   1         82.67         96.61         5.56 o                         
   3 -10   1       1229.16       1204.80        16.39 o                         
   4 -10   1          3.94          9.05         5.22 o                         
   5 -10   1        234.56        215.35         6.78 o                         
   6 -10   1        883.72        833.65        13.04 o                         
   7 -10   1         31.23         38.66         5.58 o                         
   8 -10   1        295.55        263.63         8.30 o                         
   9 -10   1          0.17         -1.43        10.39 o                         
  10 -10   1         56.80         54.24        14.88 o                         
  -9  -9   1         38.04         31.64         5.38 o                         
  -8  -9   1        307.07        327.57        14.98 o                         
  -7  -9   1          2.86          8.33         4.88 o                         
  -6  -9   1        277.06        277.18        10.29 o                         
  -5  -9   1       1745.18       1778.39        24.92 o                         
  -4  -9   1        902.11       1044.35        12.48 o                         
  -3  -9   1       2748.00       2719.02        23.80 o                         
  -2  -9   1        641.94        699.26         7.84 o                         
  -1  -9   1        754.33        830.53         7.95 o                         
   0  -9   1       1819.01       1975.00        14.79 o                         
   1  -9   1        788.32        834.80         9.00 o                         
   2  -9   1       2089.87       1961.62        16.27 o                         
   3  -9   1        412.98        434.06        14.66 o                         
   4  -9   1        556.94        589.41        10.38 o                         
   5  -9   1         13.17          5.20         3.41 o                         
   6  -9   1        220.50        223.75         7.16 o                         
   7  -9   1       1154.66       1190.74        14.49 o                         
   8  -9   1          2.15          2.74         2.93 o                         
   9  -9   1        219.63        283.84        15.31 o                         
  10  -9   1         10.99         21.04        13.87 o                         
  11  -9   1         17.91          5.74        11.39 o                         
  -9  -8   1        372.90        352.62        15.59 o                         
  -8  -8   1         75.00         83.39         6.06 o                         
  -7  -8   1         81.26         88.80         8.73 o                         
  -6  -8   1        719.16        766.81        11.44 o                         
  -5  -8   1        936.29        998.77        13.68 o                         
  -4  -8   1       3496.90       3717.36        31.49 o                         
  -3  -8   1         91.35         71.26         5.24 o                         
  -2  -8   1       1709.56       1549.49        14.46 o                         
  -1  -8   1        800.14       1004.68        29.09 o                         
   0  -8   1       1943.51       2102.38        15.59 o                         
   1  -8   1       3045.49       3131.28        37.58 o                         
   2  -8   1        765.72        613.31         7.70 o                         
   3  -8   1        889.14        851.37         9.00 o                         
   4  -8   1        516.78        516.57        12.01 o                         
   5  -8   1        218.27        214.40         5.75 o                         
   6  -8   1        273.95        306.38         6.07 o                         
   7  -8   1          0.22          0.71         2.65 o                         
   8  -8   1        775.69        770.72        19.74 o                         
   9  -8   1         81.88         92.76        12.18 o                         
  10  -8   1         88.54         90.18        16.55 o                         
  11  -8   1          3.66         16.41        14.80 o                         
 -10  -7   1        147.26        145.57        21.38 o                         
  -9  -7   1         18.53         16.30         4.76 o                         
  -8  -7   1        236.00        208.29         6.43 o                         
  -7  -7   1        931.33        905.78        13.05 o                         
  -6  -7   1        204.21        208.80         7.60 o                         
  -5  -7   1        228.66        195.09         7.27 o                         
  -4  -7   1        389.91        382.10         7.47 o                         
  -3  -7   1       3416.37       3679.12        27.38 o                         
  -2  -7   1       3988.40       4081.95        29.34 o                         
  -1  -7   1       1180.19       1097.20         9.65 o                         
   0  -7   1         33.76         60.08         3.98 o                         
   1  -7   1        676.20        749.74         7.92 o                         
   2  -7   1       4356.09       3972.27        36.50 o                         
   3  -7   1          4.33         47.20         7.83 o                         
   4  -7   1        269.17        314.87         5.76 o                         
   5  -7   1        874.93        776.79         8.38 o                         
   6  -7   1        481.78        435.15         6.73 o                         
   7  -7   1       1220.41       1255.06        20.62 o                         
   8  -7   1         33.70         35.95        17.22 o                         
   9  -7   1        172.18        183.66        13.93 o                         
  10  -7   1         99.52        106.16        19.23 o                         
  11  -7   1         46.04         50.56        16.82 o                         
 -10  -6   1         52.16         58.66        13.98 o                         
  -9  -6   1        446.42        433.59        10.88 o                         
  -8  -6   1        118.37        124.24         6.21 o                         
  -7  -6   1         36.38         32.04         4.34 o                         
  -6  -6   1         70.34        113.78         6.67 o                         
  -5  -6   1        880.81       1029.27        11.71 o                         
  -4  -6   1       2835.11       2638.24        20.27 o                         
  -3  -6   1          0.13         15.81         3.14 o                         
  -2  -6   1       4221.26       4769.06        32.12 o                         
  -1  -6   1       5228.68       5470.86        35.00 o                         
   0  -6   1         61.73         61.05         2.78 o                         
   1  -6   1        150.05        153.71         5.21 o                         
   2  -6   1         49.91         44.99         3.53 o                         
   3  -6   1       5098.95       4831.90        34.20 o                         
   4  -6   1        359.06        312.27         9.09 o                         
   5  -6   1          0.87          5.53         2.27 o                         
   6  -6   1        658.54        735.11        10.68 o                         
   7  -6   1        144.51        170.76        12.07 o                         
   8  -6   1        902.58        883.16        21.45 o                         
   9  -6   1        263.41        288.38        19.06 o                         
  10  -6   1         14.55         28.08        19.23 o                         
  11  -6   1         35.85         46.67        13.86 o                         
 -10  -5   1         96.55        117.94        25.60 o                         
  -9  -5   1          2.35         -3.05         3.45 o                         
  -8  -5   1        935.44        913.72        13.88 o                         
  -7  -5   1       1142.34       1151.89        16.77 o                         
  -6  -5   1        222.21        246.35         6.03 o                         
  -5  -5   1       1680.99       1782.33        32.19 o                         
  -4  -5   1          5.16          4.04         3.47 o                         
  -3  -5   1       2791.03       2348.98        17.70 o                         
  -2  -5   1       5814.36       7002.32        45.60 o                         
  -1  -5   1        396.75        494.63         5.21 o                         
   0  -5   1       5253.92       4330.42        27.28 o                         
   1  -5   1        298.68        632.76         6.33 o                         
   2  -5   1       1417.56       1920.88        13.09 o                         
   3  -5   1        629.23        469.54         9.85 o                         
   4  -5   1        543.88        331.83        11.14 o                         
   5  -5   1       2669.98       2487.84        20.40 o                         
   6  -5   1        116.74         99.23         2.45 o                         
   7  -5   1       1365.01       1475.67        29.46 o                         
   8  -5   1        280.22        237.36        17.19 o                         
   9  -5   1        241.48        292.69        16.37 o                         
  10  -5   1        148.37        127.69        17.23 o                         
  11  -5   1          1.43         10.28        14.92 o                         
 -10  -4   1         37.60         34.95        17.66 o                         
  -9  -4   1        230.19        209.97         6.87 o                         
  -8  -4   1        628.52        677.07        10.72 o                         
  -7  -4   1        382.48        449.92        14.45 o                         
  -6  -4   1       1723.75       1603.62        20.05 o                         
  -5  -4   1       1038.24       1028.62        14.08 o                         
  -4  -4   1          2.40         11.40         3.36 o                         
  -3  -4   1       2365.69       2457.38        24.05 o                         
  -2  -4   1       7499.38       9204.54        58.65 o                         
  -1  -4   1       1431.94       1297.79        23.74 o                         
   0  -4   1        400.79        326.67         8.51 o                         
   1  -4   1         47.77          9.74         2.56 o                         
   2  -4   1       1191.57        708.81         6.46 o                         
   3  -4   1       2999.29       3785.26        27.04 o                         
   4  -4   1       4989.39       5477.29        94.09 o                         
   5  -4   1         51.58         66.01         4.54 o                         
   6  -4   1       1924.44       1839.70        34.22 o                         
   7  -4   1         90.75         94.11        11.19 o                         
   8  -4   1        471.65        471.28        19.36 o                         
   9  -4   1        397.33        393.81        30.07 o                         
  10  -4   1        189.65        181.67        15.76 o                         
  11  -4   1         35.18         56.40        14.48 o                         
 -11  -3   1         10.88          4.97        12.40 o                         
 -10  -3   1         75.18         96.95        12.30 o                         
  -9  -3   1          0.47          1.51         3.43 o                         
  -8  -3   1        793.79        743.25        14.01 o                         
  -7  -3   1       1462.78       1479.48        33.03 o                         
  -6  -3   1        280.70        339.63         5.99 o                         
  -5  -3   1       3048.48       2781.21        23.58 o                         
  -4  -3   1        375.65        624.58        14.82 o                         
  -3  -3   1         36.85         39.72         2.57 o                         
  -2  -3   1       5757.42       6065.96        38.11 o                         
  -1  -3   1       7103.12       6694.79        40.92 o                         
   0  -3   1        248.77        512.21         6.59 o                         
   1  -3   1       2169.35       1402.34        16.18 o                         
   2  -3   1       1556.85       2679.41        38.55 o                         
   3  -3   1        435.16        443.84        18.30 o                         
   4  -3   1       1427.20       1275.60        16.66 o                         
   5  -3   1       5060.13       5092.06        76.51 o                         
   6  -3   1         82.37         96.32        17.08 o                         
   7  -3   1       1352.12       1414.67        34.70 o                         
   8  -3   1          7.66         16.43        18.50 o                         
   9  -3   1         86.67        102.79        15.29 o                         
  10  -3   1        187.58        211.05        15.89 o                         
  11  -3   1          3.99         11.65        12.27 o                         
 -11  -2   1         72.75         70.73        16.33 o                         
 -10  -2   1         69.42        108.05        27.31 o                         
  -9  -2   1        267.26        230.04        24.08 o                         
  -8  -2   1        114.50        112.05         3.93 o                         
  -7  -2   1        670.87        720.08         8.88 o                         
  -6  -2   1       2654.22       2667.49        23.55 o                         
  -5  -2   1        543.27        697.36         6.90 o                         
  -4  -2   1       2017.20       1879.16        14.45 o                         
  -3  -2   1       3067.96       3138.55        22.38 o                         
  -2  -2   1       1245.33       1740.49        13.13 o                         
  -1  -2   1        138.14         44.28         1.93 o                         
   1  -2   1       1129.34        108.35         2.23 o                         
   2  -2   1        329.14        729.80         6.64 o                         
   3  -2   1       1490.79       1977.68        29.45 o                         
   4  -2   1       3123.93       2796.00        32.62 o                         
   5  -2   1        831.52        849.55        15.68 o                         
   6  -2   1       3668.01       3875.28        57.54 o                         
   7  -2   1       1284.17          5.72        12.84 o                         
   8  -2   1        444.69        469.19        19.14 o                         
   9  -2   1         43.00         41.25        13.33 o                         
  10  -2   1          0.20          7.41        12.47 o                         
  11  -2   1        214.84        285.42        26.09 o                         
 -11  -1   1          2.39         -1.29         9.72 o                         
 -10  -1   1        130.58        148.54        13.84 o                         
  -9  -1   1        136.21        148.45        19.36 o                         
  -8  -1   1        372.90        349.52        11.76 o                         
  -7  -1   1       2556.94       2497.28        41.38 o                         
  -6  -1   1        663.88        705.19         9.15 o                         
  -5  -1   1       1211.61        961.09        14.25 o                         
  -4  -1   1        730.40       1095.46        23.83 o                         
  -3  -1   1        857.10       1029.38         8.02 o                         
  -2  -1   1         16.95         38.86         7.15 o                         
   1  -1   1       1736.44       3651.72        25.52 o                         
   2  -1   1       4457.45       3974.65        37.87 o                         
   3  -1   1       2895.75       2646.95        41.14 o                         
   4  -1   1        753.79        649.20        13.99 o                         
   5  -1   1      12072.84      13184.00       138.24 o                         
   6  -1   1       1487.76       1556.57        28.38 o                         
   7  -1   1        219.60        220.14        16.33 o                         
   8  -1   1        329.22        326.53        14.63 o                         
   9  -1   1        227.18        225.82        16.94 o                         
  10  -1   1         54.37         63.52        12.60 o                         
  11  -1   1         12.51         -7.00        14.74 o                         
 -11   0   1        213.02        253.72        24.46 o                         
 -10   0   1        152.34        173.96        17.36 o                         
  -9   0   1         66.48         41.83        10.38 o                         
  -8   0   1        291.62        378.89        18.04 o                         
  -7   0   1        263.39        307.15         4.82 o                         
  -6   0   1       3795.63       3489.19        35.97 o                         
  -5   0   1         67.21         66.92         3.45 o                         
  -4   0   1       3142.09       3333.24        48.60 o                         
  -3   0   1       1062.98        903.90         7.04 o                         
  -2   0   1       4381.39       3085.17        43.62 o                         
   2   0   1       8884.34       8487.72        52.74 o                         
   3   0   1         22.38         14.06         2.02 o                         
   4   0   1        853.29        826.77         9.58 o                         
   5   0   1        531.59        508.17         8.94 o                         
   6   0   1       5394.19       5515.60       137.07 o                         
   7   0   1        399.38        384.19        14.83 o                         
   8   0   1         12.63         13.64        11.37 o                         
   9   0   1        251.81        305.92        15.61 o                         
  10   0   1         63.68         74.92        21.24 o                         
  11   0   1        115.78        145.16        19.26 o                         
 -11   1   1          1.34         -6.32        19.26 o                         
 -10   1   1        179.64        227.60        14.94 o                         
  -9   1   1        480.68        491.66        17.09 o                         
  -8   1   1        227.64        250.88        15.87 o                         
  -7   1   1        809.82        700.34        17.38 o                         
  -6   1   1         64.99         88.54         2.97 o                         
  -5   1   1       9172.26       9365.78       114.90 o                         
  -4   1   1        495.23        571.39         5.72 o                         
  -3   1   1       3061.06       4375.55        52.86 o                         
  -2   1   1        149.23         12.99         2.95 o                         
   1   1   1        317.04        183.79         3.92 o                         
   2   1   1         47.04         20.42         3.45 o                         
   3   1   1        820.15        938.50         7.85 o                         
   4   1   1         54.68         92.77         2.71 o                         
   5   1   1       3076.44       2924.63        27.07 o                         
   6   1   1       1153.86       1270.49        11.63 o                         
   7   1   1        983.89        993.11        21.19 o                         
   8   1   1        107.43        134.73        13.46 o                         
   9   1   1          0.87         -9.29        12.04 o                         
  10   1   1        177.65        162.01        14.62 o                         
  11   1   1          6.21         20.88        13.33 o                         
 -11   2   1        229.56        233.64        17.27 o                         
 -10   2   1         80.47        112.51        24.33 o                         
  -9   2   1          0.56          8.53         9.08 o                         
  -8   2   1        400.23        442.21        22.19 o                         
  -7   2   1        620.28        619.06        16.44 o                         
  -6   2   1       1902.63       1782.23        12.30 o                         
  -5   2   1        376.08        464.94         5.60 o                         
  -4   2   1       5026.20       5377.03        49.92 o                         
  -3   2   1        755.22        711.26         8.14 o                         
  -2   2   1        532.51        209.91         6.27 o                         
  -1   2   1       2999.37       1704.15        10.97 o                         
   0   2   1         40.68        225.21         2.67 o                         
   1   2   1          8.02         30.33         5.44 o                         
   2   2   1       2336.38       1934.04        13.89 o                         
   3   2   1        150.43         70.54         2.88 o                         
   4   2   1       1627.67       1977.22        23.02 o                         
   5   2   1        856.51        766.27         8.75 o                         
   6   2   1       1491.60       1437.15        35.52 o                         
   7   2   1       1682.15       1626.04        35.55 o                         
   8   2   1          7.78          3.13         2.98 o                         
   9   2   1        238.28        271.75        15.10 o                         
  10   2   1          2.60          4.79        11.39 o                         
  11   2   1         85.60         91.55        18.52 o                         
 -11   3   1         11.88          2.43        12.26 o                         
 -10   3   1        299.91        337.97        17.40 o                         
  -9   3   1        207.39        198.02        13.83 o                         
  -8   3   1          7.51         14.95        11.25 o                         
  -7   3   1       1127.49       1071.86        10.11 o                         
  -6   3   1          8.51          6.01         1.67 o                         
  -5   3   1       3092.67       3229.42        22.13 o                         
  -4   3   1       1815.11       1439.23        12.47 o                         
  -3   3   1       7978.72       7095.07        45.74 o                         
  -2   3   1     124864.77     142123.61      1340.80 o                         
  -1   3   1        107.03        169.67         8.53 o                         
   0   3   1        702.44        482.59         6.61 o                         
   1   3   1       5840.58       5902.10        51.93 o                         
   2   3   1       3251.16       3555.78        24.34 o                         
   3   3   1        573.85        431.55         6.43 o                         
   4   3   1       3983.73       4808.45        33.69 o                         
   5   3   1       2833.87       2923.60        28.42 o                         
   6   3   1        282.28        286.39         5.55 o                         
   7   3   1        352.28        328.88        16.66 o                         
   8   3   1       1020.62        966.73        44.14 o                         
   9   3   1         34.24         30.87        13.06 o                         
  10   3   1        104.41        113.02        13.86 o                         
 -11   4   1         59.23         44.61        13.40 o                         
 -10   4   1        221.26        256.20        66.17 o                         
  -9   4   1        480.20        469.03        30.36 o                         
  -8   4   1        449.63        450.96        16.10 o                         
  -7   4   1       1288.32       1365.67        10.39 o                         
  -6   4   1       2396.74       2307.01        16.78 o                         
  -5   4   1        163.92        171.79         6.32 o                         
  -4   4   1       3200.08       3679.19        26.24 o                         
  -3   4   1      40679.83      40968.06       318.38 o                         
  -2   4   1      11894.07      14505.12        99.19 o                         
  -1   4   1      18294.21      17929.34       124.25 o                         
   0   4   1       1061.88       1496.16        12.32 o                         
   1   4   1         10.90         11.36         2.84 o                         
   2   4   1       4274.80       5433.00        36.72 o                         
   3   4   1        140.74         70.79         4.69 o                         
   4   4   1        204.56        170.14         4.30 o                         
   5   4   1        717.45        609.71         8.73 o                         
   6   4   1       1652.61       1623.43        26.51 o                         
   7   4   1        943.04        923.18        17.55 o                         
   8   4   1          7.97         13.62         3.55 o                         
   9   4   1        481.13        521.15        20.25 o                         
  10   4   1         96.70         23.22        44.88 o                         
 -11   5   1          8.18          4.96        11.08 o                         
 -10   5   1        160.69        199.59        22.27 o                         
  -9   5   1        926.05        939.89        27.58 o                         
  -8   5   1          3.61         12.16         9.17 o                         
  -7   5   1        175.76        176.60         3.90 o                         
  -6   5   1        946.92        959.18         9.44 o                         
  -5   5   1       2525.29       2364.97        18.21 o                         
  -4   5   1       1797.95       1861.05        16.15 o                         
  -3   5   1         59.71         51.00         4.12 o                         
  -2   5   1      10727.36      11347.58        76.75 o                         
  -1   5   1        790.58        750.04         7.75 o                         
   0   5   1       1246.85       1767.58        14.72 o                         
   1   5   1        163.39         73.16         4.56 o                         
   2   5   1         54.94          9.46         3.58 o                         
   3   5   1       3584.41       3838.53        28.73 o                         
   4   5   1        146.01        103.74         4.38 o                         
   5   5   1        557.00        504.53         9.10 o                         
   6   5   1        687.27        707.30        12.13 o                         
   7   5   1        422.52        387.43        10.86 o                         
   8   5   1        660.65        671.11        22.98 o                         
   9   5   1        108.43        126.23        12.64 o                         
  10   5   1         12.84         -2.48         9.53 o                         
 -11   6   1         33.41         34.99        15.67 o                         
 -10   6   1         39.87         48.55        14.99 o                         
  -9   6   1         33.92         32.61        13.67 o                         
  -8   6   1        777.87        762.84         8.28 o                         
  -7   6   1        114.54        127.33         4.15 o                         
  -6   6   1        379.67        424.02         8.40 o                         
  -5   6   1        279.44        241.30         5.79 o                         
  -4   6   1        532.36        573.63         8.33 o                         
  -3   6   1       8048.64       8742.21        62.30 o                         
  -2   6   1       1029.60        930.19        10.14 o                         
  -1   6   1        145.91        140.23         5.07 o                         
   0   6   1         64.25         44.08         3.31 o                         
   1   6   1       3676.94       4194.85        29.10 o                         
   2   6   1        131.91         80.09         4.98 o                         
   3   6   1        668.57        768.49        10.05 o                         
   4   6   1       3739.62       3924.36        30.52 o                         
   5   6   1       1058.17       1098.48        12.86 o                         
   6   6   1        104.35        107.04         6.29 o                         
   7   6   1        500.13        505.06         9.11 o                         
   8   6   1          5.44          4.55         3.25 o                         
   9   6   1        400.62        423.55        20.22 o                         
  10   6   1         65.53         73.17        12.81 o                         
 -11   7   1         63.50         75.84        14.54 o                         
 -10   7   1        121.66        128.79        17.10 o                         
  -9   7   1        212.12        193.95        13.71 o                         
  -8   7   1         40.87         38.07         2.82 o                         
  -7   7   1       1098.03       1072.39        15.24 o                         
  -6   7   1        144.63        183.24         5.75 o                         
  -5   7   1         19.79         46.55         5.01 o                         
  -4   7   1       7500.11       7617.36        57.19 o                         
  -3   7   1        256.04        332.84         7.22 o                         
  -2   7   1       9290.20      10158.52        70.50 o                         
  -1   7   1       2085.44       1992.52        15.54 o                         
   0   7   1        301.62        379.14         6.71 o                         
   1   7   1        221.57        255.33         5.70 o                         
   2   7   1         92.86        127.66         8.49 o                         
   3   7   1       3192.20       3385.13        27.66 o                         
   4   7   1       3354.11       3323.94        28.96 o                         
   5   7   1        756.30        713.35        10.88 o                         
   6   7   1        675.07        789.81        15.29 o                         
   7   7   1          0.95          5.58         3.67 o                         
   8   7   1        430.54        412.41        13.68 o                         
   9   7   1         87.04         92.19        14.38 o                         
 -11   8   1          1.36        -13.24        14.67 o                         
 -10   8   1        245.33        255.81        19.08 o                         
  -9   8   1          3.35          2.88         2.25 o                         
  -8   8   1        459.24        447.51         7.57 o                         
  -7   8   1        467.50        393.95         8.11 o                         
  -6   8   1        150.55        192.66         7.53 o                         
  -5   8   1       1726.45       1697.14        23.41 o                         
  -4   8   1        203.13        198.40         5.93 o                         
  -3   8   1        446.65        403.30         7.28 o                         
  -2   8   1       1351.63       1208.25        12.23 o                         
  -1   8   1       1296.40       1262.33        11.73 o                         
   0   8   1        885.82        825.99         9.71 o                         
   1   8   1        581.82        704.12         9.00 o                         
   2   8   1       2424.57       2627.22        21.55 o                         
   3   8   1        239.57        233.27         7.83 o                         
   4   8   1       2284.45       2296.46        21.80 o                         
   5   8   1       3144.13       3278.15        31.04 o                         
   6   8   1         43.90         49.51         5.05 o                         
   7   8   1        285.12        311.50         8.44 o                         
   8   8   1          1.46         -1.40         3.75 o                         
   9   8   1         89.38         63.93        13.59 o                         
 -11   9   1         48.47         51.28        13.71 o                         
 -10   9   1         35.44         20.15        20.32 o                         
  -9   9   1        197.91        159.61         8.17 o                         
  -8   9   1          1.70         -0.18         3.13 o                         
  -7   9   1        684.71        727.45        10.45 o                         
  -6   9   1        350.51        374.60         9.13 o                         
  -5   9   1         18.12         30.45         4.71 o                         
  -4   9   1        788.56        778.69        11.62 o                         
  -3   9   1         16.92         31.30         4.76 o                         
  -2   9   1       1012.43       1215.73        12.46 o                         
  -1   9   1       1726.55       1615.71        15.23 o                         
   0   9   1        304.68        390.89        11.08 o                         
   1   9   1        182.48        198.67         6.16 o                         
   2   9   1        320.06        256.28         6.93 o                         
   3   9   1        760.24        733.23        10.82 o                         
   4   9   1        764.31        818.96        12.92 o                         
   5   9   1        603.56        573.36        11.61 o                         
   6   9   1        318.88        344.40         8.66 o                         
   7   9   1         14.64          6.08         5.04 o                         
   8   9   1         57.92         45.64         5.56 o                         
   9   9   1         13.96         15.56        15.37 o                         
 -11  10   1          8.94         -5.64        13.47 o                         
 -10  10   1         21.44         12.87        17.93 o                         
  -9  10   1         13.45         12.11         3.10 o                         
  -8  10   1        406.45        383.46         8.31 o                         
  -7  10   1        155.86        124.50         5.99 o                         
  -6  10   1        239.76        283.81         9.07 o                         
  -5  10   1        527.04        579.51        11.06 o                         
  -4  10   1        469.77        430.78         8.28 o                         
  -3  10   1        419.87        387.78         7.74 o                         
  -2  10   1         12.15         13.94         4.35 o                         
  -1  10   1        554.86        559.84        13.80 o                         
   0  10   1       1322.44       1276.46        15.86 o                         
   1  10   1        630.03        634.95         9.66 o                         
   2  10   1        299.23        303.63         9.72 o                         
   3  10   1        450.39        428.89        10.12 o                         
   4  10   1        835.76        799.94        12.18 o                         
   5  10   1       1307.27       1472.28        20.62 o                         
   6  10   1          0.06         -0.98         4.43 o                         
   7  10   1        235.57        217.90         9.25 o                         
   8  10   1         78.67         69.28         7.03 o                         
 -10  11   1          3.21         10.21        11.10 o                         
  -9  11   1         29.76         24.41         5.29 o                         
  -8  11   1          8.66          9.27         4.61 o                         
  -7  11   1        275.78        287.71         9.51 o                         
  -6  11   1       1016.01       1113.48        15.99 o                         
  -5  11   1         51.17         49.33         7.19 o                         
  -4  11   1         57.85         64.52         7.28 o                         
  -3  11   1        212.22        220.50         7.24 o                         
  -2  11   1        901.99       1024.21        13.44 o                         
  -1  11   1         51.95         69.35         5.07 o                         
   0  11   1        494.33        436.91         8.15 o                         
   1  11   1       1322.72       1271.81        15.39 o                         
   2  11   1        432.56        462.71        12.60 o                         
   3  11   1        705.19        717.39        11.48 o                         
   4  11   1        884.49        986.04        13.80 o                         
   5  11   1         20.14         20.12         6.47 o                         
   6  11   1       1246.07       1317.59        16.48 o                         
   7  11   1        123.86        134.60        12.33 o                         
   8  11   1          2.23          0.63         4.92 o                         
 -10  12   1         95.44         30.46        41.04 o                         
  -9  12   1         42.59         26.66        10.02 o                         
  -8  12   1         19.56         12.50         4.79 o                         
  -7  12   1        176.89        176.81         7.19 o                         
  -6  12   1        191.88        187.17        10.21 o                         
  -5  12   1       1614.63       1551.84        17.79 o                         
  -4  12   1        100.05        120.24         7.66 o                         
  -3  12   1          4.35         14.51         5.57 o                         
  -2  12   1        281.85        235.37         7.22 o                         
  -1  12   1        200.71        208.99         6.81 o                         
   0  12   1       1121.88       1165.73        14.53 o                         
   1  12   1       1116.00       1107.27        16.02 o                         
   2  12   1        283.53        267.30         7.71 o                         
   3  12   1        598.99        673.02        11.93 o                         
   4  12   1        187.40        197.29         8.93 o                         
   5  12   1        578.67        659.83        15.13 o                         
   6  12   1         92.17         94.18         8.66 o                         
   7  12   1        115.29        110.07        12.21 o                         
 -10  13   1          8.05          9.55        12.92 o                         
  -9  13   1         38.34         29.06         4.64 o                         
  -8  13   1         94.34         86.57        15.97 o                         
  -7  13   1         74.67         92.24         9.11 o                         
  -6  13   1        233.19        272.90         7.92 o                         
  -5  13   1         69.23         72.40         6.28 o                         
  -4  13   1        847.90        944.15        16.61 o                         
  -3  13   1         56.66         88.45         7.11 o                         
  -2  13   1          1.85          6.04         5.19 o                         
  -1  13   1        171.42        166.03         9.60 o                         
   0  13   1         91.90        106.29         6.70 o                         
   1  13   1        110.19        116.56         5.85 o                         
   2  13   1        456.71        460.05         8.52 o                         
   3  13   1        249.60        225.02         7.70 o                         
   4  13   1        228.01        289.35        17.80 o                         
   5  13   1          4.02         12.02         5.14 o                         
   6  13   1        208.18        225.05        11.33 o                         
   7  13   1        123.48        117.70         9.41 o                         
  -9  14   1         31.95         24.10        10.89 o                         
  -8  14   1          0.39         -0.80         3.71 o                         
  -7  14   1        159.29        155.97         7.94 o                         
  -6  14   1         56.71         45.58         5.88 o                         
  -5  14   1        273.08        296.85         8.41 o                         
  -4  14   1        114.53        110.27         9.14 o                         
  -3  14   1        142.94        138.11         9.38 o                         
  -2  14   1          0.34         -2.79         6.64 o                         
  -1  14   1         21.54         23.85         4.77 o                         
   0  14   1        303.26        300.04         8.16 o                         
   1  14   1        314.07        321.59         9.04 o                         
   2  14   1        539.66        528.59        10.99 o                         
   3  14   1        374.09        394.53        10.10 o                         
   4  14   1         14.76          7.98         5.47 o                         
   5  14   1        241.82        263.00         8.64 o                         
   6  14   1         18.18         10.87         6.60 o                         
  -9  15   1         37.13         17.79         6.53 o                         
  -8  15   1         67.42         77.68        15.21 o                         
  -7  15   1          0.83          4.14         4.68 o                         
  -6  15   1        281.87        276.53        10.31 o                         
  -5  15   1          8.21          6.19         4.90 o                         
  -4  15   1        488.13        521.02        17.88 o                         
  -3  15   1        283.51        314.89        14.57 o                         
  -2  15   1          0.26          3.69         4.70 o                         
  -1  15   1        185.59        208.24        10.28 o                         
   0  15   1        137.33        133.83         8.40 o                         
   1  15   1        363.90        370.06         9.41 o                         
   2  15   1        593.47        614.40        10.60 o                         
   3  15   1          0.03         -4.72         5.83 o                         
   4  15   1        325.58        366.31         8.80 o                         
   5  15   1        113.37        128.53         7.83 o                         
  -8  16   1         15.64          6.71         5.34 o                         
  -7  16   1        106.02        100.01        26.52 o                         
  -6  16   1         16.98         17.77         5.83 o                         
  -5  16   1        297.38        288.00        10.32 o                         
  -4  16   1         52.96         44.00         6.52 o                         
  -3  16   1        114.17        112.38        13.47 o                         
  -2  16   1        395.74        411.89        16.02 o                         
  -1  16   1        271.03        277.43         8.59 o                         
   0  16   1          0.82          1.13         4.54 o                         
   1  16   1         60.61         79.98         9.42 o                         
   2  16   1        120.86        108.84         7.38 o                         
   3  16   1        545.22        565.63        11.91 o                         
   4  16   1         76.03         67.52         6.97 o                         
  -8  17   1        139.18        121.94        20.27 o                         
  -7  17   1          0.27          1.48         6.08 o                         
  -6  17   1         34.32         25.18         6.46 o                         
  -5  17   1         26.16         10.80         7.72 o                         
  -4  17   1        229.40        227.39        13.07 o                         
  -3  17   1        362.98        387.39        12.65 o                         
  -2  17   1        179.30        197.27         8.59 o                         
  -1  17   1         48.93         63.75        12.42 o                         
   0  17   1         25.68         17.63         5.18 o                         
   1  17   1        214.25        225.71         8.40 o                         
   2  17   1        175.10        192.74        11.46 o                         
   3  17   1          3.90         16.86         8.72 o                         
  -7  18   1         59.77         50.22        12.78 o                         
  -6  18   1          3.17          5.72         5.42 o                         
  -5  18   1         38.49         30.48         6.34 o                         
  -4  18   1         53.10         59.39         6.88 o                         
  -3  18   1         21.36          9.95         5.88 o                         
  -2  18   1        109.10        126.01         7.53 o                         
  -1  18   1         28.24         30.69         5.22 o                         
   0  18   1         48.15         35.30        10.38 o                         
   1  18   1         99.15        139.53        18.95 o                         
   2  18   1         13.67         -3.93        20.58 o                         
  -5  19   1         23.67         24.84         6.10 o                         
  -4  19   1          1.27         -1.77         7.87 o                         
  -3  19   1         65.96         45.84        12.90 o                         
  -2  19   1         15.62          9.66         5.77 o                         
  -1  19   1         47.90         68.38        16.05 o                         
   0  19   1         65.98         70.20        16.70 o                         
   1  19   1          2.92         -0.95        15.20 o                         
  -1 -19   2         42.71         45.90        15.47 o                         
   0 -19   2         75.93         58.60        19.86 o                         
   1 -19   2          1.36         -4.52        15.11 o                         
   2 -19   2         55.22         54.43        21.16 o                         
   3 -19   2        115.05        139.10        17.57 o                         
   4 -19   2         13.99         27.02        12.67 o                         
   5 -19   2          1.26          7.00        11.85 o                         
  -3 -18   2         80.86        102.90        21.53 o                         
  -2 -18   2         24.40         26.02        13.90 o                         
  -1 -18   2        172.58        168.88        19.36 o                         
   0 -18   2         14.06         21.24        12.75 o                         
   1 -18   2        103.01        114.40        15.40 o                         
   2 -18   2         91.86        120.20        14.94 o                         
   3 -18   2         92.73        100.08        16.33 o                         
   4 -18   2        121.56        114.98         6.58 o                         
   5 -18   2          1.50          8.77         5.33 o                         
   6 -18   2         10.72          6.53         5.48 o                         
  -4 -17   2         33.52         28.45        16.21 o                         
  -3 -17   2        146.47        178.04        16.80 o                         
  -2 -17   2        297.76        328.93        19.28 o                         
  -1 -17   2          4.35         21.68        15.79 o                         
   0 -17   2         55.08         75.84        17.36 o                         
   1 -17   2          0.12          1.19         2.23 o                         
   2 -17   2        155.52        161.10        14.12 o                         
   3 -17   2        128.84        122.37        17.07 o                         
   4 -17   2          7.44          8.26         4.00 o                         
   5 -17   2         80.67         71.08         5.70 o                         
   6 -17   2         11.23          5.61         5.96 o                         
   7 -17   2         40.64         30.29         5.88 o                         
  -5 -16   2          2.15         -1.20        17.44 o                         
  -4 -16   2        115.98        148.99        15.04 o                         
  -3 -16   2        130.32        151.98        15.46 o                         
  -2 -16   2         45.70         53.88        13.37 o                         
  -1 -16   2        348.19        360.69        21.27 o                         
   0 -16   2         41.50         32.26         4.16 o                         
   1 -16   2         71.67         66.87         6.02 o                         
   2 -16   2        104.71        113.28        11.30 o                         
   3 -16   2        146.07        160.21         6.12 o                         
   4 -16   2        238.94        233.03         9.40 o                         
   5 -16   2          3.15          2.61         4.65 o                         
   6 -16   2         94.19         80.19         6.51 o                         
   7 -16   2          4.03          2.16         4.46 o                         
   8 -16   2         24.99         13.97         5.35 o                         
  -6 -15   2          1.73         -5.71        11.79 o                         
  -5 -15   2         43.11         47.54        12.21 o                         
  -4 -15   2          6.04          4.59         6.38 o                         
  -3 -15   2        174.79        171.90        12.04 o                         
  -2 -15   2        405.88        398.68        19.93 o                         
  -1 -15   2         13.27          7.95         4.21 o                         
   0 -15   2        282.51        275.65         5.81 o                         
   1 -15   2        179.19        171.12         9.34 o                         
   2 -15   2        221.12        241.42         8.86 o                         
   3 -15   2        177.32        170.75         9.27 o                         
   4 -15   2        209.44        221.43         8.31 o                         
   5 -15   2        472.88        456.78         9.95 o                         
   6 -15   2         18.72         11.59         4.63 o                         
   7 -15   2         18.77         19.26         5.10 o                         
   8 -15   2         10.39          7.94         4.88 o                         
  -6 -14   2        173.29        140.79         7.14 o                         
  -5 -14   2         14.00         16.35         3.83 o                         
  -4 -14   2         13.03          7.05         4.03 o                         
  -3 -14   2        126.12        137.66         5.91 o                         
  -2 -14   2          5.08         13.82         3.65 o                         
  -1 -14   2        403.10        434.96        15.97 o                         
   0 -14   2        386.03        414.65        10.42 o                         
   1 -14   2        670.99        682.35        15.17 o                         
   2 -14   2        259.56        251.38         9.50 o                         
   3 -14   2         93.05         88.20         8.81 o                         
   4 -14   2        440.32        434.38        10.20 o                         
   5 -14   2          0.03         -4.33         5.24 o                         
   6 -14   2         30.85         37.33         4.98 o                         
   7 -14   2          9.38          9.80         4.69 o                         
   8 -14   2         26.83         12.72         5.02 o                         
   9 -14   2         54.55         14.12        11.47 o                         
  -7 -13   2        275.54        257.94        19.52 o                         
  -6 -13   2          3.49          3.66         5.56 o                         
  -5 -13   2         40.77         33.64         6.13 o                         
  -4 -13   2         83.28        101.83         5.35 o                         
  -3 -13   2          0.25         -2.63         4.07 o                         
  -2 -13   2        246.13        257.46         6.49 o                         
  -1 -13   2         89.06         81.11         4.58 o                         
   0 -13   2        689.16        700.97         9.27 o                         
   1 -13   2       1804.89       1842.59        20.19 o                         
   2 -13   2        268.77        295.23        10.34 o                         
   3 -13   2        350.91        349.77         9.03 o                         
   4 -13   2          0.48         13.82         4.92 o                         
   5 -13   2        766.60        801.90        13.26 o                         
   6 -13   2        154.85        133.07         5.99 o                         
   7 -13   2          0.56          5.15         4.15 o                         
   8 -13   2         21.18          8.23         4.45 o                         
   9 -13   2          0.00          2.78         7.96 o                         
  -8 -12   2         36.95         29.93         5.91 o                         
  -7 -12   2         15.91         19.27         5.58 o                         
  -6 -12   2        512.83        489.37        10.64 o                         
  -5 -12   2        191.55        186.59         6.84 o                         
  -4 -12   2         63.86         66.60         6.21 o                         
  -3 -12   2          5.13          5.74         2.82 o                         
  -2 -12   2         23.92         34.33         2.91 o                         
  -1 -12   2       1939.78       2058.78        25.26 o                         
   0 -12   2       1888.25       1943.17        27.36 o                         
   1 -12   2        159.73        150.31         4.86 o                         
   2 -12   2        720.70        653.55        10.96 o                         
   3 -12   2        985.42       1002.85        12.70 o                         
   4 -12   2       1086.37       1179.60        14.23 o                         
   5 -12   2         22.13         28.61         6.07 o                         
   6 -12   2        177.85        193.66         6.49 o                         
   7 -12   2         89.35         85.60         5.31 o                         
   8 -12   2          0.16          1.16         4.02 o                         
   9 -12   2         37.70         20.60        20.92 o                         
  10 -12   2          0.19         -1.87         9.08 o                         
  -8 -11   2         53.06         65.53         9.83 o                         
  -7 -11   2        204.08        229.74         8.53 o                         
  -6 -11   2          0.07          2.46         3.88 o                         
  -5 -11   2        189.04        162.49         6.93 o                         
  -4 -11   2         19.60         18.57         4.22 o                         
  -3 -11   2        456.63        473.36        13.49 o                         
  -2 -11   2       1316.18       1290.26        12.48 o                         
  -1 -11   2        923.62        918.44        10.39 o                         
   0 -11   2       1737.98       1761.53        14.53 o                         
   1 -11   2       2168.21       2171.94        18.78 o                         
   2 -11   2         90.42        125.01         7.66 o                         
   3 -11   2       1633.02       1667.11        17.24 o                         
   4 -11   2        154.19        152.46         7.25 o                         
   5 -11   2        346.50        371.87         9.14 o                         
   6 -11   2        212.93        213.65        12.13 o                         
   7 -11   2         26.43         22.73         7.59 o                         
   8 -11   2         77.40         53.96         4.12 o                         
   9 -11   2         10.48          6.40        10.32 o                         
  10 -11   2         21.57          6.36        12.11 o                         
  -9 -10   2         33.21         32.69         7.10 o                         
  -8 -10   2        173.83        162.58         7.17 o                         
  -7 -10   2         49.58         56.68         7.65 o                         
  -6 -10   2        228.92        221.03         8.66 o                         
  -5 -10   2          2.14          5.25         5.02 o                         
  -4 -10   2        606.92        557.18        11.21 o                         
  -3 -10   2       1914.61       2028.46        35.59 o                         
  -2 -10   2        253.52        237.04         6.75 o                         
  -1 -10   2        630.66        594.80        11.53 o                         
   0 -10   2       3170.37       3070.50        22.74 o                         
   1 -10   2       1279.78       1284.63        12.33 o                         
   2 -10   2       2516.77       2445.58        36.11 o                         
   3 -10   2        246.90        293.32        12.94 o                         
   4 -10   2        301.79        382.61         7.40 o                         
   5 -10   2         46.14         56.97         5.28 o                         
   6 -10   2        146.17        148.56        13.92 o                         
   7 -10   2        290.36        293.34         7.61 o                         
   8 -10   2         53.02         43.34         4.65 o                         
   9 -10   2        128.46        174.04        13.62 o                         
  10 -10   2          8.18         14.06        10.81 o                         
  -9  -9   2        234.47        240.14        10.58 o                         
  -8  -9   2          1.25          6.90         5.45 o                         
  -7  -9   2         46.08         58.46         8.34 o                         
  -6  -9   2         29.29         30.52         4.66 o                         
  -5  -9   2        713.82        714.76        11.39 o                         
  -4  -9   2       1839.49       1905.28        19.33 o                         
  -3  -9   2        570.81        610.27        11.74 o                         
  -2  -9   2       1316.76       1382.83        11.86 o                         
  -1  -9   2        909.28       1045.21         8.78 o                         
   0  -9   2        285.96        286.04         5.36 o                         
   1  -9   2       4683.42       4851.05        34.31 o                         
   2  -9   2          1.84          8.49         4.59 o                         
   3  -9   2        909.67        859.32         9.08 o                         
   4  -9   2        232.11        237.33        13.62 o                         
   5  -9   2        224.41        268.73         6.72 o                         
   6  -9   2         43.88         30.00         4.88 o                         
   7  -9   2          7.46         10.02         2.96 o                         
   8  -9   2        286.70        259.32        13.53 o                         
   9  -9   2         83.70         90.46        14.49 o                         
  10  -9   2         61.87         64.06        15.74 o                         
  -9  -8   2          3.71          5.93         4.55 o                         
  -8  -8   2        339.08        324.55        11.45 o                         
  -7  -8   2        216.58        218.28         8.98 o                         
  -6  -8   2        269.26        261.64        12.04 o                         
  -5  -8   2        609.67        640.19        11.02 o                         
  -4  -8   2         88.83        110.68         6.09 o                         
  -3  -8   2       3778.84       3627.74        26.20 o                         
  -2  -8   2        317.24        370.21         5.19 o                         
  -1  -8   2       1166.90       1138.05        10.47 o                         
   0  -8   2        329.35        210.13         4.29 o                         
   1  -8   2        721.02        719.88         6.75 o                         
   2  -8   2       3258.15       3236.65        23.37 o                         
   3  -8   2        277.37        274.45         5.78 o                         
   4  -8   2        441.13        439.05        12.48 o                         
   5  -8   2         31.75         15.18         3.26 o                         
   6  -8   2         44.43         49.67         4.89 o                         
   7  -8   2        770.39        818.53        35.03 o                         
   8  -8   2         52.59         47.26        14.16 o                         
   9  -8   2         47.80         66.90        11.70 o                         
  10  -8   2        119.05        130.30        14.59 o                         
  11  -8   2         33.42         42.26        17.70 o                         
 -10  -7   2        105.79        113.23        12.76 o                         
  -9  -7   2        501.50        512.92        15.01 o                         
  -8  -7   2        200.17        194.32        12.33 o                         
  -7  -7   2         39.96         49.64         5.21 o                         
  -6  -7   2        514.66        434.29        11.33 o                         
  -5  -7   2       1165.46       1098.29        13.59 o                         
  -4  -7   2       7510.99       8059.89        71.81 o                         
  -3  -7   2        124.68        170.94         4.68 o                         
  -2  -7   2       2361.88       2274.97        16.20 o                         
  -1  -7   2       1703.73       1895.66        13.35 o                         
   0  -7   2        363.31        372.80         5.42 o                         
   1  -7   2        902.40        682.70         6.34 o                         
   2  -7   2          5.75          9.78         2.84 o                         
   3  -7   2       3018.99       3067.21        33.22 o                         
   4  -7   2       1284.30       1199.25        14.23 o                         
   5  -7   2         98.87        114.74         7.35 o                         
   6  -7   2        115.38        100.40         3.35 o                         
   7  -7   2         52.48         63.62         5.68 o                         
   8  -7   2        412.04        412.76        18.72 o                         
   9  -7   2        122.43        145.50        13.37 o                         
  10  -7   2          7.68         21.40        18.94 o                         
  11  -7   2         40.11         46.68        14.19 o                         
 -10  -6   2        221.62        250.19        14.26 o                         
  -9  -6   2          2.96          2.39         4.33 o                         
  -8  -6   2        427.31        413.73         9.28 o                         
  -7  -6   2        357.00        350.62         9.75 o                         
  -6  -6   2        920.71        925.44        12.80 o                         
  -5  -6   2       1450.60       1423.17        18.00 o                         
  -4  -6   2        432.81        443.78         6.73 o                         
  -3  -6   2       8944.10       8789.88        92.54 o                         
  -2  -6   2       1209.58       1294.61        10.66 o                         
  -1  -6   2         11.80         44.67         1.75 o                         
   0  -6   2       2368.03       2053.89        12.75 o                         
   1  -6   2        132.81        240.01         3.34 o                         
   2  -6   2        900.95        545.23         6.12 o                         
   3  -6   2        790.95       1038.11         9.56 o                         
   4  -6   2         28.31         34.72         3.06 o                         
   5  -6   2        196.19        173.87         5.66 o                         
   6  -6   2        304.79        280.64        22.77 o                         
   7  -6   2        251.11        334.63        21.44 o                         
   8  -6   2        477.70        519.11        20.94 o                         
   9  -6   2        118.95        183.71        38.46 o                         
  10  -6   2        150.61        160.73        15.28 o                         
  11  -6   2          4.53         -5.00        19.37 o                         
 -10  -5   2         27.13         39.50        12.32 o                         
  -9  -5   2        243.57        235.21         9.08 o                         
  -8  -5   2        690.11        688.46         9.60 o                         
  -7  -5   2        200.75        204.50         6.25 o                         
  -6  -5   2        607.08        744.02        13.76 o                         
  -5  -5   2         34.48         61.51         4.75 o                         
  -4  -5   2       1670.63       1394.67        21.36 o                         
  -3  -5   2       2056.75       2128.39        15.30 o                         
  -2  -5   2       9665.68       9754.63        66.80 o                         
  -1  -5   2        621.09        679.49        10.34 o                         
   0  -5   2         31.69         16.93         1.53 o                         
   1  -5   2       1650.20       1890.44        14.16 o                         
   2  -5   2        110.09         88.73         4.03 o                         
   3  -5   2       1279.01       1198.89         9.76 o                         
   4  -5   2       2494.63       2557.79        29.13 o                         
   5  -5   2        842.96        976.40        10.18 o                         
   6  -5   2        779.55        887.91        17.88 o                         
   7  -5   2          8.21         21.71        15.78 o                         
   8  -5   2        187.43        212.32        13.69 o                         
   9  -5   2        527.27        559.53        22.93 o                         
  10  -5   2         41.49         44.31        15.60 o                         
  11  -5   2         27.74         44.40        14.36 o                         
 -11  -4   2          1.41         -4.04         9.72 o                         
 -10  -4   2        100.71        121.71        12.05 o                         
  -9  -4   2        130.92        106.27         6.55 o                         
  -8  -4   2        831.90        801.75         9.96 o                         
  -7  -4   2        397.79        401.87         8.54 o                         
  -6  -4   2          4.45          6.36         3.92 o                         
  -5  -4   2       1811.97       1864.46        19.73 o                         
  -4  -4   2        229.47        315.99         5.48 o                         
  -3  -4   2       2849.41       2553.76        23.72 o                         
  -2  -4   2       2073.14       2343.15        15.80 o                         
  -1  -4   2       2128.76       3069.98        52.03 o                         
   0  -4   2       1354.79        485.37         6.70 o                         
   1  -4   2       2187.38       3933.54        31.88 o                         
   2  -4   2        100.64        158.36         3.81 o                         
   3  -4   2       2316.12       2006.31        17.11 o                         
   4  -4   2       1867.32       1583.76        28.01 o                         
   5  -4   2       1575.25       1582.01        21.92 o                         
   6  -4   2        151.60        210.65        13.61 o                         
   7  -4   2        570.29        630.81        17.86 o                         
   8  -4   2         10.38          5.99        11.15 o                         
   9  -4   2        100.54        121.54        17.46 o                         
  10  -4   2        221.46        234.11        29.58 o                         
  11  -4   2         69.01         64.61        14.93 o                         
 -11  -3   2        141.94        164.21        14.79 o                         
 -10  -3   2         14.31         18.09         9.66 o                         
  -9  -3   2         71.38         85.04        10.64 o                         
  -8  -3   2         69.46         80.51         5.72 o                         
  -7  -3   2       1299.14       1438.60        23.86 o                         
  -6  -3   2        847.51        824.74        10.50 o                         
  -5  -3   2         36.96         18.98         3.27 o                         
  -4  -3   2       2590.14       2356.10        19.30 o                         
  -3  -3   2        405.61        546.40         8.56 o                         
  -2  -3   2        470.93        645.69        11.28 o                         
  -1  -3   2      19008.50      21083.99       163.10 o                         
   0  -3   2        814.43       1578.07        25.52 o                         
   1  -3   2      13427.13      11789.24        76.00 o                         
   2  -3   2         70.33        111.42         2.88 o                         
   3  -3   2        433.56        508.01         6.09 o                         
   4  -3   2       3621.82       3774.45        36.22 o                         
   5  -3   2        232.71        214.62        16.26 o                         
   6  -3   2        182.37        282.69        12.38 o                         
   7  -3   2        373.50        374.08        15.70 o                         
   8  -3   2        364.59        367.33        26.59 o                         
   9  -3   2         21.09         31.18        10.94 o                         
  10  -3   2          1.18          0.92         9.46 o                         
  11  -3   2        122.88        163.38        26.43 o                         
 -11  -2   2          2.34          4.86         9.94 o                         
 -10  -2   2        176.24        189.05        16.48 o                         
  -9  -2   2         11.97         10.10         2.44 o                         
  -8  -2   2        695.07        675.67         9.68 o                         
  -7  -2   2       2289.30       2497.80        20.07 o                         
  -6  -2   2        191.24        209.59         5.43 o                         
  -5  -2   2         12.29         20.31         4.10 o                         
  -4  -2   2       3037.49       2973.13        20.05 o                         
  -3  -2   2       1461.93       1236.09        28.92 o                         
  -2  -2   2       8463.44       8748.78        55.96 o                         
  -1  -2   2       5827.91       8045.54        55.93 o                         
   0  -2   2       8518.59      10813.49       132.25 o                         
   1  -2   2       1327.28       1614.24        12.90 o                         
   2  -2   2       1830.20       1354.73        32.91 o                         
   3  -2   2        385.78        273.97         2.98 o                         
   4  -2   2        377.43        305.08        16.84 o                         
   5  -2   2       5876.94       6040.38        64.87 o                         
   6  -2   2        550.81        650.71        19.18 o                         
   7  -2   2          2.31          7.30         8.80 o                         
   8  -2   2        370.46        359.42        27.81 o                         
   9  -2   2         82.13        117.78        12.67 o                         
  10  -2   2         78.44         73.91        16.58 o                         
  11  -2   2         35.61         37.97        14.30 o                         
 -11  -1   2        179.69        192.05        15.68 o                         
 -10  -1   2        367.47        415.31        17.09 o                         
  -9  -1   2        150.31        149.01         8.88 o                         
  -8  -1   2         39.56         48.51         4.42 o                         
  -7  -1   2        286.62        341.27         6.77 o                         
  -6  -1   2        200.04        120.08         6.25 o                         
  -5  -1   2        719.00        623.28         7.64 o                         
  -4  -1   2         75.62         87.86         3.80 o                         
  -3  -1   2       2472.35       2681.25        17.91 o                         
  -2  -1   2        136.30         11.27         3.20 o                         
  -1  -1   2      43460.45      36405.83       258.87 o                         
   1  -1   2       5528.31       7595.98        44.59 o                         
   2  -1   2       4038.90       4357.88        66.19 o                         
   3  -1   2        378.74        345.80         9.89 o                         
   4  -1   2       2314.02       2388.56        27.29 o                         
   5  -1   2        399.63        376.91        12.00 o                         
   6  -1   2       1015.25       1183.20        21.52 o                         
   7  -1   2        349.20        330.25        23.36 o                         
   8  -1   2        281.27        293.72        15.09 o                         
   9  -1   2         63.96         66.32        23.60 o                         
  10  -1   2          2.23         10.97        13.06 o                         
  11  -1   2        174.62        174.99        17.91 o                         
 -11   0   2          3.46          0.27        15.78 o                         
 -10   0   2        105.11        165.94        26.61 o                         
  -9   0   2        339.99        358.63        17.94 o                         
  -8   0   2        607.39        622.60        11.13 o                         
  -7   0   2        132.09        130.73         7.03 o                         
  -6   0   2        500.39        422.11         6.62 o                         
  -5   0   2        372.76        265.19         5.34 o                         
  -4   0   2       2773.55       3298.92        22.35 o                         
  -3   0   2       1804.95       1932.42        17.99 o                         
  -2   0   2       2664.94       3863.59        27.17 o                         
   1   0   2       6786.22       8745.87        53.42 o                         
   2   0   2        408.84        573.76        11.16 o                         
   3   0   2       4657.73       3694.80        36.66 o                         
   4   0   2       3498.13       2851.44        23.24 o                         
   5   0   2       2017.55       2490.92        37.98 o                         
   6   0   2        884.22        857.26        18.38 o                         
   7   0   2        156.55        176.88        13.01 o                         
   8   0   2        143.57        171.19        13.03 o                         
   9   0   2          5.79          8.49         9.81 o                         
  10   0   2         91.27        122.32        14.18 o                         
  11   0   2         48.09         75.56        25.12 o                         
 -11   1   2        472.02        503.37        20.83 o                         
 -10   1   2         53.29         76.83        12.34 o                         
  -9   1   2          0.88          1.38         8.83 o                         
  -8   1   2        430.46        439.41         8.16 o                         
  -7   1   2       1255.44       1406.05        17.20 o                         
  -6   1   2         30.81         42.99         3.89 o                         
  -5   1   2        240.99        207.94         5.53 o                         
  -4   1   2         54.17         80.96         3.17 o                         
  -3   1   2       3723.49       2563.87        18.19 o                         
  -2   1   2        959.45       2125.93        15.36 o                         
  -1   1   2      14088.55      16894.04       107.96 o                         
   0   1   2        224.26        346.76         3.94 o                         
   1   1   2      52816.79      58344.18       461.86 o                         
   2   1   2        144.25        113.38         3.59 o                         
   3   1   2        552.83        689.92         8.87 o                         
   4   1   2       3011.50       2941.69        21.59 o                         
   5   1   2         55.21         78.15         2.83 o                         
   6   1   2        252.09        344.83        17.26 o                         
   7   1   2        788.84        747.98        28.22 o                         
   8   1   2          4.17         -2.83         8.10 o                         
   9   1   2        233.73        276.40        15.51 o                         
  10   1   2          6.57          5.98        12.38 o                         
  11   1   2        100.96         97.62        16.45 o                         
 -11   2   2         39.56         38.36        12.86 o                         
 -10   2   2        510.14        506.71        23.14 o                         
  -9   2   2        147.22        175.33        13.18 o                         
  -8   2   2         82.66         94.73         3.01 o                         
  -7   2   2         91.47         76.50         2.82 o                         
  -6   2   2         25.22         23.81         2.85 o                         
  -5   2   2         24.34         34.16         3.10 o                         
  -4   2   2       2567.91       2895.70        19.78 o                         
  -3   2   2        671.83       1471.71        11.94 o                         
  -2   2   2      35201.49      36308.54       269.69 o                         
  -1   2   2        262.42        560.91         7.07 o                         
   0   2   2       3311.01       4212.93        26.73 o                         
   1   2   2      14787.43      14956.25       101.30 o                         
   2   2   2      10483.43       9951.05        64.68 o                         
   3   2   2       5992.72       7499.81        48.39 o                         
   4   2   2       3123.94       3303.85        22.81 o                         
   5   2   2        305.27        260.14        10.54 o                         
   6   2   2        388.79        355.09         6.23 o                         
   7   2   2          3.56          3.44         1.53 o                         
   8   2   2        395.23        426.09        16.06 o                         
   9   2   2         54.54         69.85        12.38 o                         
  10   2   2        181.92        184.10        71.60 o                         
 -11   3   2        149.84        173.49        15.85 o                         
 -10   3   2        380.40        431.19        18.89 o                         
  -9   3   2        156.37        220.86        16.94 o                         
  -8   3   2         12.40          8.97         2.33 o                         
  -7   3   2          0.16          2.45         1.86 o                         
  -6   3   2        160.22        148.42         7.09 o                         
  -5   3   2        678.16        586.26        12.17 o                         
  -4   3   2        467.67        513.14         6.10 o                         
  -3   3   2      30477.69      32492.46       240.53 o                         
  -2   3   2       9206.28      10143.26        69.22 o                         
  -1   3   2       5414.73       4557.97        58.62 o                         
   0   3   2       1474.20       2251.08        21.51 o                         
   1   3   2       1965.14       2433.13        17.38 o                         
   2   3   2       9690.10       8038.66        65.08 o                         
   3   3   2         62.41        199.62         5.12 o                         
   4   3   2        170.34        228.65         5.33 o                         
   5   3   2         55.04         28.94         2.91 o                         
   6   3   2        129.04        136.17         7.89 o                         
   7   3   2        905.26        820.83        20.84 o                         
   8   3   2          0.67          2.05         2.54 o                         
   9   3   2        195.82        266.00        18.51 o                         
  10   3   2        219.75        226.51        20.15 o                         
 -11   4   2          8.20         -6.94        18.16 o                         
 -10   4   2        272.91        301.06        17.16 o                         
  -9   4   2        863.61        846.66        21.68 o                         
  -8   4   2         14.32         16.84         4.76 o                         
  -7   4   2          7.71          7.46         2.62 o                         
  -6   4   2        123.55        177.68         5.60 o                         
  -5   4   2        371.65        521.44        10.88 o                         
  -4   4   2       8110.26       8230.58        66.44 o                         
  -3   4   2        260.14        248.56         5.67 o                         
  -2   4   2       2641.14       3367.63        23.58 o                         
  -1   4   2       1578.89       1673.74        14.18 o                         
   0   4   2       5083.72       6116.52        41.63 o                         
   1   4   2       1531.14       1715.09        17.63 o                         
   2   4   2         80.97         51.72         4.78 o                         
   3   4   2       5843.22       5411.04        38.06 o                         
   4   4   2         45.20         75.31         4.82 o                         
   5   4   2          0.60          6.20         4.26 o                         
   6   4   2         51.81         57.02         6.05 o                         
   7   4   2          0.13          4.13         2.84 o                         
   8   4   2       1165.84       1309.25        35.44 o                         
   9   4   2        192.98        192.10        17.85 o                         
  10   4   2         18.62         24.76        11.93 o                         
 -11   5   2        103.90         95.75        14.61 o                         
 -10   5   2         70.95        100.74        19.28 o                         
  -9   5   2        144.93        175.63        17.62 o                         
  -8   5   2        433.59        453.15         5.48 o                         
  -7   5   2         29.71         21.96         4.04 o                         
  -6   5   2         35.90         50.14         3.57 o                         
  -5   5   2          6.81         34.85         6.60 o                         
  -4   5   2         13.15         37.69         5.20 o                         
  -3   5   2      18972.20      19977.90       143.14 o                         
  -2   5   2        114.95        110.66         4.58 o                         
  -1   5   2        543.66        552.40         7.99 o                         
   0   5   2       2240.19       1758.65        13.82 o                         
   1   5   2       6344.45       5308.97        36.28 o                         
   2   5   2       2242.53       2580.00        20.98 o                         
   3   5   2       2090.64       2084.48        17.40 o                         
   4   5   2        857.67        934.86        11.50 o                         
   5   5   2         58.36         37.37         5.59 o                         
   6   5   2          4.94         11.39         3.72 o                         
   7   5   2        642.89        604.90        15.38 o                         
   8   5   2        119.91        106.37         7.97 o                         
   9   5   2        337.12        341.10        16.45 o                         
  10   5   2        103.98        131.15        17.36 o                         
 -11   6   2         65.75         78.97        14.13 o                         
 -10   6   2        282.36        333.08        17.12 o                         
  -9   6   2        350.39        357.19        16.06 o                         
  -8   6   2         15.29         21.79         2.97 o                         
  -7   6   2         88.26         95.07         6.12 o                         
  -6   6   2        176.93        211.06         7.62 o                         
  -5   6   2        879.93        866.56        10.99 o                         
  -4   6   2      17078.19      18003.61       134.43 o                         
  -3   6   2         18.66         28.23         4.16 o                         
  -2   6   2       3146.49       3583.57        27.38 o                         
  -1   6   2        294.44        302.32         6.05 o                         
   0   6   2        329.80        512.10         8.57 o                         
   1   6   2        505.05        274.80         5.77 o                         
   2   6   2        726.23       1166.75        11.90 o                         
   3   6   2       3713.23       3748.60        27.98 o                         
   4   6   2        396.03        367.27         7.62 o                         
   5   6   2         75.29         65.52         5.01 o                         
   6   6   2        265.67        283.95         7.05 o                         
   7   6   2          9.09          8.18         5.41 o                         
   8   6   2        365.73        350.08        16.53 o                         
   9   6   2        235.93        225.95        14.89 o                         
 -11   7   2         10.95         10.25        14.39 o                         
 -10   7   2        163.22        205.15        18.34 o                         
  -9   7   2          0.25          1.96         2.01 o                         
  -8   7   2        662.02        628.33        12.88 o                         
  -7   7   2         59.43         70.32         4.42 o                         
  -6   7   2         61.92         82.77         8.01 o                         
  -5   7   2       9341.49       9808.75        72.94 o                         
  -4   7   2        262.60        320.77        11.58 o                         
  -3   7   2         85.35        115.72         5.19 o                         
  -2   7   2       1162.33       1124.79        13.45 o                         
  -1   7   2       1141.28        963.48        10.22 o                         
   0   7   2        110.41        120.08        10.23 o                         
   1   7   2        368.71        391.84         6.68 o                         
   2   7   2        980.47        914.08        10.61 o                         
   3   7   2        404.42        387.26         8.53 o                         
   4   7   2        980.81        974.28        12.48 o                         
   5   7   2        723.01        640.60         9.95 o                         
   6   7   2        265.79        258.99         8.71 o                         
   7   7   2        409.78        429.62        18.38 o                         
   8   7   2         76.75         66.00         5.41 o                         
   9   7   2         70.20         83.59        14.24 o                         
 -11   8   2         79.85         53.85        39.97 o                         
 -10   8   2          5.96          1.74         9.43 o                         
  -9   8   2        183.00        159.14        14.93 o                         
  -8   8   2        116.06        114.15         7.88 o                         
  -7   8   2        515.47        517.89        14.84 o                         
  -6   8   2        334.69        390.06         9.94 o                         
  -5   8   2        961.34        976.34        12.72 o                         
  -4   8   2       1511.79       1603.03        16.16 o                         
  -3   8   2       1046.08       1137.26        11.93 o                         
  -2   8   2       1013.11       1286.14        15.76 o                         
  -1   8   2       3561.75       3443.73        29.47 o                         
   0   8   2        300.03        263.65         7.16 o                         
   1   8   2        424.73        354.45         6.65 o                         
   2   8   2          9.05         19.32         4.52 o                         
   3   8   2       1586.25       1635.04        15.94 o                         
   4   8   2       1110.62       1063.10        14.89 o                         
   5   8   2        148.26        148.73         6.65 o                         
   6   8   2        214.22        241.74         9.54 o                         
   7   8   2        300.21        282.65         8.90 o                         
   8   8   2        141.38        155.17        14.16 o                         
   9   8   2         76.05         75.79        11.91 o                         
 -11   9   2          3.16          1.37        12.04 o                         
 -10   9   2         31.84         17.47        18.07 o                         
  -9   9   2          0.26          0.15         2.72 o                         
  -8   9   2        406.52        353.18         7.80 o                         
  -7   9   2        312.13        316.34        10.56 o                         
  -6   9   2          0.75          1.91         5.34 o                         
  -5   9   2        793.13        823.99        13.04 o                         
  -4   9   2        240.47        263.01         8.51 o                         
  -3   9   2       1436.69       1469.28        15.21 o                         
  -2   9   2        160.98        137.89         6.71 o                         
  -1   9   2       1106.68       1201.95        12.32 o                         
   0   9   2       1072.30        928.84        13.45 o                         
   1   9   2          0.96          3.39         4.07 o                         
   2   9   2       1544.85       1573.25        16.54 o                         
   3   9   2        107.36        108.60         5.98 o                         
   4   9   2        138.04        155.47         8.25 o                         
   5   9   2        733.46        760.78        11.31 o                         
   6   9   2         41.89         35.97         7.34 o                         
   7   9   2         49.67         55.26         5.43 o                         
   8   9   2         78.16         51.52         6.43 o                         
 -11  10   2         82.61         69.50        54.24 o                         
 -10  10   2          9.23         -5.91         9.76 o                         
  -9  10   2        111.98         93.22        17.14 o                         
  -8  10   2          7.80          9.83         6.04 o                         
  -7  10   2         85.91         95.18         6.97 o                         
  -6  10   2       2212.46       2208.09        23.39 o                         
  -5  10   2          4.57          8.32         5.27 o                         
  -4  10   2         15.14         12.41         5.29 o                         
  -3  10   2        143.75        200.38         6.75 o                         
  -2  10   2       1937.01       2146.44        21.66 o                         
  -1  10   2       1260.12       1148.24        13.35 o                         
   0  10   2         82.36         93.61         5.70 o                         
   1  10   2       1736.09       1744.10        20.58 o                         
   2  10   2        358.07        304.74         9.27 o                         
   3  10   2        495.04        547.40        10.27 o                         
   4  10   2        291.39        293.15         9.75 o                         
   5  10   2        161.58        147.99         7.54 o                         
   6  10   2        580.61        627.11        12.00 o                         
   7  10   2         77.71         74.63         6.60 o                         
   8  10   2          3.58          0.61         4.35 o                         
 -11  11   2          0.03        -13.82        14.66 o                         
 -10  11   2         33.14         13.84        19.18 o                         
  -9  11   2         41.95         32.09         8.51 o                         
  -8  11   2        120.14        135.04         7.93 o                         
  -7  11   2        250.41        234.23         7.87 o                         
  -6  11   2         63.62         68.30         6.33 o                         
  -5  11   2        607.45        591.62        11.79 o                         
  -4  11   2        585.19        597.63        12.36 o                         
  -3  11   2        163.39        172.00         8.37 o                         
  -2  11   2        455.36        393.59         8.93 o                         
  -1  11   2        478.18        465.80        11.12 o                         
   0  11   2       3822.25       3918.17        63.01 o                         
   1  11   2        212.82        221.55        11.38 o                         
   2  11   2        475.87        473.08         9.65 o                         
   3  11   2        537.52        517.38         9.52 o                         
   4  11   2        155.12        167.09         9.95 o                         
   5  11   2        387.69        408.77        10.83 o                         
   6  11   2        238.62        221.60        10.31 o                         
   7  11   2         69.15         55.63         6.70 o                         
 -10  12   2          5.48          6.22        10.26 o                         
  -9  12   2          1.88         -1.24         4.32 o                         
  -8  12   2         72.84        102.03         6.37 o                         
  -7  12   2         21.29         20.27         5.31 o                         
  -6  12   2        118.41        100.53         6.54 o                         
  -5  12   2        123.80        148.28         7.71 o                         
  -4  12   2        542.58        640.04        13.65 o                         
  -3  12   2       1256.15       1294.59        16.72 o                         
  -2  12   2         59.74         79.57         7.22 o                         
  -1  12   2       1585.60       1678.28        18.71 o                         
   0  12   2          7.88          4.64         5.25 o                         
   1  12   2       1518.18       1485.55        18.40 o                         
   2  12   2        238.31        229.70         7.96 o                         
   3  12   2         64.14         60.45         6.31 o                         
   4  12   2         51.03         81.69         9.68 o                         
   5  12   2          0.04          5.14         5.53 o                         
   6  12   2        111.73        109.19         6.97 o                         
   7  12   2        151.82        131.18        10.63 o                         
 -10  13   2        122.04        112.62        57.18 o                         
  -9  13   2          3.31          0.04         4.38 o                         
  -8  13   2         12.02          8.90         5.18 o                         
  -7  13   2        174.78        171.95         7.70 o                         
  -6  13   2          0.30          1.87         4.56 o                         
  -5  13   2        118.63         93.55         7.24 o                         
  -4  13   2        281.69        283.65        10.57 o                         
  -3  13   2        191.55        182.60         9.15 o                         
  -2  13   2        567.50        528.73        11.29 o                         
  -1  13   2         77.74         74.13         8.43 o                         
   0  13   2       1283.32       1354.26        16.94 o                         
   1  13   2        125.51        130.55         8.56 o                         
   2  13   2        778.29        759.86        13.55 o                         
   3  13   2         66.11         59.16         7.70 o                         
   4  13   2          0.15         -0.78         4.13 o                         
   5  13   2        231.05        246.17         9.52 o                         
   6  13   2         92.72         90.55         7.86 o                         
  -9  14   2         25.95         22.67         7.98 o                         
  -8  14   2          8.14          5.56         4.77 o                         
  -7  14   2          8.40          7.90         5.55 o                         
  -6  14   2        126.56        127.64         8.52 o                         
  -5  14   2         92.20         91.32         7.56 o                         
  -4  14   2        156.53        167.95         7.59 o                         
  -3  14   2        498.58        520.85        10.21 o                         
  -2  14   2         46.89         43.78         5.53 o                         
  -1  14   2       1210.54       1250.66        15.94 o                         
   0  14   2          2.71          7.80         5.23 o                         
   1  14   2        710.29        766.20        11.59 o                         
   2  14   2        611.64        632.95        10.89 o                         
   3  14   2          1.16         -5.94         5.94 o                         
   4  14   2        112.33        124.81         7.09 o                         
   5  14   2         78.95         97.75         8.68 o                         
   6  14   2         44.81         18.79         7.16 o                         
  -9  15   2         94.79         86.92        15.48 o                         
  -8  15   2          0.41          1.84         5.71 o                         
  -7  15   2          5.85          6.04         5.30 o                         
  -6  15   2         48.48         35.00         9.98 o                         
  -5  15   2        193.59        170.84         9.11 o                         
  -4  15   2        559.81        535.94        11.15 o                         
  -3  15   2         15.65         10.60         7.30 o                         
  -2  15   2        607.76        600.39        11.90 o                         
  -1  15   2         61.96         72.23         7.16 o                         
   0  15   2        859.77        919.35        13.20 o                         
   1  15   2        187.81        200.92         7.31 o                         
   2  15   2         81.16         73.85         6.78 o                         
   3  15   2        391.46        427.97         9.89 o                         
   4  15   2         90.43        100.96        10.71 o                         
   5  15   2          0.57          1.61         4.91 o                         
  -8  16   2         88.35         64.63        22.58 o                         
  -7  16   2          9.02          5.80         6.31 o                         
  -6  16   2          4.40          2.74         5.07 o                         
  -5  16   2        108.64        132.71        10.23 o                         
  -4  16   2        155.75        160.16         8.81 o                         
  -3  16   2        828.14        853.89        17.11 o                         
  -2  16   2        115.73        128.41         9.57 o                         
  -1  16   2         19.41         26.22         6.01 o                         
   0  16   2         21.14         35.44         6.33 o                         
   1  16   2        572.63        570.94        12.81 o                         
   2  16   2        125.78        145.97        10.62 o                         
   3  16   2         25.02         25.44         5.31 o                         
   4  16   2         44.80         41.52         7.98 o                         
  -8  17   2          0.03          0.13         6.44 o                         
  -7  17   2         30.59         21.05         7.25 o                         
  -6  17   2         41.61         31.02         6.47 o                         
  -5  17   2         44.15         22.54         6.83 o                         
  -4  17   2        168.66        162.27        10.77 o                         
  -3  17   2          0.05         -5.33         5.49 o                         
  -2  17   2        375.57        355.66         9.59 o                         
  -1  17   2         23.65         37.02         7.39 o                         
   0  17   2        202.88        207.36        11.43 o                         
   1  17   2        102.75        123.96         7.21 o                         
   2  17   2         33.89         35.97         5.52 o                         
   3  17   2        115.78        125.49         7.00 o                         
  -7  18   2         13.95         20.18         7.20 o                         
  -6  18   2          9.90          7.40         6.20 o                         
  -5  18   2         40.08         34.54         7.69 o                         
  -4  18   2         42.70         33.53         6.61 o                         
  -3  18   2        362.24        364.00        12.03 o                         
  -2  18   2         61.10         65.48         7.53 o                         
  -1  18   2        182.28        192.69         7.52 o                         
   0  18   2         50.80         51.94         7.72 o                         
   1  18   2          9.53          1.58         4.29 o                         
   2  18   2        120.96        139.19        18.26 o                         
  -5  19   2          1.62          0.95         7.10 o                         
  -4  19   2        119.89         99.69        12.56 o                         
  -3  19   2         12.08          6.94         5.09 o                         
  -2  19   2         72.27         75.99        10.20 o                         
  -1  19   2         85.70         84.53        11.43 o                         
   0  19   2         24.87         33.82        19.62 o                         
  -1 -19   3         44.10         39.35        25.47 o                         
   0 -19   3         31.57         27.48        16.15 o                         
   1 -19   3         73.60         70.21        15.49 o                         
   2 -19   3        100.95         71.29        15.41 o                         
   3 -19   3         16.51          9.42        13.46 o                         
   4 -19   3         30.53         30.25        12.24 o                         
   5 -19   3          0.32          0.10        20.74 o                         
  -3 -18   3        122.77        110.65        17.09 o                         
  -2 -18   3        171.35        192.89        22.81 o                         
  -1 -18   3         12.75         11.02        12.60 o                         
   0 -18   3         51.00         38.27        13.36 o                         
   1 -18   3          3.49         -0.50         9.73 o                         
   2 -18   3         78.21        112.76        15.08 o                         
   3 -18   3        106.21        137.75        33.19 o                         
   4 -18   3          1.14          5.97        11.88 o                         
   5 -18   3         45.57         42.49         8.91 o                         
   6 -18   3          0.01          6.60         5.16 o                         
  -4 -17   3        301.03        328.41        20.45 o                         
  -3 -17   3        148.02        155.45        16.87 o                         
  -2 -17   3         54.93         54.01        14.19 o                         
  -1 -17   3        168.82        195.32        16.71 o                         
   0 -17   3         33.32         43.56        12.76 o                         
   1 -17   3          6.12         26.16        14.79 o                         
   2 -17   3         54.01         68.04        16.12 o                         
   3 -17   3         43.71         52.86         7.56 o                         
   4 -17   3        162.54        161.83        15.07 o                         
   5 -17   3         20.43         16.55         4.92 o                         
   6 -17   3         44.05         31.59         6.22 o                         
   7 -17   3          4.90          4.20         4.89 o                         
  -5 -16   3        317.79        340.17        19.07 o                         
  -4 -16   3         44.72         40.67        15.03 o                         
  -3 -16   3        429.27        452.69        20.09 o                         
  -2 -16   3        531.32        557.26        21.10 o                         
  -1 -16   3          0.06         11.59        11.07 o                         
   0 -16   3          6.41          3.61         1.77 o                         
   1 -16   3         41.93         38.37         8.46 o                         
   2 -16   3         27.60         28.27         6.56 o                         
   3 -16   3        152.05        149.95         6.95 o                         
   4 -16   3          0.14          2.03         4.97 o                         
   5 -16   3        184.31        180.23         7.22 o                         
   6 -16   3         19.32         10.51         4.90 o                         
   7 -16   3         26.86         31.48         5.52 o                         
   8 -16   3         60.90         55.31        19.09 o                         
  -6 -15   3        307.57        340.57        18.09 o                         
  -5 -15   3        116.59        135.94        17.62 o                         
  -4 -15   3        260.82        242.50        25.37 o                         
  -3 -15   3        386.26        378.05        31.86 o                         
  -2 -15   3        261.05        239.16        14.52 o                         
  -1 -15   3        170.46        150.05         9.94 o                         
   0 -15   3         56.32         50.56         5.05 o                         
   1 -15   3        133.70        128.32         7.44 o                         
   2 -15   3          6.81          4.58         2.93 o                         
   3 -15   3         13.82         19.15         4.10 o                         
   4 -15   3        349.04        344.19         7.89 o                         
   5 -15   3         41.92         44.53         5.65 o                         
   6 -15   3         55.88         53.39         5.19 o                         
   7 -15   3         23.17         15.25         4.83 o                         
   8 -15   3         22.07          2.74         4.30 o                         
  -6 -14   3        205.68        211.06        20.04 o                         
  -5 -14   3        260.40        234.91        17.52 o                         
  -4 -14   3        299.72        258.59        10.15 o                         
  -3 -14   3        236.27        284.34        24.09 o                         
  -2 -14   3        393.94        399.28        19.67 o                         
  -1 -14   3         31.89         22.16         5.06 o                         
   0 -14   3          4.41          7.51         1.31 o                         
   1 -14   3         23.33         26.82         2.66 o                         
   2 -14   3          5.98          9.99         2.72 o                         
   3 -14   3         65.17         79.60         8.10 o                         
   4 -14   3         18.38          9.19         3.95 o                         
   5 -14   3        212.69        199.80        10.02 o                         
   6 -14   3        161.24        153.00         6.57 o                         
   7 -14   3         33.15         31.50         5.03 o                         
   8 -14   3         53.13         17.39         8.39 o                         
   9 -14   3          2.62         -1.81         7.75 o                         
  -7 -13   3         39.69         23.11         7.04 o                         
  -6 -13   3        526.17        519.87         9.90 o                         
  -5 -13   3        495.41        485.85        19.07 o                         
  -4 -13   3        204.75        182.87         7.61 o                         
  -3 -13   3        149.43        151.86         4.83 o                         
  -2 -13   3        448.01        459.95         5.26 o                         
  -1 -13   3        418.58        408.24        16.86 o                         
   0 -13   3         37.29         42.60         4.25 o                         
   1 -13   3         21.56         16.62         3.32 o                         
   2 -13   3        126.44        137.88         6.21 o                         
   3 -13   3         30.41         47.68         6.10 o                         
   4 -13   3        825.64        839.98        11.65 o                         
   5 -13   3        398.72        413.85         9.86 o                         
   6 -13   3         15.26         13.11         4.57 o                         
   7 -13   3        217.24        216.28         7.96 o                         
   8 -13   3          4.54          2.53         4.02 o                         
   9 -13   3         26.67         12.28         8.87 o                         
  -8 -12   3          1.77         -2.12         4.21 o                         
  -7 -12   3        320.14        338.93         8.82 o                         
  -6 -12   3        178.08        167.92         8.75 o                         
  -5 -12   3        510.31        517.61         8.41 o                         
  -4 -12   3        822.49        863.31         9.74 o                         
  -3 -12   3        328.55        295.18         9.59 o                         
  -2 -12   3        131.39        122.10         3.26 o                         
  -1 -12   3          7.82          7.18         4.25 o                         
   0 -12   3        312.85        305.69         9.25 o                         
   1 -12   3        134.86        160.81         5.04 o                         
   2 -12   3         31.67         53.10         4.43 o                         
   3 -12   3        764.11        744.52        18.75 o                         
   4 -12   3         10.92         17.44         4.10 o                         
   5 -12   3        532.96        573.20         9.11 o                         
   6 -12   3        727.66        710.67        13.08 o                         
   7 -12   3         14.25         13.89         5.19 o                         
   8 -12   3         69.44         66.08         4.69 o                         
   9 -12   3         40.87         23.29        15.62 o                         
  10 -12   3         31.29         40.84        32.28 o                         
  -8 -11   3         78.59         81.24         8.64 o                         
  -7 -11   3         41.38         42.98         5.04 o                         
  -6 -11   3        690.25        699.11        14.11 o                         
  -5 -11   3       1107.87       1121.44        12.99 o                         
  -4 -11   3        384.50        401.66         7.06 o                         
  -3 -11   3        692.04        729.38        10.03 o                         
  -2 -11   3        307.60        283.08         5.44 o                         
  -1 -11   3       1138.71       1148.38         9.29 o                         
   0 -11   3        241.92        240.07         3.55 o                         
   1 -11   3        149.54        171.58         9.43 o                         
   2 -11   3        939.89       1037.74        13.20 o                         
   3 -11   3        117.19        116.64         5.65 o                         
   4 -11   3         75.52         62.13         6.36 o                         
   5 -11   3        225.42        287.01        10.72 o                         
   6 -11   3        176.41        166.27         8.09 o                         
   7 -11   3        376.42        348.83        11.13 o                         
   8 -11   3          9.65          5.08         3.06 o                         
   9 -11   3         74.24         61.23        45.27 o                         
  10 -11   3          0.41          1.27        10.08 o                         
  -9 -10   3        154.06        151.15         7.28 o                         
  -8 -10   3          1.38          2.75         5.23 o                         
  -7 -10   3        105.06        112.83         6.26 o                         
  -6 -10   3        627.68        617.03        11.65 o                         
  -5 -10   3        644.21        623.72        12.07 o                         
  -4 -10   3        581.69        671.15         8.46 o                         
  -3 -10   3         63.03         66.52         3.79 o                         
  -2 -10   3        874.60        775.21        11.15 o                         
  -1 -10   3        192.12        223.89         4.05 o                         
   0 -10   3         45.89         45.53         2.15 o                         
   1 -10   3        715.34        705.26        21.91 o                         
   2 -10   3        191.21        192.74        12.74 o                         
   3 -10   3       1280.53       1415.12        14.50 o                         
   4 -10   3        137.32        122.99         5.80 o                         
   5 -10   3        174.41        181.24         5.64 o                         
   6 -10   3       1064.23       1086.12        14.35 o                         
   7 -10   3          9.31          6.37         3.73 o                         
   8 -10   3        193.37        196.04        14.46 o                         
   9 -10   3         14.16         19.20        11.94 o                         
  10 -10   3         39.80         42.19        14.80 o                         
  -9  -9   3         15.62          6.90         5.28 o                         
  -8  -9   3        174.35        164.93         7.98 o                         
  -7  -9   3        148.91        144.83         8.37 o                         
  -6  -9   3         65.93         67.24         4.96 o                         
  -5  -9   3       1416.07       1512.75        15.69 o                         
  -4  -9   3        262.75        283.76         7.34 o                         
  -3  -9   3        976.87       1102.64        12.00 o                         
  -2  -9   3        783.47        812.58        10.03 o                         
  -1  -9   3        257.50        222.86         7.79 o                         
   0  -9   3        245.27        238.51         9.93 o                         
   1  -9   3        183.87        261.69        11.05 o                         
   2  -9   3       2608.80       2655.38        23.99 o                         
   3  -9   3        830.90        997.40        18.15 o                         
   4  -9   3        189.88        194.23         6.30 o                         
   5  -9   3        102.74        124.82         6.82 o                         
   6  -9   3          0.14          2.80         3.45 o                         
   7  -9   3       1090.70       1028.86        35.35 o                         
   8  -9   3          2.51          0.51         2.47 o                         
   9  -9   3         49.34         56.76        11.43 o                         
  10  -9   3         41.32         50.53        12.71 o                         
 -10  -8   3         33.34         22.59         5.70 o                         
  -9  -8   3        320.52        309.50         9.28 o                         
  -8  -8   3        162.00        144.20         6.86 o                         
  -7  -8   3         35.03         39.70         4.81 o                         
  -6  -8   3         11.60          8.93         4.20 o                         
  -5  -8   3       1333.25       1333.74        14.62 o                         
  -4  -8   3       6995.92       7239.03        56.59 o                         
  -3  -8   3       1220.25       1196.46        11.70 o                         
  -2  -8   3        112.76         98.34         4.42 o                         
  -1  -8   3        328.17        354.94         4.95 o                         
   0  -8   3       2439.07       2858.75        31.05 o                         
   1  -8   3       6353.19       7470.58        49.25 o                         
   2  -8   3        220.93        208.29         5.71 o                         
   3  -8   3        639.94        548.46         9.37 o                         
   4  -8   3       1397.56       1569.22        14.10 o                         
   5  -8   3        114.26        128.12         4.55 o                         
   6  -8   3        766.16        813.62        10.78 o                         
   7  -8   3          9.34         11.14         3.17 o                         
   8  -8   3        409.24        390.22        15.85 o                         
   9  -8   3         99.91         79.71        14.61 o                         
  10  -8   3         22.33         14.50        13.60 o                         
 -10  -7   3        203.04        185.64        22.91 o                         
  -9  -7   3          1.04          6.23         4.12 o                         
  -8  -7   3        148.94        133.19         6.43 o                         
  -7  -7   3        109.01        105.37         6.04 o                         
  -6  -7   3       1551.20       1511.77        19.48 o                         
  -5  -7   3       2881.00       3162.53        27.42 o                         
  -4  -7   3        523.08        493.63         7.60 o                         
  -3  -7   3       2863.68       2877.20        24.69 o                         
  -2  -7   3       2433.58       2482.18        23.56 o                         
  -1  -7   3        231.11        186.34         3.05 o                         
   0  -7   3        151.93        150.28         3.39 o                         
   1  -7   3         57.86         96.61         7.92 o                         
   2  -7   3       1880.62       2045.04        15.91 o                         
   3  -7   3        328.97        307.87         8.85 o                         
   4  -7   3          0.35          3.13         2.90 o                         
   5  -7   3       1189.75       1232.45        11.04 o                         
   6  -7   3        173.60        192.64         5.16 o                         
   7  -7   3        832.84        953.21        23.08 o                         
   8  -7   3        317.61        366.76        18.77 o                         
   9  -7   3         78.75         97.34        12.85 o                         
  10  -7   3         76.78         76.44        13.65 o                         
  11  -7   3          4.18         10.98        17.72 o                         
 -10  -6   3          4.02          4.08         4.34 o                         
  -9  -6   3        306.80        303.13        12.14 o                         
  -8  -6   3        185.59        173.20         9.02 o                         
  -7  -6   3        283.61        301.45         6.93 o                         
  -6  -6   3       1752.51       1844.91        23.22 o                         
  -5  -6   3         44.11         42.17         4.13 o                         
  -4  -6   3       1682.12       1853.40        25.18 o                         
  -3  -6   3       4712.67       4983.73        34.62 o                         
  -2  -6   3        393.57        321.16         6.60 o                         
  -1  -6   3       3875.49       4485.43        69.52 o                         
   0  -6   3        114.88         81.36         5.75 o                         
   1  -6   3        176.34         93.35         5.97 o                         
   2  -6   3       1727.01       1943.60        16.06 o                         
   3  -6   3       1705.28       1765.73        15.99 o                         
   4  -6   3        669.57        778.20         8.56 o                         
   5  -6   3        339.56        271.15         5.53 o                         
   6  -6   3       2381.11       2218.41        53.21 o                         
   7  -6   3          0.78          1.55         8.78 o                         
   8  -6   3        217.61        196.54        16.18 o                         
   9  -6   3        337.66        345.50        17.00 o                         
  10  -6   3          0.96          2.81        16.88 o                         
  11  -6   3         11.77         32.27        14.07 o                         
 -10  -5   3         76.51         76.83         7.53 o                         
  -9  -5   3        222.68        185.88        13.33 o                         
  -8  -5   3        693.17        689.74         9.80 o                         
  -7  -5   3        768.62        767.57        11.54 o                         
  -6  -5   3        114.06        116.59         5.57 o                         
  -5  -5   3       1761.22       1730.53        17.96 o                         
  -4  -5   3         54.20         47.12         3.62 o                         
  -3  -5   3        868.85        666.22         6.54 o                         
  -2  -5   3       2646.11       2951.69        18.57 o                         
  -1  -5   3        869.69        982.93        12.86 o                         
   0  -5   3         63.95        122.95         2.30 o                         
   1  -5   3        355.45        694.96        16.17 o                         
   2  -5   3        858.21        587.95         8.03 o                         
   3  -5   3       1729.66       1935.47        14.36 o                         
   4  -5   3          4.60         14.99         6.57 o                         
   5  -5   3       2168.55       2297.13        30.83 o                         
   6  -5   3        139.60        120.06        75.81 o                         
   7  -5   3        978.14       1071.87        25.70 o                         
   8  -5   3        284.73        272.98        14.53 o                         
   9  -5   3         62.80         92.55        17.67 o                         
  10  -5   3        140.04        166.29        16.05 o                         
  11  -5   3         87.95         84.42        15.99 o                         
 -11  -4   3         90.87        139.17        13.40 o                         
 -10  -4   3         18.83         16.87         6.55 o                         
  -9  -4   3         59.03         63.52         5.17 o                         
  -8  -4   3        133.51        128.48         5.43 o                         
  -7  -4   3        744.84        697.76        10.21 o                         
  -6  -4   3       3197.62       3490.22        27.69 o                         
  -5  -4   3         94.02         68.75         4.12 o                         
  -4  -4   3       1774.63       1743.76        13.86 o                         
  -3  -4   3       6249.90       5967.45        39.74 o                         
  -2  -4   3       1576.00       1392.46        10.00 o                         
  -1  -4   3       1105.72       1018.05        13.01 o                         
   0  -4   3          5.46          9.31         2.04 o                         
   1  -4   3       2173.16       2450.55        15.78 o                         
   2  -4   3        524.27        539.04         5.42 o                         
   3  -4   3        406.38        507.90        13.58 o                         
   4  -4   3       8453.59       9000.49        84.64 o                         
   5  -4   3        396.14        391.26        14.27 o                         
   6  -4   3        859.70        842.05        26.17 o                         
   7  -4   3         69.52         56.97        10.89 o                         
   8  -4   3        348.19        386.64        15.76 o                         
   9  -4   3        175.51        179.78        32.46 o                         
  10  -4   3          5.93         -5.35        11.07 o                         
  11  -4   3         30.69         18.84        16.31 o                         
 -11  -3   3         41.89         49.67        14.33 o                         
 -10  -3   3         70.84         86.13        11.15 o                         
  -9  -3   3          1.95          2.91         3.07 o                         
  -8  -3   3       1271.33       1257.54        19.64 o                         
  -7  -3   3       4933.78       5068.56        39.18 o                         
  -6  -3   3        147.78        121.72         5.03 o                         
  -5  -3   3       3734.44       3678.52        38.85 o                         
  -4  -3   3        783.73        898.71        10.06 o                         
  -3  -3   3        519.02        505.37         7.21 o                         
  -2  -3   3       5199.31       6374.86        75.05 o                         
  -1  -3   3       4929.75       7468.73        52.85 o                         
   0  -3   3         92.64        441.23        12.49 o                         
   1  -3   3       1908.83       2485.74        19.15 o                         
   2  -3   3        781.27        685.12        17.46 o                         
   3  -3   3        367.35        277.58         3.68 o                         
   4  -3   3         16.69         45.35         6.49 o                         
   5  -3   3       3494.63       3487.47        40.56 o                         
   6  -3   3        731.45        814.19        17.82 o                         
   7  -3   3        405.22        475.33        16.57 o                         
   8  -3   3        224.60        234.23        17.55 o                         
   9  -3   3         19.07         32.81        11.32 o                         
  10  -3   3         91.35        124.76        24.42 o                         
  11  -3   3         18.24         16.81        13.65 o                         
 -11  -2   3         21.16         17.23        13.17 o                         
 -10  -2   3        444.36        434.24        24.92 o                         
  -9  -2   3        341.08        329.61        16.78 o                         
  -8  -2   3        419.60        468.55        16.91 o                         
  -7  -2   3         13.96         20.68         3.97 o                         
  -6  -2   3       4914.28       5185.54        44.39 o                         
  -5  -2   3       1238.71        988.45        10.39 o                         
  -4  -2   3       2349.19       1936.16        20.14 o                         
  -3  -2   3         21.42         33.27         2.85 o                         
  -2  -2   3        683.67        588.70         6.65 o                         
  -1  -2   3       1143.03       1693.25        20.87 o                         
   0  -2   3       1226.23       1960.55        16.20 o                         
   1  -2   3       3317.64       3724.74        23.92 o                         
   2  -2   3        720.10        867.75         6.89 o                         
   3  -2   3        247.10        334.17        11.66 o                         
   4  -2   3       5618.59       5460.23        56.14 o                         
   5  -2   3       1639.79       1685.65        24.10 o                         
   6  -2   3        832.99        849.53        43.95 o                         
   7  -2   3        400.85        402.97        30.77 o                         
   8  -2   3        337.02        356.90        39.48 o                         
   9  -2   3          2.82         13.77        13.11 o                         
  10  -2   3         55.15         69.53        13.81 o                         
  11  -2   3        136.27        163.21        18.00 o                         
 -11  -1   3         51.01         47.13        12.00 o                         
 -10  -1   3          9.16         24.55        12.16 o                         
  -9  -1   3        251.87        240.73         8.17 o                         
  -8  -1   3        288.47        269.58         5.90 o                         
  -7  -1   3       2704.13       2861.73        24.86 o                         
  -6  -1   3        813.23        778.52        12.96 o                         
  -5  -1   3       3632.27       3698.50        45.49 o                         
  -4  -1   3        375.77        371.82         7.86 o                         
  -3  -1   3       2315.01       2703.53        25.65 o                         
  -2  -1   3       1068.19       1546.91        13.10 o                         
  -1  -1   3       7952.19       9019.41        55.88 o                         
   0  -1   3        134.46         51.29         3.11 o                         
   1  -1   3       5538.29       6072.35        37.94 o                         
   2  -1   3        548.12        648.42        12.63 o                         
   3  -1   3       2683.78       2870.72        17.40 o                         
   4  -1   3         51.89         96.09        19.26 o                         
   5  -1   3       3927.58       3554.89        49.30 o                         
   6  -1   3       1339.04       1518.07        29.86 o                         
   7  -1   3        274.79        323.53        14.82 o                         
   8  -1   3        289.82        324.41        24.60 o                         
   9  -1   3          6.58          7.02         9.89 o                         
  10  -1   3         68.60        101.24        14.42 o                         
  11  -1   3         58.11         71.61        26.19 o                         
 -11   0   3        137.70        144.40        17.31 o                         
 -10   0   3         56.04         56.49        13.99 o                         
  -9   0   3         18.87         18.88         2.52 o                         
  -8   0   3       1043.41       1068.18        11.40 o                         
  -7   0   3          0.71          3.52         3.88 o                         
  -6   0   3       5280.74       5175.64        37.75 o                         
  -5   0   3       1669.08       1414.34        12.07 o                         
  -4   0   3       1798.54       1450.85        11.40 o                         
  -3   0   3       2418.19       3198.78        27.10 o                         
  -2   0   3       7375.52      10667.17        69.45 o                         
  -1   0   3       1230.06        497.39         6.53 o                         
   0   0   3         32.46          2.32         2.75 o                         
   1   0   3       7665.40       8407.57        54.84 o                         
   2   0   3       2627.33       2740.27        17.91 o                         
   3   0   3        117.37        110.95         6.33 o                         
   4   0   3       3114.73       3345.47        30.47 o                         
   5   0   3        518.41        467.05        30.75 o                         
   6   0   3       1524.58       1631.58        49.90 o                         
   7   0   3        131.16        118.09        14.75 o                         
   8   0   3          0.04          2.89         8.66 o                         
   9   0   3        143.62        170.27        21.52 o                         
  10   0   3         45.73          7.98        20.17 o                         
 -11   1   3         54.59         66.25        13.57 o                         
 -10   1   3        349.04        300.09        19.01 o                         
  -9   1   3        587.23        562.18        11.31 o                         
  -8   1   3          3.44          0.80         2.39 o                         
  -7   1   3       1767.82       1922.03        16.83 o                         
  -6   1   3       2094.33       2020.12        16.98 o                         
  -5   1   3       7449.64       7459.64        84.18 o                         
  -4   1   3       1669.78       1634.88        12.76 o                         
  -3   1   3        332.55        425.46         5.70 o                         
  -2   1   3         65.85         91.56         6.49 o                         
  -1   1   3       6888.18       8427.57        54.35 o                         
   0   1   3       2984.63       3589.47        26.59 o                         
   1   1   3       3421.66       4624.45        62.58 o                         
   2   1   3       2428.19       3585.73        23.61 o                         
   3   1   3       4516.44       3636.27        23.96 o                         
   4   1   3        568.83        957.77         7.86 o                         
   5   1   3        968.09        929.80        15.26 o                         
   6   1   3       2610.10       2777.33        48.24 o                         
   7   1   3        422.31        489.09        16.37 o                         
   8   1   3         71.08         69.82        13.74 o                         
   9   1   3         30.26         22.29        13.45 o                         
  10   1   3        185.69        215.00        17.47 o                         
 -12   2   3          4.77         19.26        16.40 o                         
 -11   2   3        141.63        172.46        19.06 o                         
 -10   2   3        416.50        407.11        17.64 o                         
  -9   2   3          0.12          3.54         2.18 o                         
  -8   2   3         82.71         97.05         3.93 o                         
  -7   2   3         82.44         73.44         5.18 o                         
  -6   2   3       3573.38       3422.07        25.36 o                         
  -5   2   3       4258.61       4574.34        32.99 o                         
  -4   2   3       3023.14       3156.36        21.58 o                         
  -3   2   3       1021.43        709.04         7.63 o                         
  -2   2   3       9653.61       9625.74        65.56 o                         
  -1   2   3        766.67        547.84         9.23 o                         
   0   2   3       3765.95       4641.01        37.11 o                         
   1   2   3        249.98        271.53         7.76 o                         
   2   2   3      11043.68      13019.34        95.45 o                         
   3   2   3        699.45        521.83         6.14 o                         
   4   2   3        759.76        669.55         9.25 o                         
   5   2   3        655.87        670.68        14.31 o                         
   6   2   3       1350.14       1380.64        51.99 o                         
   7   2   3        383.13        382.07        15.31 o                         
   8   2   3          0.06         -0.79        10.41 o                         
   9   2   3         43.47         41.38        11.67 o                         
  10   2   3         78.60         68.78        17.44 o                         
 -12   3   3         39.50         41.16        14.53 o                         
 -11   3   3         17.74          6.81        11.15 o                         
 -10   3   3        179.96        182.82        24.46 o                         
  -9   3   3        465.87        451.45         9.67 o                         
  -8   3   3        487.74        468.31         6.88 o                         
  -7   3   3        718.81        783.58         8.99 o                         
  -6   3   3        414.33        379.32         6.52 o                         
  -5   3   3        955.57        704.87         8.31 o                         
  -4   3   3       5080.96       5796.37        40.82 o                         
  -3   3   3         12.45         29.79         4.21 o                         
  -2   3   3       2591.78       2778.93        33.91 o                         
  -1   3   3       1104.36        974.71        18.23 o                         
   0   3   3         83.23        116.88         6.19 o                         
   1   3   3       8688.61       7932.64        55.11 o                         
   2   3   3        744.12        644.11         9.85 o                         
   3   3   3       3913.77       4332.75        32.45 o                         
   4   3   3        896.44        975.97         9.23 o                         
   5   3   3       2062.66       2140.48        19.31 o                         
   6   3   3        787.64        754.85        11.14 o                         
   7   3   3         36.63         25.74         2.99 o                         
   8   3   3        693.93        719.41        23.17 o                         
   9   3   3         53.00         66.20        12.59 o                         
  10   3   3         19.76         25.10        12.80 o                         
 -12   4   3         29.26         46.28        15.03 o                         
 -11   4   3         61.77         81.17        16.71 o                         
 -10   4   3        327.65        319.97        16.86 o                         
  -9   4   3         68.37         84.38         4.82 o                         
  -8   4   3        104.22        105.52         6.85 o                         
  -7   4   3        931.59        984.39        12.28 o                         
  -6   4   3       1754.77       1715.93        14.44 o                         
  -5   4   3        415.79        347.87         7.52 o                         
  -4   4   3        493.76        553.16         8.35 o                         
  -3   4   3      20778.72      22285.90       162.05 o                         
  -2   4   3        217.12        180.12         6.79 o                         
  -1   4   3       3210.33       2846.34        21.97 o                         
   0   4   3         41.07          9.31         4.46 o                         
   1   4   3        407.12        928.06         9.74 o                         
   2   4   3      10921.59      11530.09        81.54 o                         
   3   4   3       2382.04       2673.38        20.97 o                         
   4   4   3         60.26         68.52         6.35 o                         
   5   4   3       1010.25       1060.68        13.49 o                         
   6   4   3        667.32        686.16        16.28 o                         
   7   4   3        534.26        484.66        18.40 o                         
   8   4   3          7.23          8.21         2.60 o                         
   9   4   3        275.63        294.42        16.34 o                         
  10   4   3         94.48         78.83        20.32 o                         
 -12   5   3          3.54         -3.02        19.53 o                         
 -11   5   3         39.33         40.71        12.92 o                         
 -10   5   3        207.83        170.73        22.27 o                         
  -9   5   3        662.41        675.04        11.62 o                         
  -8   5   3         61.84         65.18         4.21 o                         
  -7   5   3         59.79         53.10         4.63 o                         
  -6   5   3       1547.78       1530.74        14.74 o                         
  -5   5   3       1915.82       1971.31        18.30 o                         
  -4   5   3       6649.18       7112.16        51.42 o                         
  -3   5   3         61.24         20.20         4.47 o                         
  -2   5   3       2138.61       1889.51        15.28 o                         
  -1   5   3         54.20         60.26         4.71 o                         
   0   5   3       2227.13       2589.33        21.06 o                         
   1   5   3       8961.66      10292.80        70.58 o                         
   2   5   3       5159.17       5506.05        38.82 o                         
   3   5   3       2947.02       3037.87        23.14 o                         
   4   5   3       1547.77       1556.41        18.27 o                         
   5   5   3        114.96        133.23         6.04 o                         
   6   5   3       1291.89       1271.44        14.14 o                         
   7   5   3        238.66        230.03         7.95 o                         
   8   5   3        489.21        455.04        27.82 o                         
   9   5   3        201.28        221.12        21.10 o                         
 -11   6   3         11.23         10.09        11.48 o                         
 -10   6   3         44.37         28.06        23.62 o                         
  -9   6   3          5.61          6.92         3.92 o                         
  -8   6   3        848.49        908.78        11.97 o                         
  -7   6   3        118.13         83.79         6.48 o                         
  -6   6   3        207.33        202.40         7.08 o                         
  -5   6   3      11680.59      12515.05        94.24 o                         
  -4   6   3        126.97        179.97        17.70 o                         
  -3   6   3       1062.62        787.32        11.46 o                         
  -2   6   3       2105.46       2325.06        18.70 o                         
  -1   6   3         73.33         97.52         5.26 o                         
   0   6   3        123.31         81.95         6.30 o                         
   1   6   3        726.22        688.31         8.89 o                         
   2   6   3        394.97        354.37         7.29 o                         
   3   6   3       3581.36       3540.43        29.53 o                         
   4   6   3        658.69        747.49        13.30 o                         
   5   6   3        374.33        357.73         8.30 o                         
   6   6   3         24.47         20.25         4.29 o                         
   7   6   3        613.15        542.61        11.91 o                         
   8   6   3         90.32         77.08        12.13 o                         
   9   6   3         46.93         53.57        14.22 o                         
 -11   7   3         56.66         25.25        25.37 o                         
 -10   7   3         11.71          5.63         9.70 o                         
  -9   7   3        234.75        219.40         6.49 o                         
  -8   7   3        536.07        503.91         8.84 o                         
  -7   7   3        663.88        677.26        15.92 o                         
  -6   7   3       1180.56       1235.36        13.34 o                         
  -5   7   3        713.56        729.00        15.13 o                         
  -4   7   3       1047.04       1007.11        13.36 o                         
  -3   7   3         69.56         70.94         5.22 o                         
  -2   7   3       1248.41       1467.11        15.71 o                         
  -1   7   3       1575.65       1528.58        15.14 o                         
   0   7   3        985.42        883.18        12.06 o                         
   1   7   3        515.53        460.97         8.05 o                         
   2   7   3        281.65        278.36         7.72 o                         
   3   7   3        737.63        784.18        14.78 o                         
   4   7   3       3907.68       4053.42        58.80 o                         
   5   7   3        157.29        162.91         9.54 o                         
   6   7   3       1044.13       1034.23        15.48 o                         
   7   7   3        150.31        145.66         6.83 o                         
   8   7   3        288.05        293.26        17.29 o                         
   9   7   3        144.95        179.08        14.59 o                         
 -11   8   3         11.99         -0.47        13.41 o                         
 -10   8   3         56.73         20.51        28.04 o                         
  -9   8   3          9.86         14.90         3.64 o                         
  -8   8   3        325.86        325.61         6.78 o                         
  -7   8   3        907.49        940.89        12.31 o                         
  -6   8   3         28.34         41.75         5.46 o                         
  -5   8   3       1517.31       1684.20        17.94 o                         
  -4   8   3         47.05         17.62         5.19 o                         
  -3   8   3       2262.24       2053.72        20.54 o                         
  -2   8   3        829.60        908.27        11.79 o                         
  -1   8   3        812.30        892.75        11.68 o                         
   0   8   3        116.44        102.19         6.41 o                         
   1   8   3       2216.13       2318.17        21.67 o                         
   2   8   3       1008.49       1189.80        14.73 o                         
   3   8   3        705.17        700.53        12.06 o                         
   4   8   3         46.57         63.36         7.44 o                         
   5   8   3       3477.81       3462.35        34.76 o                         
   6   8   3          0.04          0.56         3.61 o                         
   7   8   3        174.57        169.62         8.31 o                         
   8   8   3         50.55         42.72         5.31 o                         
   9   8   3         66.36         72.67        19.02 o                         
 -11   9   3         29.16         18.32        18.50 o                         
 -10   9   3         54.47         45.48        39.89 o                         
  -9   9   3        281.33        286.62         8.67 o                         
  -8   9   3         31.29         27.44         5.23 o                         
  -7   9   3        199.70        149.54         6.91 o                         
  -6   9   3       4958.77       4692.52        45.56 o                         
  -5   9   3         22.89         38.26         6.54 o                         
  -4   9   3        190.47        222.81         8.59 o                         
  -3   9   3        178.22        174.26         9.02 o                         
  -2   9   3       1283.83       1317.04        15.05 o                         
  -1   9   3       1006.46       1045.04        12.18 o                         
   0   9   3       1048.99        976.55        13.96 o                         
   1   9   3        301.33        279.74         8.22 o                         
   2   9   3        752.04        753.22        13.01 o                         
   3   9   3        323.13        360.75        10.29 o                         
   4   9   3       1604.61       1613.39        20.79 o                         
   5   9   3         23.25         18.34         6.63 o                         
   6   9   3        798.87        777.75        11.98 o                         
   7   9   3          4.24          7.38         6.24 o                         
   8   9   3         54.25         56.04         6.03 o                         
 -11  10   3          0.53          7.77        14.42 o                         
 -10  10   3          2.37         10.75        15.13 o                         
  -9  10   3         36.57         31.34         7.35 o                         
  -8  10   3        634.57        577.59        10.15 o                         
  -7  10   3       2154.99       2038.55        23.87 o                         
  -6  10   3        166.91        130.69         9.23 o                         
  -5  10   3        148.40        180.83         7.50 o                         
  -4  10   3         56.36         57.17         6.66 o                         
  -3  10   3        335.70        321.80         8.93 o                         
  -2  10   3          7.18          4.46         5.59 o                         
  -1  10   3         82.75         99.96         7.05 o                         
   0  10   3        925.35        848.22        11.70 o                         
   1  10   3        673.36        645.77        12.27 o                         
   2  10   3          3.87         17.38         6.52 o                         
   3  10   3       1263.03       1296.95        17.43 o                         
   4  10   3          1.36          9.20         4.91 o                         
   5  10   3       1072.19       1083.01        21.91 o                         
   6  10   3        218.84        221.33        11.32 o                         
   7  10   3         76.75         83.26         6.72 o                         
   8  10   3        110.94        104.56         8.78 o                         
 -11  11   3        107.38        111.47        80.36 o                         
 -10  11   3         17.98         18.89        15.36 o                         
  -9  11   3          0.24         -0.16         4.40 o                         
  -8  11   3        382.06        368.71        11.04 o                         
  -7  11   3          1.85          0.02         4.43 o                         
  -6  11   3        667.16        680.25        11.81 o                         
  -5  11   3         10.19          8.47         6.19 o                         
  -4  11   3         16.54         21.53         8.46 o                         
  -3  11   3        128.67        190.04         7.59 o                         
  -2  11   3        227.81        304.10         9.86 o                         
  -1  11   3         67.50         74.70         6.16 o                         
   0  11   3       1064.42       1116.75        14.55 o                         
   1  11   3        892.32        887.44        15.97 o                         
   2  11   3        545.24        485.04        10.24 o                         
   3  11   3         10.52         26.76         6.62 o                         
   4  11   3        947.02        959.43        13.54 o                         
   5  11   3         98.70        103.45         7.64 o                         
   6  11   3        390.03        370.50        11.50 o                         
   7  11   3         91.32         90.69        14.30 o                         
 -10  12   3        103.09         34.19        35.68 o                         
  -9  12   3         17.53         20.38         6.40 o                         
  -8  12   3         13.65         13.10         8.60 o                         
  -7  12   3        682.02        687.47        13.69 o                         
  -6  12   3         64.38         86.16         7.93 o                         
  -5  12   3       1072.01       1131.05        16.56 o                         
  -4  12   3        149.74        138.31         8.83 o                         
  -3  12   3         32.69         21.24         5.95 o                         
  -2  12   3         77.54        106.02         7.43 o                         
  -1  12   3         13.47         15.91         5.62 o                         
   0  12   3        811.04        772.73        12.31 o                         
   1  12   3       1388.98       1504.89        19.57 o                         
   2  12   3        137.90        131.35         7.99 o                         
   3  12   3        226.81        243.10         8.77 o                         
   4  12   3         10.16          9.93         5.58 o                         
   5  12   3        478.53        513.73        10.79 o                         
   6  12   3        124.83        121.23        10.67 o                         
   7  12   3         86.34         73.18         8.53 o                         
 -10  13   3         63.45         49.84        43.19 o                         
  -9  13   3         12.61          6.87         5.53 o                         
  -8  13   3        235.18        242.51         8.90 o                         
  -7  13   3          0.06          1.50         5.84 o                         
  -6  13   3        376.54        383.21         9.80 o                         
  -5  13   3          8.11         20.56         6.78 o                         
  -4  13   3        666.93        751.78        14.15 o                         
  -3  13   3          1.60          3.25         4.96 o                         
  -2  13   3         51.55         67.48         7.83 o                         
  -1  13   3        764.39        792.61        13.85 o                         
   0  13   3        147.67        145.75         8.67 o                         
   1  13   3        182.79        211.72         8.88 o                         
   2  13   3        729.60        748.26        13.19 o                         
   3  13   3          4.39          7.87         4.91 o                         
   4  13   3        283.33        308.42        13.95 o                         
   5  13   3         11.06         11.33         6.97 o                         
   6  13   3        141.14        155.91         8.86 o                         
 -10  14   3         36.70         36.54        25.96 o                         
  -9  14   3        220.64        212.17         9.31 o                         
  -8  14   3         10.05          5.03         6.96 o                         
  -7  14   3         99.79        108.23        18.74 o                         
  -6  14   3          0.97         -2.15         5.07 o                         
  -5  14   3        277.76        269.44         8.96 o                         
  -4  14   3        254.06        224.79         8.87 o                         
  -3  14   3          4.54          4.57         6.73 o                         
  -2  14   3          4.28          1.56         5.04 o                         
  -1  14   3        146.30        156.41         8.44 o                         
   0  14   3        598.95        601.00        13.99 o                         
   1  14   3        666.70        712.92        13.36 o                         
   2  14   3          6.68          4.96         6.74 o                         
   3  14   3        319.57        349.65        14.85 o                         
   4  14   3         40.91         48.74         6.22 o                         
   5  14   3         64.57         74.06         8.41 o                         
  -9  15   3          0.96          0.84         6.29 o                         
  -8  15   3         78.61         15.96         6.66 o                         
  -7  15   3         14.26          9.92         5.65 o                         
  -6  15   3        152.66        183.85         9.43 o                         
  -5  15   3         23.35         30.01         6.81 o                         
  -4  15   3        221.89        220.07        16.98 o                         
  -3  15   3        453.39        499.06        12.67 o                         
  -2  15   3         53.22         43.62         6.46 o                         
  -1  15   3         24.22         25.92         6.55 o                         
   0  15   3        245.51        278.08         8.74 o                         
   1  15   3        280.51        268.13         9.58 o                         
   2  15   3        362.45        401.86         9.50 o                         
   3  15   3         83.48         86.31         7.88 o                         
   4  15   3         63.51         65.64         6.94 o                         
   5  15   3         18.34         15.31         5.85 o                         
  -8  16   3          0.16          8.16         6.41 o                         
  -7  16   3         55.19         27.28        10.05 o                         
  -6  16   3         55.98         18.46        10.44 o                         
  -5  16   3        213.11        190.82        10.52 o                         
  -4  16   3         56.81         47.91         6.94 o                         
  -3  16   3          1.81          4.67         5.51 o                         
  -2  16   3        141.85        139.08        11.67 o                         
  -1  16   3         28.32         28.18        10.29 o                         
   0  16   3        100.99         96.11         7.76 o                         
   1  16   3        159.81        181.78         9.35 o                         
   2  16   3          5.42          8.70         7.44 o                         
   3  16   3        333.68        346.42        15.45 o                         
   4  16   3         71.89         74.42         7.24 o                         
  -8  17   3         76.06         88.87        10.13 o                         
  -7  17   3          2.88         -1.35         5.10 o                         
  -6  17   3         47.51         34.36         9.73 o                         
  -5  17   3         57.70         49.39        14.97 o                         
  -4  17   3        124.65        149.02        12.42 o                         
  -3  17   3        393.17        398.90        16.21 o                         
  -2  17   3        128.97        147.74         8.70 o                         
  -1  17   3         67.65         55.24         7.07 o                         
   0  17   3        124.75        141.71         8.84 o                         
   1  17   3          4.69         -1.94         4.52 o                         
   2  17   3        329.35        352.27        11.16 o                         
   3  17   3         89.35         90.74        10.25 o                         
  -7  18   3         57.60         28.56         8.36 o                         
  -6  18   3         17.82         14.15         6.25 o                         
  -5  18   3          4.31         -1.05         5.14 o                         
  -4  18   3        126.37        116.23         9.13 o                         
  -3  18   3          2.91          8.03         5.74 o                         
  -2  18   3        137.57        125.99         8.94 o                         
  -1  18   3        147.36        127.36         7.88 o                         
   0  18   3          0.59         -4.03         4.64 o                         
   1  18   3        106.13        116.59         8.29 o                         
   2  18   3         23.87         12.30         6.73 o                         
  -5  19   3         45.47         29.64         7.86 o                         
  -4  19   3         24.33         15.47         6.97 o                         
  -3  19   3         45.03         51.56         7.77 o                         
  -2  19   3         23.14         25.35         6.16 o                         
  -1  19   3         31.84         30.56        10.32 o                         
   0  19   3         72.22         51.69        13.90 o                         
  -1 -19   4          1.79         14.57        13.81 o                         
   0 -19   4         83.63         97.72        21.10 o                         
   1 -19   4         33.70         26.68        17.45 o                         
   2 -19   4        109.53        105.58        26.00 o                         
   3 -19   4         94.85        126.14        18.72 o                         
   4 -19   4          0.21        -11.58        11.58 o                         
  -3 -18   4         76.37         64.01        19.83 o                         
  -2 -18   4          0.14          3.92        14.48 o                         
  -1 -18   4        115.89        150.86        20.08 o                         
   0 -18   4          0.01          7.98        14.61 o                         
   1 -18   4        146.48        178.11        20.42 o                         
   2 -18   4        181.58        204.52        16.93 o                         
   3 -18   4         46.89         62.31        20.17 o                         
   4 -18   4         96.41        124.85        43.97 o                         
   5 -18   4          0.04         14.39         8.91 o                         
   6 -18   4         14.72          9.83         4.66 o                         
  -4 -17   4         36.81         53.75        16.98 o                         
  -3 -17   4         52.29         50.87        14.38 o                         
  -2 -17   4        275.98        265.97        18.42 o                         
  -1 -17   4         56.70         53.91        17.22 o                         
   0 -17   4         58.38         76.03        13.52 o                         
   1 -17   4        111.77        129.94        16.98 o                         
   2 -17   4        194.60        203.95        37.89 o                         
   3 -17   4        134.73        156.57        13.18 o                         
   4 -17   4          0.25          5.12         4.03 o                         
   5 -17   4         56.85         50.15         7.31 o                         
   6 -17   4          0.02          0.92         4.60 o                         
   7 -17   4         10.00         -1.42         6.17 o                         
  -5 -16   4         13.01         17.86        12.26 o                         
  -4 -16   4         49.49         53.25        15.02 o                         
  -3 -16   4        259.30        270.80        18.09 o                         
  -2 -16   4          0.29         -4.66        10.84 o                         
  -1 -16   4        234.69        268.98        20.96 o                         
   0 -16   4        468.98        513.27        19.69 o                         
   1 -16   4        233.65        234.72        15.54 o                         
   2 -16   4         76.24         68.63         7.89 o                         
   3 -16   4         25.14         34.18         3.50 o                         
   4 -16   4        265.51        255.10        11.27 o                         
   5 -16   4         42.04         39.75         4.70 o                         
   6 -16   4         17.94         16.56         4.94 o                         
   7 -16   4          9.45         10.19         4.76 o                         
  -6 -15   4         49.71         52.79        13.04 o                         
  -5 -15   4         24.97         32.15        11.74 o                         
  -4 -15   4         33.84         34.90        19.48 o                         
  -3 -15   4         36.60         40.09        12.02 o                         
  -2 -15   4        530.09        555.14        21.83 o                         
  -1 -15   4        282.96        300.41        16.45 o                         
   0 -15   4        128.79        144.44        13.92 o                         
   1 -15   4        186.88        146.37         9.20 o                         
   2 -15   4        110.13         94.30         9.91 o                         
   3 -15   4        188.62        201.34         7.05 o                         
   4 -15   4          1.58          8.21         4.98 o                         
   5 -15   4        140.55        134.32         5.75 o                         
   6 -15   4         49.86         36.53         4.83 o                         
   7 -15   4         23.88         24.85         5.10 o                         
   8 -15   4         35.05          4.54         8.89 o                         
  -7 -14   4          1.27          3.29        12.65 o                         
  -6 -14   4        249.78        267.12        20.79 o                         
  -5 -14   4         60.86         69.26        12.03 o                         
  -4 -14   4         16.91         14.49         4.43 o                         
  -3 -14   4        128.35        156.42        21.47 o                         
  -2 -14   4          2.85         -3.13         9.26 o                         
  -1 -14   4         72.75         58.20        11.66 o                         
   0 -14   4        639.48        738.11        20.34 o                         
   1 -14   4        137.06        125.48         8.97 o                         
   2 -14   4        302.74        273.39         7.24 o                         
   3 -14   4          0.32          1.01         3.10 o                         
   4 -14   4        270.52        283.04         8.92 o                         
   5 -14   4         60.62         69.17         6.92 o                         
   6 -14   4          0.17         -0.48         3.97 o                         
   7 -14   4         63.40         48.96         7.40 o                         
   8 -14   4          0.05          4.06         7.00 o                         
  -7 -13   4        566.42        619.66        23.57 o                         
  -6 -13   4         18.95         17.74         5.13 o                         
  -5 -13   4         81.91         84.31         6.24 o                         
  -4 -13   4        160.38        135.25         6.50 o                         
  -3 -13   4          0.40          0.97         1.86 o                         
  -2 -13   4         15.92         28.88        12.76 o                         
  -1 -13   4       1291.18       1323.82        27.23 o                         
   0 -13   4        195.28        204.11        15.47 o                         
   1 -13   4        785.88        773.32        18.48 o                         
   2 -13   4         85.45         98.10         3.47 o                         
   3 -13   4        530.20        547.12         9.00 o                         
   4 -13   4         14.37         16.59         5.28 o                         
   5 -13   4        188.83        217.00         7.66 o                         
   6 -13   4        327.54        313.98         8.01 o                         
   7 -13   4         22.60          5.16         4.88 o                         
   8 -13   4         22.04         10.70         9.51 o                         
   9 -13   4          5.16         10.62        10.52 o                         
  -8 -12   4        189.47        186.51         7.57 o                         
  -7 -12   4         23.23         24.78         6.06 o                         
  -6 -12   4        464.21        437.29        13.69 o                         
  -5 -12   4        369.34        321.47         7.90 o                         
  -4 -12   4         65.74         84.11         4.78 o                         
  -3 -12   4          0.81          2.47         1.16 o                         
  -2 -12   4        214.72        217.36        16.90 o                         
  -1 -12   4        678.06        657.71        18.95 o                         
   0 -12   4       1391.55       1405.87        25.95 o                         
   1 -12   4         19.08         14.14         3.28 o                         
   2 -12   4       1117.11       1204.62        15.25 o                         
   3 -12   4        117.03        125.63         4.74 o                         
   4 -12   4        377.77        378.71        13.73 o                         
   5 -12   4        244.45        243.88         8.81 o                         
   6 -12   4         45.15         57.85         9.71 o                         
   7 -12   4         68.77         62.33         4.61 o                         
   8 -12   4          3.38          3.53         7.14 o                         
   9 -12   4         27.33         18.39         9.22 o                         
  -8 -11   4          2.46         10.82         7.01 o                         
  -7 -11   4        327.75        324.37         7.55 o                         
  -6 -11   4        277.31        238.78         6.94 o                         
  -5 -11   4        134.64        125.82         6.80 o                         
  -4 -11   4        105.88        113.38         5.30 o                         
  -3 -11   4         27.41         39.83         2.90 o                         
  -2 -11   4        110.54        128.69        14.31 o                         
  -1 -11   4        732.77        746.57        18.15 o                         
   0 -11   4        247.78        224.04        12.04 o                         
   1 -11   4       1945.29       1898.90        23.57 o                         
   2 -11   4         21.98          8.91         3.49 o                         
   3 -11   4        780.08        763.13        10.87 o                         
   4 -11   4         45.32         71.34         5.61 o                         
   5 -11   4        305.34        363.55         8.09 o                         
   6 -11   4        483.72        467.61        10.68 o                         
   7 -11   4         68.88         47.88         4.95 o                         
   8 -11   4         27.89         33.18        10.95 o                         
   9 -11   4          1.83          4.92        10.22 o                         
  10 -11   4         17.25         20.09        11.09 o                         
  -9 -10   4         14.52         21.07         5.88 o                         
  -8 -10   4        247.16        265.40         9.43 o                         
  -7 -10   4          5.48          6.83         4.25 o                         
  -6 -10   4        114.64        105.87         5.06 o                         
  -5 -10   4        169.03        143.05         5.72 o                         
  -4 -10   4        127.43        116.77         3.68 o                         
  -3 -10   4         29.32         26.53         3.00 o                         
  -2 -10   4         65.83         62.77        11.05 o                         
  -1 -10   4         64.95         63.36        10.57 o                         
   0 -10   4       2783.34       2814.78        35.76 o                         
   1 -10   4         92.40        101.05         3.04 o                         
   2 -10   4       3310.58       3514.52        27.46 o                         
   3 -10   4        334.69        341.78         8.61 o                         
   4 -10   4        422.36        382.34         8.20 o                         
   5 -10   4         38.09         60.36         7.90 o                         
   6 -10   4         11.56         11.95         4.35 o                         
   7 -10   4        144.46        141.56        13.06 o                         
   8 -10   4         21.99         27.16        10.85 o                         
   9 -10   4         10.80         10.09         9.18 o                         
  10 -10   4         22.23         28.63        25.44 o                         
  -9  -9   4        296.72        318.42        12.96 o                         
  -8  -9   4         21.48         15.42         7.66 o                         
  -7  -9   4        266.58        279.00         8.37 o                         
  -6  -9   4         22.65         14.63         4.60 o                         
  -5  -9   4        144.79        122.65         6.45 o                         
  -4  -9   4        445.81        477.78         7.26 o                         
  -3  -9   4        910.33        956.59        14.59 o                         
  -2  -9   4          2.39          0.94         8.78 o                         
  -1  -9   4        737.11        588.17        16.56 o                         
   0  -9   4        820.11        804.14        30.77 o                         
   1  -9   4      10944.83      11691.66        85.40 o                         
   2  -9   4         13.00         21.06         3.23 o                         
   3  -9   4        506.15        532.84        12.34 o                         
   4  -9   4        257.52        250.51         6.07 o                         
   5  -9   4        266.03        286.23        11.23 o                         
   6  -9   4         12.49         12.99         3.66 o                         
   7  -9   4          0.11          4.36         2.93 o                         
   8  -9   4         73.89         71.53        12.69 o                         
   9  -9   4        107.83         82.55        12.24 o                         
  10  -9   4         17.52         17.16        19.09 o                         
 -10  -8   4        286.87        267.16         8.36 o                         
  -9  -8   4         14.92         15.79         5.13 o                         
  -8  -8   4        203.09        224.26         8.45 o                         
  -7  -8   4        124.43        129.95         5.71 o                         
  -6  -8   4        551.87        519.99         9.36 o                         
  -5  -8   4        558.57        549.36         8.80 o                         
  -4  -8   4         64.09         84.26        10.21 o                         
  -3  -8   4       2083.77       2074.73        16.38 o                         
  -2  -8   4        961.13        898.63        15.70 o                         
  -1  -8   4       1079.97       1160.69        17.37 o                         
   0  -8   4       7114.59       7630.53       242.22 o                         
   1  -8   4         53.56         62.65         6.66 o                         
   2  -8   4       5430.10       5050.91        36.90 o                         
   3  -8   4        729.14        826.76        17.20 o                         
   4  -8   4         83.58         77.06         6.21 o                         
   5  -8   4         39.94         57.49         3.77 o                         
   6  -8   4        154.61        161.36         4.72 o                         
   7  -8   4        224.69        184.81        19.16 o                         
   8  -8   4        249.01        292.44        17.60 o                         
   9  -8   4          4.04         -4.72         9.20 o                         
  10  -8   4         65.51         81.30        13.91 o                         
 -10  -7   4          5.87          7.23         5.17 o                         
  -9  -7   4        515.70        515.21        12.43 o                         
  -8  -7   4        238.45        225.34        13.77 o                         
  -7  -7   4        213.25        209.43         6.33 o                         
  -6  -7   4         62.62         79.83         4.98 o                         
  -5  -7   4        109.65         70.65         5.15 o                         
  -4  -7   4       2748.36       2650.92        25.47 o                         
  -3  -7   4       1887.43       1813.96        14.70 o                         
  -2  -7   4         97.85         69.87         4.18 o                         
  -1  -7   4       2884.13       2893.48        65.62 o                         
   0  -7   4          4.87         10.90         5.48 o                         
   1  -7   4       5461.57       6123.45        74.15 o                         
   2  -7   4        238.30        162.77         8.25 o                         
   3  -7   4       2362.48       2264.41        22.64 o                         
   4  -7   4        219.82        208.72         5.73 o                         
   5  -7   4         82.68         90.12         5.33 o                         
   6  -7   4        273.76        228.96         5.80 o                         
   7  -7   4          3.89          8.10         8.16 o                         
   8  -7   4         73.34         72.08        11.74 o                         
   9  -7   4        177.90        161.24        17.06 o                         
  10  -7   4          3.88         -0.65         9.52 o                         
 -10  -6   4        196.70        186.96        13.50 o                         
  -9  -6   4        168.11        184.22         6.35 o                         
  -8  -6   4        254.62        303.35         9.95 o                         
  -7  -6   4        248.11        240.03         6.61 o                         
  -6  -6   4        158.13        122.31         5.31 o                         
  -5  -6   4        431.23        463.06         7.27 o                         
  -4  -6   4        925.75        978.13         9.08 o                         
  -3  -6   4       1907.86       1979.10        15.40 o                         
  -2  -6   4       1335.03       1127.02         9.45 o                         
  -1  -6   4          0.18          5.30         5.04 o                         
   0  -6   4      11521.44      11840.60       141.11 o                         
   1  -6   4        229.79        291.20         5.32 o                         
   2  -6   4       1852.07       1658.79        13.51 o                         
   3  -6   4       1612.67       1544.14        12.62 o                         
   4  -6   4        130.76        148.57         4.92 o                         
   5  -6   4        131.81        140.00         6.29 o                         
   6  -6   4        236.18        188.29         9.96 o                         
   7  -6   4        111.93        122.19        15.54 o                         
   8  -6   4        449.44        491.86        17.45 o                         
   9  -6   4          0.43          3.62        16.92 o                         
  10  -6   4         67.64        106.21        15.05 o                         
 -11  -5   4        174.82        155.76        18.71 o                         
 -10  -5   4          0.42         -2.58         5.74 o                         
  -9  -5   4        139.36        150.97         6.41 o                         
  -8  -5   4        183.46        196.02         7.28 o                         
  -7  -5   4        458.54        429.25         9.22 o                         
  -6  -5   4       1040.60       1069.71        12.01 o                         
  -5  -5   4        189.58        234.17         5.63 o                         
  -4  -5   4        424.33        351.32         7.58 o                         
  -3  -5   4       2044.75       1984.74        14.92 o                         
  -2  -5   4       4915.81       5350.22        92.48 o                         
  -1  -5   4      12392.36      15130.36       151.61 o                         
   0  -5   4        703.06        414.59        10.90 o                         
   1  -5   4       6213.89       5706.60        42.37 o                         
   2  -5   4          9.45         14.20         2.91 o                         
   3  -5   4        892.73        721.99        16.50 o                         
   4  -5   4       3242.99       3339.95        46.06 o                         
   5  -5   4          0.17          6.30         2.47 o                         
   6  -5   4        108.10        115.90        10.71 o                         
   7  -5   4         15.43          8.44         8.84 o                         
   8  -5   4         76.05        111.67        17.57 o                         
   9  -5   4        471.84        480.14        19.36 o                         
  10  -5   4         56.76         47.03        16.94 o                         
 -11  -4   4         26.22         39.47        13.19 o                         
 -10  -4   4        116.09        131.70         8.89 o                         
  -9  -4   4          0.80          1.85         3.42 o                         
  -8  -4   4       1373.27       1346.10        14.25 o                         
  -7  -4   4       3104.55       3166.82        29.43 o                         
  -6  -4   4        618.85        724.92        12.55 o                         
  -5  -4   4        464.65        555.92         9.40 o                         
  -4  -4   4        372.08        309.76         4.90 o                         
  -3  -4   4        994.89        858.86         7.93 o                         
  -2  -4   4      12350.91      13133.47        85.44 o                         
  -1  -4   4        295.71        347.62         8.57 o                         
   0  -4   4       4357.89       4786.48        56.64 o                         
   1  -4   4       1252.62        998.30        10.43 o                         
   2  -4   4       1076.62        807.01         6.77 o                         
   3  -4   4       1980.27       1939.57        20.86 o                         
   4  -4   4        146.86        180.59         9.35 o                         
   5  -4   4        899.45        881.80        26.28 o                         
   6  -4   4        351.87        383.80        16.91 o                         
   7  -4   4        336.63        365.79        15.27 o                         
   8  -4   4        106.15        129.57        21.00 o                         
   9  -4   4          0.49         -1.31         9.31 o                         
  10  -4   4        204.76        248.43        22.63 o                         
 -11  -3   4         74.67         89.19        12.46 o                         
 -10  -3   4         69.86         78.12        14.28 o                         
  -9  -3   4        640.69        697.03        13.19 o                         
  -8  -3   4       1269.64       1262.59        13.19 o                         
  -7  -3   4         46.24         72.19         6.40 o                         
  -6  -3   4        725.15        780.43        11.10 o                         
  -5  -3   4       1722.92       1763.85        14.50 o                         
  -4  -3   4       1129.21       1076.49        11.30 o                         
  -3  -3   4       2753.34       2627.45        18.63 o                         
  -2  -3   4        163.71        218.04         4.73 o                         
  -1  -3   4      15307.30      15833.52       103.06 o                         
   0  -3   4        178.51        188.25        17.15 o                         
   1  -3   4       3736.83       3673.11        23.36 o                         
   2  -3   4        243.76        275.00         4.16 o                         
   3  -3   4         99.85         87.84         5.99 o                         
   4  -3   4       7746.02       8494.17        55.43 o                         
   5  -3   4        123.72        120.27        21.29 o                         
   6  -3   4         19.29         30.42        11.00 o                         
   7  -3   4        348.59        395.64        15.80 o                         
   8  -3   4        174.48        191.13        14.19 o                         
   9  -3   4          8.26         11.10        16.53 o                         
  10  -3   4        202.47        221.68        17.76 o                         
 -11  -2   4         83.38         98.04        12.75 o                         
 -10  -2   4         82.40         80.57         6.29 o                         
  -9  -2   4        155.71        148.55         6.07 o                         
  -8  -2   4         66.81         77.42         6.34 o                         
  -7  -2   4       1445.10       1442.78        15.27 o                         
  -6  -2   4        101.63        101.24         9.10 o                         
  -5  -2   4         93.31         97.52         4.57 o                         
  -4  -2   4         28.77          8.88         3.10 o                         
  -3  -2   4       3217.81       2994.58        19.67 o                         
  -2  -2   4       1091.88       1728.69        12.47 o                         
  -1  -2   4       3549.98       2722.34        19.09 o                         
   0  -2   4       7163.05       6832.86        44.33 o                         
   1  -2   4        602.25        655.29         6.65 o                         
   2  -2   4       1641.53       1783.62        12.97 o                         
   3  -2   4       4067.72       3923.29        32.59 o                         
   4  -2   4        506.91        654.84        16.86 o                         
   5  -2   4       1917.17       1924.69        26.65 o                         
   6  -2   4        749.48        780.68        18.76 o                         
   7  -2   4          0.55          8.92        10.93 o                         
   8  -2   4        215.42        244.32        17.76 o                         
   9  -2   4         27.95         31.23        11.90 o                         
  10  -2   4        140.04        183.98        20.16 o                         
 -11  -1   4        121.66        140.76        16.78 o                         
 -10  -1   4         43.44         42.88         5.50 o                         
  -9  -1   4        164.67        170.13         6.70 o                         
  -8  -1   4        551.37        587.51         8.59 o                         
  -7  -1   4          0.69          4.47         3.99 o                         
  -6  -1   4       1582.68       1713.44        15.93 o                         
  -5  -1   4       1419.92       1254.62        11.51 o                         
  -4  -1   4        145.48        157.67         4.66 o                         
  -3  -1   4        897.49        657.65         7.54 o                         
  -2  -1   4        428.64        295.36         7.90 o                         
  -1  -1   4      14627.77      16994.12       118.32 o                         
   0  -1   4      24964.82      25805.98       322.44 o                         
   1  -1   4         14.05          2.85         2.73 o                         
   2  -1   4       4155.11       5256.72        34.18 o                         
   3  -1   4        118.57         69.81         5.01 o                         
   4  -1   4       2964.77       2728.81        17.21 o                         
   5  -1   4       1474.63       1380.23        22.10 o                         
   6  -1   4        255.17        287.43        16.70 o                         
   7  -1   4         90.25         87.60        11.70 o                         
   8  -1   4         66.75         76.84        17.49 o                         
   9  -1   4        167.42        182.45        18.28 o                         
  10  -1   4          0.07          7.56        11.96 o                         
 -11   0   4         18.41         39.37        14.73 o                         
 -10   0   4        392.72        373.06        21.72 o                         
  -9   0   4        972.32        969.90        16.45 o                         
  -8   0   4         29.31         27.97         5.12 o                         
  -7   0   4        503.09        531.85         9.23 o                         
  -6   0   4        892.10        866.55         9.93 o                         
  -5   0   4        147.48        157.69         5.17 o                         
  -4   0   4        801.96        863.30         9.34 o                         
  -3   0   4         15.93         58.95         4.52 o                         
  -2   0   4       4172.25       4042.59        29.11 o                         
  -1   0   4       3275.71       2900.67        22.26 o                         
   0   0   4      14552.90      14353.42       131.04 o                         
   1   0   4      11460.22      11448.18        77.00 o                         
   2   0   4       1403.19       2084.49        36.09 o                         
   3   0   4       1259.22       1441.97        13.11 o                         
   4   0   4         61.06         64.70         2.94 o                         
   5   0   4       1590.43       1563.24        42.05 o                         
   6   0   4       2424.32       2411.47        38.91 o                         
   7   0   4        130.43        141.11        14.99 o                         
   8   0   4         13.02         23.06        10.70 o                         
   9   0   4          9.44         16.05        13.68 o                         
  10   0   4        221.83        261.58        21.34 o                         
 -12   1   4         33.16         23.86        13.27 o                         
 -11   1   4        525.36        595.20        21.53 o                         
 -10   1   4        434.01        387.52        19.60 o                         
  -9   1   4         87.50         85.79         4.29 o                         
  -8   1   4        600.94        632.62        11.08 o                         
  -7   1   4         13.39         17.73         4.29 o                         
  -6   1   4         71.00        105.03         5.12 o                         
  -5   1   4       2620.85       2107.38        16.38 o                         
  -4   1   4        414.74        261.75         7.66 o                         
  -3   1   4         49.94         86.54         4.00 o                         
  -2   1   4        608.30        399.22         8.35 o                         
  -1   1   4        814.68        655.64        10.40 o                         
   0   1   4       1606.64       1739.67        15.85 o                         
   1   1   4        844.01       1046.76        23.39 o                         
   2   1   4       5487.72       5490.81        36.90 o                         
   3   1   4       2238.10       2338.85        23.59 o                         
   4   1   4       1099.73        937.78         8.44 o                         
   5   1   4          9.13         16.90         2.67 o                         
   6   1   4         71.42         75.49         9.12 o                         
   7   1   4         16.34         27.09        12.16 o                         
   8   1   4        103.96        136.56        16.25 o                         
   9   1   4        131.09        132.01        14.15 o                         
  10   1   4         69.54         79.40        18.14 o                         
 -12   2   4         97.01         97.59        15.80 o                         
 -11   2   4        127.83        174.60        15.56 o                         
 -10   2   4        220.93        201.07         7.71 o                         
  -9   2   4        174.84        190.01         4.88 o                         
  -8   2   4        169.74        164.05         6.50 o                         
  -7   2   4        357.44        370.28         7.90 o                         
  -6   2   4        258.79        291.83         5.96 o                         
  -5   2   4          4.86         14.88         3.72 o                         
  -4   2   4       1939.77       1747.63        14.03 o                         
  -3   2   4        691.90        705.50         8.63 o                         
  -2   2   4        640.67        460.63         7.52 o                         
  -1   2   4       5462.45       5535.32        38.23 o                         
   0   2   4       1323.63        698.59        10.58 o                         
   1   2   4      17184.32      20596.54       145.44 o                         
   2   2   4        377.44        233.41         5.95 o                         
   3   2   4        917.74        714.31        11.58 o                         
   4   2   4        332.96        336.54         5.62 o                         
   5   2   4       1936.51       1834.29        34.91 o                         
   6   2   4        541.16        530.72        15.04 o                         
   7   2   4        543.70        488.70        19.34 o                         
   8   2   4        384.06        408.96        17.02 o                         
   9   2   4         88.42        115.55        23.21 o                         
  10   2   4         34.59         40.12        14.02 o                         
 -12   3   4          9.83          0.96        17.94 o                         
 -11   3   4        206.35        237.41        16.87 o                         
 -10   3   4        784.92        796.19        22.51 o                         
  -9   3   4          1.68          5.11         2.79 o                         
  -8   3   4          3.15         -0.31         3.72 o                         
  -7   3   4        136.68        127.25         5.28 o                         
  -6   3   4        379.27        364.36         7.27 o                         
  -5   3   4        345.56        334.47         8.76 o                         
  -4   3   4         66.87         20.91         4.41 o                         
  -3   3   4       3785.81       3904.62        28.28 o                         
  -2   3   4         79.94        114.67         7.53 o                         
  -1   3   4       1882.17       1879.86        16.69 o                         
   0   3   4       4150.93       3710.13        28.30 o                         
   1   3   4        434.17        300.12         5.88 o                         
   2   3   4      11637.67      12342.39        86.32 o                         
   3   3   4          0.45         11.73         3.65 o                         
   4   3   4          2.47          5.77         3.52 o                         
   5   3   4          3.64          3.18         3.77 o                         
   6   3   4         48.53         49.17         4.22 o                         
   7   3   4        178.42        145.82        13.29 o                         
   8   3   4         80.70        115.14        13.22 o                         
   9   3   4         82.04        101.22        13.90 o                         
  10   3   4        157.42        168.84        27.48 o                         
 -12   4   4         87.52         80.17        19.70 o                         
 -11   4   4        114.67        137.31        24.12 o                         
 -10   4   4         82.01         57.16         3.82 o                         
  -9   4   4       1025.67       1060.90        13.15 o                         
  -8   4   4        123.25        118.48         5.49 o                         
  -7   4   4         48.03         40.41         7.34 o                         
  -6   4   4        331.79        293.60         6.88 o                         
  -5   4   4        175.46        125.47        11.05 o                         
  -4   4   4       3558.36       3937.79        28.89 o                         
  -3   4   4        236.94         88.26         6.02 o                         
  -2   4   4       1586.68       1290.73        12.09 o                         
  -1   4   4       7835.16       8660.68        58.95 o                         
   0   4   4       6964.05       7313.63        50.78 o                         
   1   4   4      10939.25      11073.39        77.08 o                         
   2   4   4       2415.99       2625.74        30.06 o                         
   3   4   4       2721.25       2404.94        20.69 o                         
   4   4   4        192.88        219.53         6.02 o                         
   5   4   4        237.77        246.21         6.43 o                         
   6   4   4        296.34        267.22         9.59 o                         
   7   4   4         19.42         18.30         3.14 o                         
   8   4   4        486.55        489.64        22.43 o                         
   9   4   4        334.53        353.28        18.18 o                         
 -12   5   4        127.51        156.76        17.51 o                         
 -11   5   4         68.79         78.83        13.97 o                         
 -10   5   4         87.60         78.50         4.17 o                         
  -9   5   4         54.01         44.65         5.15 o                         
  -8   5   4        747.69        724.63        11.45 o                         
  -7   5   4         39.67         49.31         5.12 o                         
  -6   5   4         54.29         40.27         4.54 o                         
  -5   5   4       1083.60       1065.54        11.37 o                         
  -4   5   4       2065.57       2234.98        20.96 o                         
  -3   5   4       3730.11       3686.76        27.69 o                         
  -2   5   4       3778.42       3696.31        28.20 o                         
  -1   5   4       1223.02        804.67        10.21 o                         
   0   5   4      10344.79      12020.59        85.15 o                         
   1   5   4        563.95        565.79        10.60 o                         
   2   5   4       2753.43       2538.67        22.06 o                         
   3   5   4       1703.47       1590.71        16.41 o                         
   4   5   4        718.56        654.53         9.29 o                         
   5   5   4       1064.84       1064.52        15.52 o                         
   6   5   4         42.63         47.64         4.93 o                         
   7   5   4        267.75        237.82        10.35 o                         
   8   5   4        376.58        410.28        21.09 o                         
   9   5   4         29.60         32.25        15.03 o                         
 -12   6   4          1.20         13.22        21.67 o                         
 -11   6   4         94.01        113.80        14.64 o                         
 -10   6   4         60.40         65.34        12.76 o                         
  -9   6   4        304.09        306.33         8.32 o                         
  -8   6   4        400.49        409.72         8.50 o                         
  -7   6   4         39.42         30.98         5.17 o                         
  -6   6   4        114.61        140.26         9.70 o                         
  -5   6   4        188.89        231.69         7.58 o                         
  -4   6   4       1341.91       1510.74        14.66 o                         
  -3   6   4       3335.88       3027.86        25.30 o                         
  -2   6   4       1634.79       1541.32        14.89 o                         
  -1   6   4       5121.64       5155.25        37.59 o                         
   0   6   4        535.30        597.89        10.76 o                         
   1   6   4       4461.48       4084.58        31.55 o                         
   2   6   4        695.45        575.08        13.69 o                         
   3   6   4       1674.35       1690.42        16.14 o                         
   4   6   4        693.39        648.03        10.63 o                         
   5   6   4         80.14         94.46         7.07 o                         
   6   6   4         54.36         57.90         4.86 o                         
   7   6   4        119.10        121.28         5.20 o                         
   8   6   4        156.59        144.92        20.23 o                         
   9   6   4        407.66        427.04        23.60 o                         
 -11   7   4         11.80         -4.17        13.27 o                         
 -10   7   4         95.18         78.80        24.69 o                         
  -9   7   4          0.03          3.85         3.01 o                         
  -8   7   4        219.22        252.03        10.59 o                         
  -7   7   4        272.45        274.54         9.48 o                         
  -6   7   4          2.87          2.02         5.57 o                         
  -5   7   4       1962.84       2111.39        21.90 o                         
  -4   7   4        367.67        386.03        10.78 o                         
  -3   7   4       3331.33       3092.82        25.03 o                         
  -2   7   4       5127.42       5293.61        40.87 o                         
  -1   7   4       1247.58       1359.48        16.43 o                         
   0   7   4       5015.57       5048.49        38.93 o                         
   1   7   4        427.90        453.35         8.62 o                         
   2   7   4        995.05        826.53        11.45 o                         
   3   7   4        342.65        413.43         8.50 o                         
   4   7   4          3.67          2.35         4.42 o                         
   5   7   4        167.82        177.44         8.50 o                         
   6   7   4         40.18         51.61         4.99 o                         
   7   7   4        151.29        150.34        16.13 o                         
   8   7   4        259.25        228.23        17.26 o                         
   9   7   4          7.86         12.44        13.13 o                         
 -11   8   4         15.43         12.05        13.20 o                         
 -10   8   4         49.73         55.34        11.01 o                         
  -9   8   4        325.12        315.01         9.37 o                         
  -8   8   4        154.49        160.08         7.63 o                         
  -7   8   4        103.90        109.72        10.23 o                         
  -6   8   4       1750.40       1897.21        22.14 o                         
  -5   8   4        140.51        183.01         7.21 o                         
  -4   8   4        784.70        776.61        11.88 o                         
  -3   8   4        411.63        416.00         9.29 o                         
  -2   8   4       1348.81       1339.65        14.18 o                         
  -1   8   4      15586.38      16720.38       128.04 o                         
   0   8   4        232.14        357.00        13.91 o                         
   1   8   4        601.11        605.33        11.02 o                         
   2   8   4         24.39         15.43         5.19 o                         
   3   8   4       1833.12       1764.83        19.25 o                         
   4   8   4       1035.54       1054.14        14.60 o                         
   5   8   4         21.71         24.31         5.58 o                         
   6   8   4        296.49        261.54        14.68 o                         
   7   8   4        172.02        144.92         6.67 o                         
   8   8   4         46.73         54.09        13.32 o                         
 -11   9   4          0.44         -4.17        12.59 o                         
 -10   9   4          2.90          1.41         4.40 o                         
  -9   9   4         20.35         14.05         3.97 o                         
  -8   9   4        593.11        579.53        11.09 o                         
  -7   9   4       2486.87       2363.29        24.87 o                         
  -6   9   4         94.18         82.21         8.54 o                         
  -5   9   4         11.39          6.96         5.98 o                         
  -4   9   4        552.02        523.82        10.87 o                         
  -3   9   4       2088.54       2022.67        22.57 o                         
  -2   9   4       3361.04       3588.16        31.20 o                         
  -1   9   4       1096.18       1117.27        13.65 o                         
   0   9   4       2675.90       2434.80        22.08 o                         
   1   9   4          8.11         16.58         5.34 o                         
   2   9   4        179.84        195.69         9.79 o                         
   3   9   4         28.78         40.91         7.13 o                         
   4   9   4         11.40         12.25         5.27 o                         
   5   9   4        419.33        411.97         9.36 o                         
   6   9   4        228.08        240.02        12.87 o                         
   7   9   4          0.17          0.89         4.34 o                         
   8   9   4        231.30        233.31        17.57 o                         
 -11  10   4        125.79        135.95        94.11 o                         
 -10  10   4         17.36         14.77         5.57 o                         
  -9  10   4         31.45         33.56         6.28 o                         
  -8  10   4        399.33        406.13         9.20 o                         
  -7  10   4         41.04         59.10         8.70 o                         
  -6  10   4        484.50        504.01        11.73 o                         
  -5  10   4         77.66        100.83         7.22 o                         
  -4  10   4         84.10         51.27         8.00 o                         
  -3  10   4        588.95        607.06        10.87 o                         
  -2  10   4        875.26        871.27        15.89 o                         
  -1  10   4       2370.68       2508.56        23.36 o                         
   0  10   4        472.99        401.52        11.19 o                         
   1  10   4        814.64        728.67        12.39 o                         
   2  10   4          6.82         12.61         5.80 o                         
   3  10   4        270.46        269.95         8.85 o                         
   4  10   4       1245.43       1247.35        15.63 o                         
   5  10   4        475.03        463.30        10.88 o                         
   6  10   4        198.71        227.84         9.28 o                         
   7  10   4        112.44        100.42         8.35 o                         
 -11  11   4         22.44         20.83        21.81 o                         
 -10  11   4         32.41         16.45         5.16 o                         
  -9  11   4         18.24         23.46         7.92 o                         
  -8  11   4          0.13          6.36         6.78 o                         
  -7  11   4        348.41        307.52         9.06 o                         
  -6  11   4          1.31          0.66         6.03 o                         
  -5  11   4        918.47        860.37        14.80 o                         
  -4  11   4        482.97        462.12        15.05 o                         
  -3  11   4        171.54        176.06         8.07 o                         
  -2  11   4        869.45        877.98        13.26 o                         
  -1  11   4          0.26         -3.80         5.23 o                         
   0  11   4       1625.79       1774.81        22.00 o                         
   1  11   4       1117.18       1110.36        18.99 o                         
   2  11   4          0.98          7.28         6.84 o                         
   3  11   4        627.64        629.71        11.78 o                         
   4  11   4          0.20         -4.91         5.50 o                         
   5  11   4        293.48        283.98         9.66 o                         
   6  11   4        368.14        393.61        13.26 o                         
   7  11   4         40.20         39.04         7.57 o                         
 -10  12   4         47.23         46.78        11.43 o                         
  -9  12   4          0.77          0.08         4.15 o                         
  -8  12   4        462.77        409.45        10.24 o                         
  -7  12   4          4.45         -1.24         5.99 o                         
  -6  12   4        139.23        152.12         9.59 o                         
  -5  12   4        403.19        428.95        11.56 o                         
  -4  12   4        503.69        496.52        18.27 o                         
  -3  12   4        461.13        550.38        13.81 o                         
  -2  12   4        393.36        353.86        10.96 o                         
  -1  12   4       2018.07       2046.90        25.40 o                         
   0  12   4        170.59        190.24         8.53 o                         
   1  12   4        355.10        338.84        13.64 o                         
   2  12   4        827.23        780.42        13.07 o                         
   3  12   4          0.78          0.89         6.47 o                         
   4  12   4        368.59        382.39        10.63 o                         
   5  12   4          6.66          4.50         5.19 o                         
   6  12   4         73.49         90.56        13.32 o                         
 -10  13   4         81.73         40.39         9.80 o                         
  -9  13   4        223.89        193.72         9.17 o                         
  -8  13   4         61.77         33.07         9.41 o                         
  -7  13   4         66.04         82.99         9.41 o                         
  -6  13   4          2.19          8.64         6.39 o                         
  -5  13   4         80.34         59.37         6.81 o                         
  -4  13   4        434.07        424.01        11.47 o                         
  -3  13   4          2.76          2.81         5.07 o                         
  -2  13   4        227.96        255.05         8.75 o                         
  -1  13   4        115.93        113.17         7.38 o                         
   0  13   4        694.68        750.09        13.08 o                         
   1  13   4        742.45        805.41        14.11 o                         
   2  13   4         15.41         10.50         6.58 o                         
   3  13   4        144.75        123.88         8.57 o                         
   4  13   4         22.49         31.72         7.67 o                         
   5  13   4        154.13        164.98        10.24 o                         
   6  13   4        219.78        216.74        10.18 o                         
 -10  14   4        138.05          3.49         6.59 o                         
  -9  14   4         16.42         15.17         6.36 o                         
  -8  14   4          1.12         10.39         5.64 o                         
  -7  14   4          8.25          8.85         5.67 o                         
  -6  14   4        125.50        132.96        10.31 o                         
  -5  14   4        128.46        136.78        10.05 o                         
  -4  14   4          0.02         -0.38         5.07 o                         
  -3  14   4        331.88        341.44        11.91 o                         
  -2  14   4        128.98        147.78         7.72 o                         
  -1  14   4        346.72        393.01        12.90 o                         
   0  14   4        222.39        213.15        10.34 o                         
   1  14   4        100.96        117.94        10.65 o                         
   2  14   4        652.22        675.72        12.53 o                         
   3  14   4         83.56         86.45         9.51 o                         
   4  14   4         21.64          8.78         5.57 o                         
   5  14   4         34.69         41.76         9.37 o                         
  -9  15   4        136.62        140.06         8.74 o                         
  -8  15   4          1.06         -2.82         5.86 o                         
  -7  15   4          0.95         -0.01         5.69 o                         
  -6  15   4         81.51         51.07        12.81 o                         
  -5  15   4        212.37        213.61        13.01 o                         
  -4  15   4        289.01        304.74         9.97 o                         
  -3  15   4         97.25         97.83         8.70 o                         
  -2  15   4        310.10        288.06        10.67 o                         
  -1  15   4        109.41        134.44         7.71 o                         
   0  15   4        316.19        347.71        10.98 o                         
   1  15   4        310.62        313.57        10.39 o                         
   2  15   4         27.07         30.04         7.10 o                         
   3  15   4        249.40        260.04        11.55 o                         
   4  15   4         33.76         35.62         7.51 o                         
  -8  16   4         69.61         71.84        26.29 o                         
  -7  16   4          8.31          7.43         6.40 o                         
  -6  16   4          0.87          5.78         6.82 o                         
  -5  16   4        103.48        133.57         9.03 o                         
  -4  16   4         25.81         18.79         9.48 o                         
  -3  16   4        613.81        617.86        13.75 o                         
  -2  16   4        211.72        214.29         8.89 o                         
  -1  16   4         36.86         35.05         7.17 o                         
   0  16   4         92.45        103.87         9.26 o                         
   1  16   4        105.62        126.50         7.59 o                         
   2  16   4        297.41        302.11        11.42 o                         
   3  16   4         65.06         58.94         9.47 o                         
  -7  17   4         33.66         19.57         9.21 o                         
  -6  17   4         18.28         19.41         7.05 o                         
  -5  17   4          0.16         -0.28         6.12 o                         
  -4  17   4        296.99        306.88        10.51 o                         
  -3  17   4         35.53         36.59         8.11 o                         
  -2  17   4        322.36        308.51        20.49 o                         
  -1  17   4        213.52        227.87         9.76 o                         
   0  17   4          1.36         12.55         6.41 o                         
   1  17   4        145.25        157.51         9.54 o                         
   2  17   4          2.51          0.57         5.42 o                         
  -6  18   4          1.58          9.78         7.66 o                         
  -5  18   4         20.12         20.40         7.61 o                         
  -4  18   4          1.15          0.73         5.63 o                         
  -3  18   4        264.94        270.34        24.51 o                         
  -2  18   4        152.57        179.84         9.13 o                         
  -1  18   4         72.76         93.87        10.38 o                         
   0  18   4         20.14         25.53         8.77 o                         
   1  18   4          0.24          8.41         5.44 o                         
  -5  19   4         24.44         20.98         9.66 o                         
  -4  19   4         42.30         32.10        10.58 o                         
  -3  19   4         15.84         20.08         7.72 o                         
  -2  19   4        176.67        176.99        18.19 o                         
  -1  19   4        139.33        128.49        12.34 o                         
  -1 -19   5         64.49         66.28        26.79 o                         
   0 -19   5          5.01         -3.33        13.20 o                         
   1 -19   5         68.15         88.62        15.49 o                         
   2 -19   5        116.08        110.76        16.13 o                         
   3 -19   5          3.36          1.48        20.32 o                         
   4 -19   5         13.77         14.35        16.58 o                         
  -3 -18   5         64.12         57.84        15.58 o                         
  -2 -18   5        205.33        239.50        24.22 o                         
  -1 -18   5          5.29        -14.29        14.29 o                         
   0 -18   5         57.24         74.47        14.40 o                         
   1 -18   5         28.39         44.50        13.35 o                         
   2 -18   5         88.87        105.61        14.52 o                         
   3 -18   5         84.70         83.89        12.70 o                         
   4 -18   5          9.52          0.58         7.70 o                         
   5 -18   5         27.57         28.87        10.82 o                         
  -4 -17   5         97.47         93.92        15.94 o                         
  -3 -17   5        328.37        310.56        21.78 o                         
  -2 -17   5          8.16        -13.97        20.70 o                         
  -1 -17   5         86.30        144.13        18.15 o                         
   0 -17   5         18.00         11.08        11.15 o                         
   1 -17   5        157.19        171.25        15.25 o                         
   2 -17   5         23.03         30.98        12.99 o                         
   3 -17   5          1.89         -1.43         8.19 o                         
   4 -17   5         89.94        111.84        11.09 o                         
   5 -17   5         38.37         24.23         6.40 o                         
   6 -17   5         14.35         13.16         4.86 o                         
  -5 -16   5         62.65         77.04        19.60 o                         
  -4 -16   5        127.02        133.45        15.23 o                         
  -3 -16   5        110.44        145.91        15.58 o                         
  -2 -16   5        531.19        533.34        25.72 o                         
  -1 -16   5         93.50        111.04        14.23 o                         
   0 -16   5        186.39        196.39        16.08 o                         
   1 -16   5         43.86         45.80        13.56 o                         
   2 -16   5         17.72          8.38         9.24 o                         
   3 -16   5        194.65        183.61         7.21 o                         
   4 -16   5         26.39         20.60         5.38 o                         
   5 -16   5         56.26         47.44         6.88 o                         
   6 -16   5         61.32         49.29         5.58 o                         
   7 -16   5         11.64         12.94         4.87 o                         
  -6 -15   5        114.98        116.65        20.71 o                         
  -5 -15   5        125.67        111.79        13.89 o                         
  -4 -15   5        104.82        117.16        13.89 o                         
  -3 -15   5        328.00        330.86        17.21 o                         
  -2 -15   5          9.04         13.53        11.10 o                         
  -1 -15   5        273.38        279.11        16.47 o                         
   0 -15   5        227.24        244.93        22.66 o                         
   1 -15   5        147.14        132.92        12.65 o                         
   2 -15   5         68.41         65.64         4.11 o                         
   3 -15   5          8.14         11.83         4.10 o                         
   4 -15   5        182.18        186.41         6.62 o                         
   5 -15   5         66.81         58.90         7.87 o                         
   6 -15   5          4.61          7.20         4.67 o                         
   7 -15   5         76.20         74.45        12.00 o                         
   8 -15   5          0.58         -5.30         7.09 o                         
  -7 -14   5        416.35        441.40        24.82 o                         
  -6 -14   5        234.14        239.69        17.33 o                         
  -5 -14   5         69.43         89.31        12.46 o                         
  -4 -14   5        287.56        318.43        18.61 o                         
  -3 -14   5        140.12        129.97        13.33 o                         
  -2 -14   5        584.63        592.31        26.41 o                         
  -1 -14   5        485.81        471.08        18.03 o                         
   0 -14   5        200.09        209.01        13.79 o                         
   1 -14   5         80.06         60.07        12.00 o                         
   2 -14   5         35.20         35.59         2.34 o                         
   3 -14   5        138.47        155.60         7.47 o                         
   4 -14   5         90.78         83.89         4.58 o                         
   5 -14   5          7.44          7.40         3.82 o                         
   6 -14   5        191.90        203.07         8.49 o                         
   7 -14   5          0.75         -4.67         5.14 o                         
   8 -14   5         30.39         17.56        11.96 o                         
  -7 -13   5        164.10        156.31        18.04 o                         
  -6 -13   5        197.72        193.70        31.92 o                         
  -5 -13   5        671.48        679.70        20.04 o                         
  -4 -13   5         27.09         28.14        10.45 o                         
  -3 -13   5        247.49        246.99        14.40 o                         
  -2 -13   5        189.00        216.12        16.43 o                         
  -1 -13   5        879.73        944.03        26.29 o                         
   0 -13   5        194.53        190.81        12.97 o                         
   1 -13   5         23.45         21.00         1.36 o                         
   2 -13   5        267.09        276.90         7.82 o                         
   3 -13   5          5.35          6.74         2.90 o                         
   4 -13   5        213.33        214.50         6.09 o                         
   5 -13   5        728.36        714.42        10.37 o                         
   6 -13   5          8.25          6.05         3.87 o                         
   7 -13   5        134.63        119.05         8.73 o                         
   8 -13   5          0.14          7.44         9.27 o                         
   9 -13   5         36.29         17.00        15.22 o                         
  -8 -12   5         80.47        106.16        13.02 o                         
  -7 -12   5        143.16        130.89        12.10 o                         
  -6 -12   5        785.67        696.72        33.26 o                         
  -5 -12   5        157.55        164.61        14.03 o                         
  -4 -12   5       1057.51       1019.60        22.96 o                         
  -3 -12   5         39.45         44.69        15.18 o                         
  -2 -12   5        352.82        369.35        16.17 o                         
  -1 -12   5        225.79        210.12        14.37 o                         
   0 -12   5        204.64        229.36        13.25 o                         
   1 -12   5        275.54        258.51         6.11 o                         
   2 -12   5         68.55         65.74         3.85 o                         
   3 -12   5        264.37        280.00         6.32 o                         
   4 -12   5         14.20          3.07         4.45 o                         
   5 -12   5        191.88        208.37         7.24 o                         
   6 -12   5        690.65        653.59        10.38 o                         
   7 -12   5         41.99         30.60         4.58 o                         
   8 -12   5         53.45         42.24        27.44 o                         
   9 -12   5          0.94         13.47        10.61 o                         
  -8 -11   5        120.75        131.61        11.88 o                         
  -7 -11   5        170.30        163.01         8.25 o                         
  -6 -11   5        244.71        252.45        12.51 o                         
  -5 -11   5       1559.08       1431.07        43.08 o                         
  -4 -11   5         22.89         14.05         2.86 o                         
  -3 -11   5         30.48         45.25        11.95 o                         
  -2 -11   5         26.64         40.66        12.78 o                         
  -1 -11   5        753.24        768.81        31.06 o                         
   0 -11   5        662.76        612.96        18.81 o                         
   1 -11   5          6.37          8.47         3.20 o                         
   2 -11   5        323.66        363.66         7.99 o                         
   3 -11   5        154.28        161.20         5.55 o                         
   4 -11   5         36.90         37.20         4.06 o                         
   5 -11   5        506.40        534.54        12.93 o                         
   6 -11   5         35.81         40.45         5.15 o                         
   7 -11   5        222.63        193.95         9.97 o                         
   8 -11   5         45.93         36.13        37.09 o                         
   9 -11   5         14.72         20.52        11.31 o                         
  -9 -10   5        249.70        240.63         8.71 o                         
  -8 -10   5         36.78         48.20         6.31 o                         
  -7 -10   5        193.52        195.81         7.93 o                         
  -6 -10   5        956.43        929.08        23.37 o                         
  -5 -10   5        109.76        127.43         4.94 o                         
  -4 -10   5        140.83        127.51         3.31 o                         
  -3 -10   5        277.04        287.60        13.28 o                         
  -2 -10   5        795.99        864.22        21.80 o                         
  -1 -10   5         10.92         10.48         7.52 o                         
   0 -10   5         46.95         47.86         8.65 o                         
   1 -10   5        546.06        545.10         7.46 o                         
   2 -10   5         84.07         71.45         5.74 o                         
   3 -10   5          1.91          3.55         3.91 o                         
   4 -10   5        772.36        779.58        10.16 o                         
   5 -10   5         20.89         25.63         4.73 o                         
   6 -10   5        516.68        543.11         9.59 o                         
   7 -10   5         13.53          3.17         3.76 o                         
   8 -10   5         63.69         72.06        10.30 o                         
   9 -10   5         42.64         26.95        16.48 o                         
  10 -10   5         23.56         20.64        17.91 o                         
  -9  -9   5        108.66        121.94         7.18 o                         
  -8  -9   5         92.54         96.02        13.05 o                         
  -7  -9   5        390.42        391.57         9.55 o                         
  -6  -9   5         11.59          3.52         3.25 o                         
  -5  -9   5       1145.48       1059.36        12.21 o                         
  -4  -9   5        380.75        399.16         7.24 o                         
  -3  -9   5        265.95        287.07         3.98 o                         
  -2  -9   5        119.87        104.38         8.82 o                         
  -1  -9   5        808.29        738.96        36.13 o                         
   0  -9   5        795.96        892.25        18.71 o                         
   1  -9   5        193.31        204.93        30.41 o                         
   2  -9   5        409.30        436.47         7.19 o                         
   3  -9   5       1950.04       1997.09        17.31 o                         
   4  -9   5          1.66         -1.04         3.30 o                         
   5  -9   5        311.02        329.98         7.75 o                         
   6  -9   5          1.40          7.88         3.54 o                         
   7  -9   5        553.14        578.32        19.13 o                         
   8  -9   5        125.29        145.51        14.41 o                         
   9  -9   5         13.25         13.46        10.03 o                         
  10  -9   5         27.71         34.72        12.44 o                         
 -10  -8   5         26.78         35.36         6.76 o                         
  -9  -8   5        345.71        310.16        10.22 o                         
  -8  -8   5        485.73        485.58        13.63 o                         
  -7  -8   5         17.24         16.13         4.13 o                         
  -6  -8   5        215.54        193.74         6.51 o                         
  -5  -8   5        173.80        137.64         5.33 o                         
  -4  -8   5       2835.40       2853.85        31.53 o                         
  -3  -8   5        748.45        797.84         8.86 o                         
  -2  -8   5         29.29         44.19         7.00 o                         
  -1  -8   5         51.75         35.75         6.69 o                         
   0  -8   5        968.81        911.10        27.76 o                         
   1  -8   5        715.58        737.47         6.73 o                         
   2  -8   5        864.84        842.25        20.29 o                         
   3  -8   5        179.13        189.55         6.24 o                         
   4  -8   5       2004.29       2153.38        20.36 o                         
   5  -8   5         22.97         14.34         4.15 o                         
   6  -8   5        665.07        630.52        19.98 o                         
   7  -8   5         89.26         59.50         1.94 o                         
   8  -8   5        154.96        171.60        24.43 o                         
   9  -8   5        118.59        120.03        16.16 o                         
  10  -8   5          1.09         -9.88        13.80 o                         
 -10  -7   5        215.85        213.58         8.40 o                         
  -9  -7   5        242.10        243.89         8.03 o                         
  -8  -7   5         35.00         29.99         5.79 o                         
  -7  -7   5        252.60        212.19         8.33 o                         
  -6  -7   5        457.71        475.14         8.41 o                         
  -5  -7   5        251.43        246.70         6.92 o                         
  -4  -7   5        534.62        525.05         6.50 o                         
  -3  -7   5       1179.02       1124.93        13.44 o                         
  -2  -7   5        854.84        790.23        16.09 o                         
  -1  -7   5         89.92         95.31         7.35 o                         
   0  -7   5       1333.83       1781.05        27.72 o                         
   1  -7   5          6.53          9.69         2.66 o                         
   2  -7   5        197.61        187.43         6.52 o                         
   3  -7   5       3186.34       3187.19        52.77 o                         
   4  -7   5        879.44        938.64        19.35 o                         
   5  -7   5        642.88        739.51        17.64 o                         
   6  -7   5        150.49        138.81         7.13 o                         
   7  -7   5        338.34        349.73        19.83 o                         
   8  -7   5        425.81        446.47        38.72 o                         
   9  -7   5          0.02         -2.97         9.39 o                         
  10  -7   5         10.23         12.64        14.27 o                         
 -10  -6   5          1.03          4.11         4.44 o                         
  -9  -6   5        277.51        258.33         8.12 o                         
  -8  -6   5        258.37        243.05         8.35 o                         
  -7  -6   5         94.94        101.42         6.95 o                         
  -6  -6   5        382.19        373.17         8.30 o                         
  -5  -6   5          1.70          6.84         3.76 o                         
  -4  -6   5        605.84        665.73         8.39 o                         
  -3  -6   5       2392.03       2070.19        20.35 o                         
  -2  -6   5       3075.46       3145.68        58.37 o                         
  -1  -6   5       2861.61       3298.71        35.17 o                         
   0  -6   5        283.11        248.81        16.93 o                         
   1  -6   5        167.70        129.42         5.19 o                         
   2  -6   5       1644.42       1637.52        20.54 o                         
   3  -6   5         11.02         23.14         6.60 o                         
   4  -6   5        464.77        459.63         6.98 o                         
   5  -6   5         43.42         42.49         3.72 o                         
   6  -6   5        669.19        679.33        20.97 o                         
   7  -6   5         44.34         25.42         9.41 o                         
   8  -6   5         67.73         85.66        17.44 o                         
   9  -6   5        315.14        322.44        20.57 o                         
  10  -6   5         17.16         20.07        12.79 o                         
 -11  -5   5          8.09          6.73        14.59 o                         
 -10  -5   5        105.51        105.36         6.46 o                         
  -9  -5   5        177.65        178.47         9.66 o                         
  -8  -5   5        446.13        470.50         8.32 o                         
  -7  -5   5       1073.04       1051.71        13.88 o                         
  -6  -5   5        288.27        291.19         6.94 o                         
  -5  -5   5       1619.82       1487.85        14.45 o                         
  -4  -5   5         60.46         53.12         3.84 o                         
  -3  -5   5       2361.72       2628.31        18.18 o                         
  -2  -5   5      14960.34      16535.25       124.95 o                         
  -1  -5   5         15.64         24.63         1.68 o                         
   0  -5   5          4.35         14.60         2.20 o                         
   1  -5   5        456.49        405.68        12.87 o                         
   2  -5   5         41.47         31.15         2.82 o                         
   3  -5   5       3041.58       3167.26        27.11 o                         
   4  -5   5         78.35         89.25         4.78 o                         
   5  -5   5       1067.73       1118.29        17.17 o                         
   6  -5   5        678.48        681.68        17.72 o                         
   7  -5   5        585.07        617.77        21.05 o                         
   8  -5   5        184.67        220.95        17.60 o                         
   9  -5   5          0.47          7.78        16.53 o                         
  10  -5   5        206.16        226.30        22.57 o                         
 -11  -4   5         49.46         47.48        13.83 o                         
 -10  -4   5         32.56         35.24         4.44 o                         
  -9  -4   5        419.42        400.79         8.31 o                         
  -8  -4   5       1218.32       1181.75        13.06 o                         
  -7  -4   5          0.68          1.54         3.59 o                         
  -6  -4   5       1486.08       1487.88        14.66 o                         
  -5  -4   5       1036.32       1007.85        12.74 o                         
  -4  -4   5       1360.94       1426.03        12.58 o                         
  -3  -4   5       3356.00       3470.24        35.48 o                         
  -2  -4   5        601.69        935.71        14.12 o                         
  -1  -4   5       2820.10       3830.41        36.48 o                         
   0  -4   5         31.86         79.42         3.25 o                         
   1  -4   5        131.77        167.89         4.99 o                         
   2  -4   5         21.61         26.23         3.37 o                         
   3  -4   5        130.24        150.84         8.57 o                         
   4  -4   5       5725.28       5727.66        44.74 o                         
   5  -4   5        357.85        342.72         4.75 o                         
   6  -4   5         79.33         76.00        10.73 o                         
   7  -4   5        207.92        225.81        16.89 o                         
   8  -4   5        305.08        339.18        16.74 o                         
   9  -4   5        269.14        228.07        33.60 o                         
  10  -4   5        165.84        159.15        17.93 o                         
 -11  -3   5        120.21        131.08        12.82 o                         
 -10  -3   5         41.59         44.84         9.06 o                         
  -9  -3   5         80.45         88.28         7.44 o                         
  -8  -3   5        147.11        154.15         6.21 o                         
  -7  -3   5       3056.42       2905.08        25.35 o                         
  -6  -3   5        965.70       1004.08        11.35 o                         
  -5  -3   5        612.19        712.01        10.01 o                         
  -4  -3   5        635.71        487.22         9.18 o                         
  -3  -3   5        908.14        897.10         8.72 o                         
  -2  -3   5      15074.92      16182.92       108.43 o                         
  -1  -3   5        251.21        278.89         6.19 o                         
   0  -3   5        650.96        734.74         8.64 o                         
   1  -3   5        280.13        225.16         6.32 o                         
   2  -3   5        109.49         78.79         3.08 o                         
   3  -3   5       2944.02       3406.56        28.42 o                         
   4  -3   5         69.11         60.39         4.54 o                         
   5  -3   5       1403.15       1422.75        22.69 o                         
   6  -3   5        800.16        826.47        19.59 o                         
   7  -3   5          3.72         -5.55         8.65 o                         
   8  -3   5        132.11        175.66        17.27 o                         
   9  -3   5         28.65         39.82        12.86 o                         
  10  -3   5        175.04        186.20        18.25 o                         
 -11  -2   5          6.55         18.24        10.00 o                         
 -10  -2   5         91.35         98.18         5.00 o                         
  -9  -2   5        330.42        333.93         9.93 o                         
  -8  -2   5        658.61        663.99        11.67 o                         
  -7  -2   5        462.60        506.86         9.42 o                         
  -6  -2   5       2919.46       2996.91        26.45 o                         
  -5  -2   5        513.09        477.79         6.68 o                         
  -4  -2   5       1674.07       1875.45        17.96 o                         
  -3  -2   5       4936.12       5278.88        34.40 o                         
  -2  -2   5          2.17          2.08         2.21 o                         
  -1  -2   5       3579.60       3940.35        50.01 o                         
   0  -2   5         93.63        183.29         8.08 o                         
   1  -2   5        330.49        303.69         4.52 o                         
   2  -2   5        281.60        197.60         9.22 o                         
   3  -2   5       4150.57       3935.47        74.31 o                         
   4  -2   5       1336.84       1399.42        11.52 o                         
   5  -2   5       2430.71       2424.70        34.38 o                         
   6  -2   5        184.77        176.77        15.28 o                         
   7  -2   5        428.34        475.09        20.82 o                         
   8  -2   5         31.75         30.95        13.93 o                         
   9  -2   5        278.83        289.27        17.91 o                         
  10  -2   5         35.27         27.76        14.17 o                         
 -11  -1   5          5.32          3.84         9.54 o                         
 -10  -1   5        105.71         95.93         5.04 o                         
  -9  -1   5       1062.62       1063.02        19.44 o                         
  -8  -1   5          0.01          4.15         3.54 o                         
  -7  -1   5       1567.12       1599.30        15.72 o                         
  -6  -1   5       3140.17       3113.64        25.98 o                         
  -5  -1   5       3226.88       3563.26        27.59 o                         
  -4  -1   5       3513.54       3088.14        22.09 o                         
  -3  -1   5          5.43         24.82         3.39 o                         
  -2  -1   5       2176.64       2506.92        17.99 o                         
  -1  -1   5       3850.79       3882.56        26.67 o                         
   0  -1   5       4856.36       4545.35        29.68 o                         
   1  -1   5       7274.28       8043.40        52.69 o                         
   2  -1   5       4543.58       4693.47        57.23 o                         
   3  -1   5       1974.52       1909.05        13.84 o                         
   4  -1   5         45.69         50.55         4.15 o                         
   5  -1   5       1583.68       1465.19        36.63 o                         
   6  -1   5       2400.66       2542.18        36.98 o                         
   7  -1   5          0.46         -1.30         8.44 o                         
   8  -1   5         43.92         80.81        16.22 o                         
   9  -1   5          0.03         12.86        13.66 o                         
  10  -1   5        142.16        161.55        17.42 o                         
 -11   0   5        385.96        405.95        21.57 o                         
 -10   0   5        502.71        464.84         7.91 o                         
  -9   0   5        367.78        381.79         7.73 o                         
  -8   0   5        963.44        976.20        11.91 o                         
  -7   0   5        520.66        548.86        10.20 o                         
  -6   0   5       2744.53       2884.56        23.23 o                         
  -5   0   5       5504.31       5531.39        49.80 o                         
  -4   0   5         20.81         20.88         3.56 o                         
  -3   0   5       1604.04       1494.09        12.61 o                         
  -2   0   5         94.10         95.44         4.77 o                         
  -1   0   5        676.19        847.92         9.23 o                         
   0   0   5       2544.40       2160.91        20.59 o                         
   1   0   5       2924.57       2256.68        27.31 o                         
   2   0   5       7084.28       9156.37        62.37 o                         
   3   0   5        262.13        370.77         5.08 o                         
   4   0   5       2019.25       1987.57        16.78 o                         
   5   0   5       1036.23       1009.03        18.62 o                         
   6   0   5        232.32        208.46        13.41 o                         
   7   0   5        157.12        179.58        16.53 o                         
   8   0   5        245.93        217.20        18.56 o                         
   9   0   5        308.81        325.09        21.48 o                         
  10   0   5         15.27         15.06        15.13 o                         
 -12   1   5         64.83         44.61        16.70 o                         
 -11   1   5        265.37        266.70        17.40 o                         
 -10   1   5          9.87         12.64         3.46 o                         
  -9   1   5        157.38        133.23         7.96 o                         
  -8   1   5        345.63        386.31         8.35 o                         
  -7   1   5       1744.53       1796.62        16.25 o                         
  -6   1   5        949.52        881.33        10.82 o                         
  -5   1   5       1887.21       2024.66        18.20 o                         
  -4   1   5       2290.25       2317.72        17.90 o                         
  -3   1   5        151.18        105.13         4.42 o                         
  -2   1   5       3844.68       4211.41        30.98 o                         
  -1   1   5        574.95        716.13         8.83 o                         
   0   1   5       2494.34       2134.84        18.20 o                         
   1   1   5      21330.38      20957.83       147.90 o                         
   2   1   5          3.22         28.37         3.76 o                         
   3   1   5        116.70        107.73         5.97 o                         
   4   1   5        750.10        750.50         8.08 o                         
   5   1   5       1357.00       1309.68        31.32 o                         
   6   1   5        629.19        612.35        20.93 o                         
   7   1   5        239.28        231.89        19.62 o                         
   8   1   5        201.36        208.58        15.07 o                         
   9   1   5         33.33         35.22        13.46 o                         
  10   1   5         58.73         72.86        15.33 o                         
 -12   2   5          0.17         -9.87        15.44 o                         
 -11   2   5        107.03        113.38        17.78 o                         
 -10   2   5        783.94        744.44        28.61 o                         
  -9   2   5         36.85         52.00         3.93 o                         
  -8   2   5         63.33         82.63         9.69 o                         
  -7   2   5        450.29        485.44         7.81 o                         
  -6   2   5       3313.16       3671.60        27.93 o                         
  -5   2   5       4675.07       4208.67        31.58 o                         
  -4   2   5          3.17         21.75         4.50 o                         
  -3   2   5        136.85        130.58         6.55 o                         
  -2   2   5       2095.82       1789.28        14.86 o                         
  -1   2   5        457.25        307.56         7.15 o                         
   0   2   5       2027.42       2269.17        20.48 o                         
   1   2   5        232.25        141.60        11.41 o                         
   2   2   5       7723.17       8460.92        57.85 o                         
   3   2   5        505.91        398.34         6.92 o                         
   4   2   5         45.55         32.28         4.15 o                         
   5   2   5        669.16        812.77         9.58 o                         
   6   2   5         22.93         25.16         2.49 o                         
   7   2   5        734.33        756.73        20.18 o                         
   8   2   5         42.58         53.68        12.22 o                         
   9   2   5          5.06          3.08        10.23 o                         
  10   2   5         31.06         36.82        23.15 o                         
 -12   3   5        127.53        131.61        18.32 o                         
 -11   3   5        176.20        184.83        15.92 o                         
 -10   3   5          1.73          1.02         4.83 o                         
  -9   3   5        765.90        786.53        16.84 o                         
  -8   3   5        698.19        731.45        11.67 o                         
  -7   3   5         65.09         87.30         6.85 o                         
  -6   3   5       1034.07       1057.75        12.35 o                         
  -5   3   5       1786.94       1779.19        15.48 o                         
  -4   3   5       7527.47       7609.95        53.97 o                         
  -3   3   5       2425.87       2457.24        20.09 o                         
  -2   3   5         68.99         90.15         6.31 o                         
  -1   3   5        483.15        293.91         7.89 o                         
   0   3   5        122.65        371.16         6.89 o                         
   1   3   5       2759.10       3393.76        25.69 o                         
   2   3   5       4566.12       4434.03        32.94 o                         
   3   3   5       2633.60       2684.49        20.60 o                         
   4   3   5       1099.64       1088.93        12.65 o                         
   5   3   5       1506.90       1378.34        19.31 o                         
   6   3   5        482.40        493.80        19.01 o                         
   7   3   5         13.05         10.53         2.34 o                         
   8   3   5        484.15        482.01        23.34 o                         
   9   3   5        141.18        165.59        18.93 o                         
 -12   4   5        141.40        181.62        17.95 o                         
 -11   4   5          9.03         15.45        11.55 o                         
 -10   4   5        308.76        267.43        12.24 o                         
  -9   4   5        263.72        294.30        10.57 o                         
  -8   4   5        402.97        429.50         7.75 o                         
  -7   4   5       1199.34       1145.52        12.67 o                         
  -6   4   5        632.32        644.10         9.09 o                         
  -5   4   5        776.74        499.00         8.76 o                         
  -4   4   5        226.57        188.36         8.97 o                         
  -3   4   5       2900.13       3152.82        24.35 o                         
  -2   4   5         36.36         38.27         4.70 o                         
  -1   4   5       1885.82       1520.71        13.97 o                         
   0   4   5       1733.25       1518.21        15.82 o                         
   1   4   5        511.51        457.93         8.65 o                         
   2   4   5       3536.11       3410.28        26.79 o                         
   3   4   5       4309.76       4532.20        33.72 o                         
   4   4   5        160.46        172.44         6.41 o                         
   5   4   5         16.47         12.17         3.81 o                         
   6   4   5         30.88         36.02         4.69 o                         
   7   4   5        951.26        999.74        26.63 o                         
   8   4   5        430.61        444.01        22.69 o                         
   9   4   5         35.32         52.09        13.36 o                         
 -12   5   5          9.89          8.07        20.88 o                         
 -11   5   5         72.92         66.36        22.42 o                         
 -10   5   5          6.50          5.22         3.26 o                         
  -9   5   5        521.05        529.04        10.20 o                         
  -8   5   5        281.93        303.88         9.93 o                         
  -7   5   5         44.33         39.73         5.63 o                         
  -6   5   5       1006.48        963.94        11.69 o                         
  -5   5   5        587.74        598.37         9.11 o                         
  -4   5   5       1306.91       1321.44        13.55 o                         
  -3   5   5       1885.21       1553.66        15.20 o                         
  -2   5   5       1344.44       1238.38        13.09 o                         
  -1   5   5        374.70        451.49        10.13 o                         
   0   5   5        900.62        808.89        17.69 o                         
   1   5   5       1139.03       1152.30        19.15 o                         
   2   5   5       1507.52       1197.13        12.57 o                         
   3   5   5       2932.05       2707.22        23.64 o                         
   4   5   5       2177.72       2304.22        22.18 o                         
   5   5   5         31.68         24.04         4.51 o                         
   6   5   5        842.80        787.81        18.91 o                         
   7   5   5          0.19         -0.51         3.19 o                         
   8   5   5        155.93        164.88        14.18 o                         
   9   5   5        313.78        337.20        19.66 o                         
 -12   6   5         27.87         17.40        13.44 o                         
 -11   6   5         19.70          3.66        10.39 o                         
 -10   6   5        124.71        121.74         6.31 o                         
  -9   6   5         55.34         53.61         4.94 o                         
  -8   6   5        463.21        513.70        11.35 o                         
  -7   6   5        453.03        399.25         8.40 o                         
  -6   6   5          0.01         -2.54         5.49 o                         
  -5   6   5       1990.33       1947.41        20.76 o                         
  -4   6   5        202.28        201.21         7.56 o                         
  -3   6   5        264.27        261.78         9.88 o                         
  -2   6   5       3041.71       2549.61        21.89 o                         
  -1   6   5          3.46          1.70         4.67 o                         
   0   6   5        272.67        218.81         8.01 o                         
   1   6   5        220.80        166.92        11.64 o                         
   2   6   5        620.13        738.52        10.86 o                         
   3   6   5       4266.46       4210.72        36.51 o                         
   4   6   5         66.60         47.29         6.46 o                         
   5   6   5        101.58        104.92         9.56 o                         
   6   6   5          4.80          7.88         4.67 o                         
   7   6   5        446.50        382.38        31.17 o                         
   8   6   5        149.38        182.65        19.18 o                         
   9   6   5          3.17         -4.64        13.05 o                         
 -11   7   5          3.26         -3.14        10.38 o                         
 -10   7   5         24.35         21.55         4.57 o                         
  -9   7   5        296.64        278.96         9.39 o                         
  -8   7   5        687.54        662.75        12.61 o                         
  -7   7   5        261.34        301.91         9.10 o                         
  -6   7   5        698.73        806.91        12.82 o                         
  -5   7   5          8.82         16.53        10.73 o                         
  -4   7   5       3274.63       3380.38        30.73 o                         
  -3   7   5        364.22        289.93         7.84 o                         
  -2   7   5       1024.46       1086.01        16.81 o                         
  -1   7   5       2899.89       3177.37        26.27 o                         
   0   7   5       2789.87       2656.70        37.13 o                         
   1   7   5        111.24        135.11         6.94 o                         
   2   7   5       1537.34       1489.71        15.66 o                         
   3   7   5       1117.54       1035.13        13.18 o                         
   4   7   5       3690.44       3799.81        35.67 o                         
   5   7   5          1.02          4.18         4.32 o                         
   6   7   5        448.03        357.82        10.08 o                         
   7   7   5        256.79        247.26        16.53 o                         
   8   7   5         88.41         95.48        13.09 o                         
 -11   8   5         43.46          3.20        12.50 o                         
 -10   8   5         24.93         17.35         5.39 o                         
  -9   8   5         35.92         29.28         5.72 o                         
  -8   8   5        249.89        251.77         9.24 o                         
  -7   8   5       2296.61       2121.02        24.66 o                         
  -6   8   5        166.99        128.27         9.17 o                         
  -5   8   5        110.82        103.69         8.63 o                         
  -4   8   5        606.18        600.62        12.42 o                         
  -3   8   5       2220.25       2016.18        19.69 o                         
  -2   8   5       1668.97       1746.89        17.71 o                         
  -1   8   5       1503.37       1424.19        19.20 o                         
   0   8   5         91.20         98.46         7.05 o                         
   1   8   5       1345.79       1273.75        28.25 o                         
   2   8   5        260.82        237.19         9.71 o                         
   3   8   5        165.45        171.31         8.51 o                         
   4   8   5        105.05        103.46        10.08 o                         
   5   8   5       1665.99       1633.48        19.26 o                         
   6   8   5        140.48        130.72         7.63 o                         
   7   8   5         18.02         11.57         5.05 o                         
   8   8   5        229.95        262.04        18.39 o                         
 -11   9   5         42.34         38.72        31.99 o                         
 -10   9   5         60.15         56.54        20.16 o                         
  -9   9   5        133.42        140.21        26.85 o                         
  -8   9   5        395.91        375.29         9.73 o                         
  -7   9   5          0.08          5.48         5.93 o                         
  -6   9   5       2044.17       2341.22        25.97 o                         
  -5   9   5         64.14         41.77         8.05 o                         
  -4   9   5         64.36         68.93         7.45 o                         
  -3   9   5        893.53        854.79        13.96 o                         
  -2   9   5        723.72        709.96        14.12 o                         
  -1   9   5        688.44        633.60        14.68 o                         
   0   9   5        603.15        520.71        10.48 o                         
   1   9   5          3.23         11.72         5.76 o                         
   2   9   5        206.86        223.57         8.80 o                         
   3   9   5        194.02        204.55         8.71 o                         
   4   9   5       1367.36       1322.79        17.14 o                         
   5   9   5        492.84        475.63        12.30 o                         
   6   9   5        328.93        302.09         8.99 o                         
   7   9   5         65.99         68.05         5.87 o                         
   8   9   5         16.59         25.11        11.12 o                         
 -11  10   5         25.52          7.34        14.25 o                         
 -10  10   5          0.19          0.03         4.57 o                         
  -9  10   5         66.48         80.18        15.68 o                         
  -8  10   5        194.44        201.60         8.72 o                         
  -7  10   5       1089.30        986.32        15.69 o                         
  -6  10   5         19.43         26.76         6.54 o                         
  -5  10   5        832.87        818.18        14.64 o                         
  -4  10   5         22.12         27.84         6.45 o                         
  -3  10   5         99.56         85.10         8.03 o                         
  -2  10   5        659.41        665.58        12.99 o                         
  -1  10   5        102.18         98.72         7.48 o                         
   0  10   5        298.80        294.95        10.86 o                         
   1  10   5       1312.51       1285.63        19.60 o                         
   2  10   5        172.78        142.91         9.02 o                         
   3  10   5        440.19        466.15        12.97 o                         
   4  10   5          0.83          7.21         5.78 o                         
   5  10   5        593.76        592.56        12.16 o                         
   6  10   5        619.81        610.84        12.56 o                         
   7  10   5         21.09          6.94         6.82 o                         
 -11  11   5         87.58         44.03        40.73 o                         
 -10  11   5         29.27         18.50         4.97 o                         
  -9  11   5          4.38          2.61         5.07 o                         
  -8  11   5        781.05        783.79        22.26 o                         
  -7  11   5        112.03         83.60         8.58 o                         
  -6  11   5        838.34        892.28        14.05 o                         
  -5  11   5        765.97        724.35        16.00 o                         
  -4  11   5        208.21        203.13        10.23 o                         
  -3  11   5        675.49        633.55        13.82 o                         
  -2  11   5        274.09        304.86        14.00 o                         
  -1  11   5        171.36        209.64         9.85 o                         
   0  11   5        719.49        700.94        16.35 o                         
   1  11   5        391.26        367.85        11.20 o                         
   2  11   5        351.10        362.97        10.45 o                         
   3  11   5         22.99         28.20         6.28 o                         
   4  11   5       1059.99       1040.12        16.23 o                         
   5  11   5        203.01        165.13         8.63 o                         
   6  11   5         69.85         60.54         8.50 o                         
   7  11   5        301.29        296.40        12.99 o                         
 -10  12   5         78.70         36.96        12.81 o                         
  -9  12   5        250.79        199.07         8.92 o                         
  -8  12   5         74.14         77.77         9.15 o                         
  -7  12   5        500.81        447.90        10.91 o                         
  -6  12   5          9.06         10.99         5.86 o                         
  -5  12   5        718.87        675.37        15.51 o                         
  -4  12   5       1022.64       1043.95        17.02 o                         
  -3  12   5        257.17        319.35        12.03 o                         
  -2  12   5        182.09        193.42         9.05 o                         
  -1  12   5         41.93         34.33         7.29 o                         
   0  12   5        460.36        473.68        12.79 o                         
   1  12   5       1103.50       1156.61        15.71 o                         
   2  12   5          3.81          9.98         6.98 o                         
   3  12   5        142.50        148.22         8.94 o                         
   4  12   5         99.79         94.49         7.33 o                         
   5  12   5        277.65        284.71         9.44 o                         
   6  12   5        403.22        385.79        15.96 o                         
 -10  13   5        336.10        343.48        22.51 o                         
  -9  13   5         21.57         15.84         7.27 o                         
  -8  13   5         12.28         14.46         5.90 o                         
  -7  13   5         15.75         30.06         7.97 o                         
  -6  13   5        534.64        596.13        14.46 o                         
  -5  13   5        194.12        216.63         9.92 o                         
  -4  13   5         13.28          5.80         5.81 o                         
  -3  13   5         26.70         32.91         7.03 o                         
  -2  13   5         32.67         30.83         7.32 o                         
  -1  13   5        360.98        364.91        13.95 o                         
   0  13   5         41.26         47.66         7.47 o                         
   1  13   5         68.14         72.66         7.84 o                         
   2  13   5       1130.11       1161.42        16.46 o                         
   3  13   5         72.93         62.24         8.45 o                         
   4  13   5         87.92        100.87         8.97 o                         
   5  13   5         94.55         79.06         8.22 o                         
  -9  14   5        225.39        232.67        11.24 o                         
  -8  14   5          3.89          2.10         7.67 o                         
  -7  14   5         54.30         44.57         6.95 o                         
  -6  14   5         71.90         59.43         7.51 o                         
  -5  14   5        300.95        306.44        11.88 o                         
  -4  14   5        415.72        432.77        11.22 o                         
  -3  14   5        126.67        116.32         8.15 o                         
  -2  14   5         19.55         28.54         7.50 o                         
  -1  14   5        253.47        251.11         9.31 o                         
   0  14   5        280.05        282.12        11.34 o                         
   1  14   5        903.81        942.99        16.48 o                         
   2  14   5        284.50        278.77        10.40 o                         
   3  14   5        185.40        181.52        10.57 o                         
   4  14   5         37.05         34.17         6.83 o                         
   5  14   5         55.37         45.79         7.93 o                         
  -9  15   5          9.04         12.48         7.83 o                         
  -8  15   5        121.07        137.01        16.48 o                         
  -7  15   5         35.49         29.45         7.62 o                         
  -6  15   5         60.52         62.90        13.97 o                         
  -5  15   5        123.79        133.05         9.11 o                         
  -4  15   5          0.18         -2.40         8.40 o                         
  -3  15   5        495.05        494.79        12.97 o                         
  -2  15   5        113.90        118.97         9.11 o                         
  -1  15   5          0.29          9.72         6.76 o                         
   0  15   5        281.07        303.71        11.92 o                         
   1  15   5        113.80        125.74         8.58 o                         
   2  15   5        506.53        555.90        14.28 o                         
   3  15   5        184.77        189.88         9.64 o                         
   4  15   5         64.10         74.46         7.72 o                         
  -8  16   5         28.89         10.97         7.71 o                         
  -7  16   5         68.53         42.91        18.89 o                         
  -6  16   5         63.84         40.69        17.57 o                         
  -5  16   5         12.94         11.03         6.38 o                         
  -4  16   5        208.22        206.24         9.67 o                         
  -3  16   5        108.97        149.66        17.57 o                         
  -2  16   5        105.71        112.97         8.26 o                         
  -1  16   5         98.90        103.67         9.45 o                         
   0  16   5         30.32         26.74         7.83 o                         
   1  16   5        295.29        329.66        20.81 o                         
   2  16   5         16.06         14.63         8.00 o                         
   3  16   5        162.85        186.35        10.31 o                         
  -7  17   5         34.72         28.23        11.45 o                         
  -6  17   5          8.42         12.69         8.56 o                         
  -5  17   5         38.39         30.84         7.27 o                         
  -4  17   5          8.94         -3.46         7.15 o                         
  -3  17   5        240.88        239.96        11.31 o                         
  -2  17   5        209.86        223.31         9.79 o                         
  -1  17   5          0.04         -0.80         6.24 o                         
   0  17   5         47.51         40.56         7.05 o                         
   1  17   5         19.70         26.26         7.77 o                         
   2  17   5        261.88        263.08        10.90 o                         
  -6  18   5         14.53          7.18         7.78 o                         
  -5  18   5          4.42          1.30         6.48 o                         
  -4  18   5         92.72         73.04         9.73 o                         
  -3  18   5          1.30         -4.59         7.39 o                         
  -2  18   5         60.96         49.77         8.30 o                         
  -1  18   5        151.93        154.49        12.88 o                         
   0  18   5         55.80         52.32         8.53 o                         
  -4  19   5         20.52         20.40         7.41 o                         
  -3  19   5         75.34         55.57         9.37 o                         
  -2  19   5         49.68         49.08         7.68 o                         
   0 -19   6         68.50         84.79        17.65 o                         
   1 -19   6        108.94         93.98        15.94 o                         
   2 -19   6         36.53         36.96        18.01 o                         
   3 -19   6         73.27         86.99        13.73 o                         
  -2 -18   6         46.70         60.75        17.88 o                         
  -1 -18   6         56.55         73.44        17.62 o                         
   0 -18   6         25.01         18.41        12.55 o                         
   1 -18   6        170.34        205.74        17.15 o                         
   2 -18   6        136.31        133.42        15.05 o                         
   3 -18   6          0.16         16.31        10.31 o                         
   4 -18   6         48.02         51.00        10.60 o                         
   5 -18   6          1.72         -0.60        11.72 o                         
  -4 -17   6         41.39         40.83        14.02 o                         
  -3 -17   6          5.31         25.82        18.30 o                         
  -2 -17   6        243.84        250.86        50.19 o                         
  -1 -17   6        129.26        149.28        17.67 o                         
   0 -17   6        100.87        111.06        14.81 o                         
   1 -17   6         82.69         73.93        21.70 o                         
   2 -17   6         21.27         26.16        13.40 o                         
   3 -17   6        151.46        162.67        14.58 o                         
   4 -17   6         21.51         11.59         9.95 o                         
   5 -17   6         21.45         27.44        10.75 o                         
   6 -17   6         10.72         -3.45         8.08 o                         
  -5 -16   6          0.98          7.85        18.69 o                         
  -4 -16   6         47.71         71.74        14.21 o                         
  -3 -16   6        294.35        337.31        24.33 o                         
  -2 -16   6         60.49         94.85        16.70 o                         
  -1 -16   6        148.88        145.51        17.93 o                         
   0 -16   6        454.56        464.17        24.10 o                         
   1 -16   6         36.11         42.13        14.20 o                         
   2 -16   6         81.62         96.76        15.96 o                         
   3 -16   6          0.70          8.26         9.20 o                         
   4 -16   6        130.42        137.13         8.43 o                         
   5 -16   6         58.32         50.79         6.08 o                         
   6 -16   6          5.18          8.09         4.73 o                         
   7 -16   6         22.44          8.18         4.23 o                         
  -6 -15   6          2.43         -0.01        11.70 o                         
  -5 -15   6         16.96         28.91        13.65 o                         
  -4 -15   6         79.82        102.28        13.39 o                         
  -3 -15   6          0.47         -7.30        10.38 o                         
  -2 -15   6        395.19        437.04        18.53 o                         
  -1 -15   6        480.84        518.65        20.04 o                         
   0 -15   6        160.42        188.11        17.61 o                         
   1 -15   6        100.45         73.72        18.53 o                         
   2 -15   6        100.95         80.24         4.48 o                         
   3 -15   6        160.86        164.52        10.04 o                         
   4 -15   6         36.90         28.69         4.31 o                         
   5 -15   6         15.05         11.75         5.71 o                         
   6 -15   6         41.26         37.02         6.61 o                         
   7 -15   6          3.39          1.91         4.63 o                         
  -7 -14   6          6.34          8.49        12.70 o                         
  -6 -14   6        113.17        111.23        15.97 o                         
  -5 -14   6        178.40        163.62        14.27 o                         
  -4 -14   6         23.56         22.91        21.03 o                         
  -3 -14   6        109.17        145.58        15.95 o                         
  -2 -14   6        186.79        216.15        44.62 o                         
  -1 -14   6        647.66        621.67        52.03 o                         
   0 -14   6        223.81        223.90        17.31 o                         
   1 -14   6          0.29         -3.48        19.34 o                         
   2 -14   6        161.31        147.45         3.50 o                         
   3 -14   6         10.06         14.45         3.36 o                         
   4 -14   6         48.01         49.82         5.93 o                         
   5 -14   6        201.95        186.03         7.00 o                         
   6 -14   6          6.12          6.83         5.51 o                         
   7 -14   6         73.14         77.33         7.68 o                         
   8 -14   6          0.01          9.60         7.49 o                         
  -7 -13   6        207.91        244.41        28.93 o                         
  -6 -13   6        183.38        208.14        14.24 o                         
  -5 -13   6          3.11          6.84        11.06 o                         
  -4 -13   6        124.45        130.87        12.97 o                         
  -3 -13   6          5.51         14.99         9.71 o                         
  -2 -13   6        705.73        692.43        20.35 o                         
  -1 -13   6        622.33        596.15        19.09 o                         
   0 -13   6          7.44         12.82         9.06 o                         
   1 -13   6        458.52        477.35        50.34 o                         
   2 -13   6          7.67          8.16         2.39 o                         
   3 -13   6        296.72        286.77         7.90 o                         
   4 -13   6        184.89        197.26         6.54 o                         
   5 -13   6         21.54         37.97         5.00 o                         
   6 -13   6        257.38        253.22         7.80 o                         
   7 -13   6         40.04         25.77         4.87 o                         
   8 -13   6         21.33         10.20         7.89 o                         
  -8 -12   6        118.74         97.41        18.79 o                         
  -7 -12   6         36.12         34.83        16.30 o                         
  -6 -12   6        209.91        186.62        11.32 o                         
  -5 -12   6        422.58        364.29        30.95 o                         
  -4 -12   6        127.94        107.48        25.21 o                         
  -3 -12   6         84.46         86.63        18.56 o                         
  -2 -12   6        431.73        438.71        16.66 o                         
  -1 -12   6        338.39        328.82        14.54 o                         
   0 -12   6       1388.43       1448.89        29.62 o                         
   1 -12   6         31.47         48.62        18.69 o                         
   2 -12   6        284.01        324.38         5.18 o                         
   3 -12   6          0.93          0.93         2.58 o                         
   4 -12   6        156.38        151.74         8.67 o                         
   5 -12   6        383.05        380.20         8.88 o                         
   6 -12   6          6.12         -2.20         5.57 o                         
   7 -12   6         87.65         79.89         7.34 o                         
   8 -12   6         36.93         18.02        17.36 o                         
   9 -12   6         13.69         20.82        12.09 o                         
  -8 -11   6          6.02          0.58         3.65 o                         
  -7 -11   6        232.64        242.72        14.49 o                         
  -6 -11   6        319.35        334.63        10.31 o                         
  -5 -11   6        156.05        153.47         7.07 o                         
  -4 -11   6        223.26        171.54        12.07 o                         
  -3 -11   6        653.77        702.14        22.80 o                         
  -2 -11   6       1045.06       1046.38        22.29 o                         
  -1 -11   6        662.76        627.65        17.20 o                         
   0 -11   6         28.29         31.89         9.07 o                         
   1 -11   6       1442.58       1234.40        32.45 o                         
   2 -11   6        200.83        217.24         5.98 o                         
   3 -11   6         49.31         71.27         7.28 o                         
   4 -11   6         95.90        102.06         6.40 o                         
   5 -11   6         22.18         21.30         5.44 o                         
   6 -11   6        157.05        145.89         5.74 o                         
   7 -11   6         56.53         48.73         4.44 o                         
   8 -11   6          4.84          7.24         9.62 o                         
   9 -11   6         21.67         22.99        11.20 o                         
  -9 -10   6         69.60         58.74        14.27 o                         
  -8 -10   6        118.51        123.16         9.39 o                         
  -7 -10   6         54.87         61.34         4.53 o                         
  -6 -10   6        122.35        145.44         5.87 o                         
  -5 -10   6        498.55        427.87         6.56 o                         
  -4 -10   6       1264.67       1268.04        51.13 o                         
  -3 -10   6         25.54         27.14         9.10 o                         
  -2 -10   6         89.99        107.14        12.28 o                         
  -1 -10   6         43.36         45.05         9.85 o                         
   0 -10   6       2423.18       2425.20        32.32 o                         
   1 -10   6        275.77        266.14        12.20 o                         
   2 -10   6        500.47        484.42         8.34 o                         
   3 -10   6        797.89        805.86         9.32 o                         
   4 -10   6        128.14        149.40         6.29 o                         
   5 -10   6         54.68         45.68         4.85 o                         
   6 -10   6          0.40          0.73         3.53 o                         
   7 -10   6        199.16        231.56        18.66 o                         
   8 -10   6        106.83        112.37        11.21 o                         
   9 -10   6          2.05          8.87        11.36 o                         
  -9  -9   6        188.95        173.90         7.62 o                         
  -8  -9   6        217.05        221.38         9.33 o                         
  -7  -9   6        220.50        226.70         9.28 o                         
  -6  -9   6        137.90        123.76         7.85 o                         
  -5  -9   6        105.37        100.04         5.27 o                         
  -4  -9   6        617.61        576.13        15.63 o                         
  -3  -9   6        955.28        953.63        18.63 o                         
  -2  -9   6         43.37         38.69         7.93 o                         
  -1  -9   6       1318.82       1297.03        36.54 o                         
   0  -9   6         53.37         77.08         9.90 o                         
   1  -9   6       5334.58       5322.44        55.49 o                         
   2  -9   6       1145.88       1057.28        12.74 o                         
   3  -9   6        216.91        248.65         8.31 o                         
   4  -9   6        378.37        353.85         6.60 o                         
   5  -9   6        140.19        118.44         5.66 o                         
   6  -9   6         62.55         76.70         5.45 o                         
   7  -9   6         90.81         76.23         4.73 o                         
   8  -9   6         31.21         25.95        26.17 o                         
   9  -9   6        118.71         93.20        67.78 o                         
 -10  -8   6        289.32        288.37         9.31 o                         
  -9  -8   6        177.93        158.94         8.35 o                         
  -8  -8   6         75.99         79.19         6.89 o                         
  -7  -8   6        295.38        292.91         8.38 o                         
  -6  -8   6        129.02        119.13         5.80 o                         
  -5  -8   6         22.12         28.55         5.13 o                         
  -4  -8   6       1582.83       1641.20        15.79 o                         
  -3  -8   6        354.22        343.71        15.25 o                         
  -2  -8   6       1713.67       1578.40        22.53 o                         
  -1  -8   6        117.95        131.40        10.21 o                         
   0  -8   6       5534.99       5409.73        61.12 o                         
   1  -8   6        174.35        174.16         8.51 o                         
   2  -8   6       2823.81       2839.23        77.23 o                         
   3  -8   6       1846.86       1853.19        28.92 o                         
   4  -8   6         17.02         15.17         5.59 o                         
   5  -8   6        102.61        102.90         6.87 o                         
   6  -8   6         56.18         48.29         3.04 o                         
   7  -8   6         39.57         30.20         4.15 o                         
   8  -8   6        318.57        385.78        29.37 o                         
   9  -8   6         28.23         47.14        11.79 o                         
  10  -8   6          1.50          3.65        12.91 o                         
 -10  -7   6         12.54         10.87         6.04 o                         
  -9  -7   6        421.65        401.18        12.08 o                         
  -8  -7   6        451.37        481.26         9.59 o                         
  -7  -7   6         92.49        103.51         6.17 o                         
  -6  -7   6        215.54        214.42         6.33 o                         
  -5  -7   6         11.28         11.02         4.84 o                         
  -4  -7   6       1082.73       1044.55        10.39 o                         
  -3  -7   6       2869.22       2951.53        20.95 o                         
  -2  -7   6        217.02        222.47         9.22 o                         
  -1  -7   6       2754.14       2655.84        33.39 o                         
   0  -7   6         63.28         55.87         4.40 o                         
   1  -7   6       2834.37       2682.15        18.84 o                         
   2  -7   6       3125.79       3095.55        22.97 o                         
   3  -7   6        615.63        582.03        22.55 o                         
   4  -7   6         47.73         48.38         3.94 o                         
   5  -7   6        112.38         96.94         6.13 o                         
   6  -7   6         81.65         88.37         8.73 o                         
   7  -7   6         15.87         12.20         8.93 o                         
   8  -7   6          6.22         30.01        14.94 o                         
   9  -7   6        109.40        152.42        61.39 o                         
  10  -7   6          6.99         -1.09        10.09 o                         
 -10  -6   6        227.75        228.85         7.28 o                         
  -9  -6   6        445.78        459.10        11.12 o                         
  -8  -6   6         80.86         87.96         5.90 o                         
  -7  -6   6         43.82         46.92         4.97 o                         
  -6  -6   6         88.34         96.80         4.94 o                         
  -5  -6   6         10.33          7.08         5.04 o                         
  -4  -6   6        577.79        568.97         6.60 o                         
  -3  -6   6        227.13        242.52         9.93 o                         
  -2  -6   6       7724.28       7771.25        79.99 o                         
  -1  -6   6       1102.50       1134.74         9.23 o                         
   0  -6   6       7725.16       7950.30        52.89 o                         
   1  -6   6       2866.89       3026.09        21.65 o                         
   2  -6   6       1853.14       1837.31        39.73 o                         
   3  -6   6       1476.74       1235.52        19.17 o                         
   4  -6   6        130.10        106.07         8.67 o                         
   5  -6   6         26.17         22.46         3.25 o                         
   6  -6   6          2.15          1.43         2.73 o                         
   7  -6   6        167.08        159.26        12.46 o                         
   8  -6   6        211.34        202.18        75.32 o                         
   9  -6   6         29.72         54.71        12.84 o                         
  10  -6   6         74.16         90.88        25.00 o                         
 -11  -5   6        152.06        150.48        12.53 o                         
 -10  -5   6         42.92         36.83         5.91 o                         
  -9  -5   6        144.35        139.54         6.00 o                         
  -8  -5   6        527.01        508.92         9.52 o                         
  -7  -5   6         83.79        101.04         5.80 o                         
  -6  -5   6          0.82          2.28         3.39 o                         
  -5  -5   6          7.76         37.04         3.89 o                         
  -4  -5   6         57.19         82.71         3.38 o                         
  -3  -5   6       3964.02       3945.46        27.28 o                         
  -2  -5   6        515.03        485.25         7.56 o                         
  -1  -5   6       6755.61       6632.38        73.14 o                         
   0  -5   6       1575.45       1649.53        12.16 o                         
   1  -5   6       4638.96       4751.94        43.03 o                         
   2  -5   6       1824.14       1734.95        17.23 o                         
   3  -5   6         69.84         48.69         3.31 o                         
   4  -5   6       2251.50       2139.15        45.92 o                         
   5  -5   6         74.70         89.24         3.50 o                         
   6  -5   6          1.78         -4.07         7.77 o                         
   7  -5   6         84.21         70.02        11.12 o                         
   8  -5   6         20.17         28.42        10.90 o                         
   9  -5   6        342.43        285.86       205.89 o                         
  10  -5   6        141.61        215.77        18.64 o                         
 -11  -4   6        140.66        138.29        14.97 o                         
 -10  -4   6         75.32         71.07         5.38 o                         
  -9  -4   6         45.75         44.17         6.22 o                         
  -8  -4   6        352.95        399.20         8.42 o                         
  -7  -4   6        842.92        805.45        13.05 o                         
  -6  -4   6        576.37        617.40         9.24 o                         
  -5  -4   6         88.45        109.78         5.35 o                         
  -4  -4   6        813.69        815.96         8.72 o                         
  -3  -4   6         47.58         49.08         2.81 o                         
  -2  -4   6      22107.92      24111.59       172.89 o                         
  -1  -4   6       2021.65       2437.55        29.54 o                         
   0  -4   6       3663.56       3876.88        29.39 o                         
   1  -4   6       6797.36       6961.76        46.02 o                         
   2  -4   6         25.56         10.26         2.91 o                         
   3  -4   6        979.90        923.53         9.04 o                         
   4  -4   6        117.41        104.51         3.91 o                         
   5  -4   6        372.28        379.70        24.99 o                         
   6  -4   6        240.88        244.11        13.15 o                         
   7  -4   6          0.03         -3.06         8.21 o                         
   8  -4   6         55.63         31.91        32.28 o                         
   9  -4   6          8.57         15.78        12.18 o                         
  10  -4   6        192.17        207.58        25.73 o                         
 -11  -3   6         28.83         35.69        10.31 o                         
 -10  -3   6         60.09         61.86         4.80 o                         
  -9  -3   6        525.55        536.99        10.74 o                         
  -8  -3   6        223.14        227.47         7.52 o                         
  -7  -3   6         40.50         60.49         5.92 o                         
  -6  -3   6        113.09        112.32         6.99 o                         
  -5  -3   6        104.18        127.29         4.63 o                         
  -4  -3   6       1613.03       2122.82        20.06 o                         
  -3  -3   6       5700.49       6355.93        43.11 o                         
  -2  -3   6        381.67        513.57        10.16 o                         
  -1  -3   6       3387.77       3400.60        29.20 o                         
   0  -3   6       2024.23       1885.10        32.43 o                         
   1  -3   6         98.32         90.06         5.12 o                         
   2  -3   6          9.59          8.84         2.88 o                         
   3  -3   6       1237.92       1375.18        23.36 o                         
   4  -3   6       1390.96       1412.20        16.14 o                         
   5  -3   6        913.53        875.77         8.09 o                         
   6  -3   6          4.59         14.05        15.14 o                         
   7  -3   6        168.05        191.98        13.21 o                         
   8  -3   6         20.14         28.50        11.50 o                         
   9  -3   6        297.00        318.88        19.15 o                         
  10  -3   6        156.77        177.42        26.85 o                         
 -11  -2   6         58.32         67.67        14.11 o                         
 -10  -2   6         71.30         72.26         4.88 o                         
  -9  -2   6        332.74        380.94         8.89 o                         
  -8  -2   6         71.08         83.63         5.02 o                         
  -7  -2   6       1104.91       1062.09        12.79 o                         
  -6  -2   6        549.36        610.14         9.14 o                         
  -5  -2   6        373.59        428.87         7.23 o                         
  -4  -2   6       4714.04       5063.03        35.04 o                         
  -3  -2   6        403.89        396.38         7.03 o                         
  -2  -2   6       4611.35       4870.56        32.69 o                         
  -1  -2   6       8837.00      10444.77        68.71 o                         
   0  -2   6       1110.71       1188.23        13.62 o                         
   1  -2   6         17.22          5.50         2.67 o                         
   2  -2   6         64.28        115.09         5.42 o                         
   3  -2   6       2285.66       2455.54        17.72 o                         
   4  -2   6        434.13        363.58         6.87 o                         
   5  -2   6        616.78        720.25        16.99 o                         
   6  -2   6        787.93        736.44        19.01 o                         
   7  -2   6        141.79        174.93        13.59 o                         
   8  -2   6        269.64        328.15        26.69 o                         
   9  -2   6         19.94         35.18        15.79 o                         
  10  -2   6         57.56         60.97        19.13 o                         
 -11  -1   6        331.46        284.16        25.29 o                         
 -10  -1   6        265.03        279.30         7.92 o                         
  -9  -1   6         27.22         29.03         5.21 o                         
  -8  -1   6        392.60        384.61         7.74 o                         
  -7  -1   6          4.99          4.65         3.81 o                         
  -6  -1   6        695.88        786.70        12.57 o                         
  -5  -1   6       2891.62       3148.88        28.95 o                         
  -4  -1   6       1837.32       1983.05        16.72 o                         
  -3  -1   6        883.72        806.26         8.85 o                         
  -2  -1   6       1031.03       1018.40        12.06 o                         
  -1  -1   6       2762.91       3090.18        22.10 o                         
   0  -1   6       7739.85       8618.20       101.13 o                         
   1  -1   6        223.48        128.12         4.76 o                         
   2  -1   6       1902.96       1674.31        14.95 o                         
   3  -1   6        706.36        724.86        10.41 o                         
   4  -1   6        885.84        915.55        16.60 o                         
   5  -1   6       1060.26       1067.21         8.55 o                         
   6  -1   6        134.68        152.63        15.22 o                         
   7  -1   6        576.25        643.84        30.13 o                         
   8  -1   6        413.98        380.42        21.73 o                         
   9  -1   6        292.74        305.61        18.71 o                         
  10  -1   6         42.76         48.05        15.29 o                         
 -11   0   6        297.76        326.37        23.36 o                         
 -10   0   6         33.89         41.69         6.88 o                         
  -9   0   6        257.01        266.11         8.45 o                         
  -8   0   6         83.23         68.10         4.99 o                         
  -7   0   6        496.08        494.94        10.29 o                         
  -6   0   6       1044.98       1199.92        16.58 o                         
  -5   0   6         75.13        116.90         7.34 o                         
  -4   0   6       5166.35       4762.18        34.66 o                         
  -3   0   6        250.20        232.99         5.78 o                         
  -2   0   6       3072.80       3390.44        24.56 o                         
  -1   0   6         78.74         41.45         4.42 o                         
   0   0   6        515.45        345.37         8.69 o                         
   1   0   6      16837.17      19045.82       146.07 o                         
   2   0   6        434.37        500.60        12.56 o                         
   3   0   6        147.92        173.37         6.99 o                         
   4   0   6        293.59        190.07         5.92 o                         
   5   0   6        290.78        243.29         9.85 o                         
   6   0   6       1019.56       1127.26        23.94 o                         
   7   0   6        701.26        769.03        25.39 o                         
   8   0   6         97.37        113.01        13.77 o                         
   9   0   6         27.61         35.86        13.29 o                         
  10   0   6         74.74         74.12        20.24 o                         
 -12   1   6         22.69         23.37        12.95 o                         
 -11   1   6        254.49        260.40        73.52 o                         
 -10   1   6        545.42        589.17         8.90 o                         
  -9   1   6         97.96         97.23         8.14 o                         
  -8   1   6        130.56        133.05         6.48 o                         
  -7   1   6         52.05         50.41         5.65 o                         
  -6   1   6       1084.28       1145.57        14.29 o                         
  -5   1   6       6254.90       6568.85        47.04 o                         
  -4   1   6          1.35          3.63         3.89 o                         
  -3   1   6        164.23        150.24         6.42 o                         
  -2   1   6        340.33        300.55         7.42 o                         
  -1   1   6        390.91        638.27         8.96 o                         
   0   1   6        915.85        478.60         7.66 o                         
   1   1   6         54.72         56.91         4.46 o                         
   2   1   6       1923.29       2113.19        16.75 o                         
   3   1   6       1752.76       1808.50        20.43 o                         
   4   1   6         96.38        120.62         5.30 o                         
   5   1   6        448.78        421.59         8.16 o                         
   6   1   6        153.16        149.95         4.31 o                         
   7   1   6       1084.18       1135.05        25.35 o                         
   8   1   6         97.42        112.37        21.47 o                         
   9   1   6          0.17         -0.17        15.65 o                         
 -12   2   6        240.74        259.05        22.20 o                         
 -11   2   6        413.28        430.98        46.08 o                         
 -10   2   6          1.57          4.34         3.69 o                         
  -9   2   6        335.86        381.79         8.22 o                         
  -8   2   6        253.80        294.57         7.30 o                         
  -7   2   6        731.95        792.35        25.16 o                         
  -6   2   6        307.79        321.33         7.68 o                         
  -5   2   6          0.10         16.05         5.29 o                         
  -4   2   6       5573.31       5497.84        40.84 o                         
  -3   2   6          2.87         10.45         4.07 o                         
  -2   2   6        456.47        368.82         7.44 o                         
  -1   2   6       2822.90       3133.34        24.18 o                         
   0   2   6        906.63        900.67        18.40 o                         
   1   2   6       9916.44       9709.97        68.61 o                         
   2   2   6       2870.87       2880.54        23.87 o                         
   3   2   6        525.96        517.78         8.64 o                         
   4   2   6        579.46        490.16         7.90 o                         
   5   2   6         92.10         94.75         5.33 o                         
   6   2   6         32.99         32.24         5.08 o                         
   7   2   6        436.43        469.30        26.56 o                         
   8   2   6        188.42        206.93        21.13 o                         
   9   2   6         91.36        103.03        14.98 o                         
 -12   3   6        205.85        216.12        70.41 o                         
 -11   3   6         14.49         25.52        16.84 o                         
 -10   3   6        668.30        685.65        10.93 o                         
  -9   3   6        241.39        184.99         8.65 o                         
  -8   3   6         12.58         11.50         4.72 o                         
  -7   3   6        301.76        320.32         7.50 o                         
  -6   3   6         79.77         73.28         5.99 o                         
  -5   3   6        954.71        830.28        11.07 o                         
  -4   3   6       2721.53       2896.45        43.31 o                         
  -3   3   6       1470.21       1613.28        16.04 o                         
  -2   3   6        657.84        433.25         7.79 o                         
  -1   3   6        524.04        763.89        10.35 o                         
   0   3   6       6561.28       6966.06        48.91 o                         
   1   3   6        508.04        484.71        11.70 o                         
   2   3   6       5177.91       5726.48        43.63 o                         
   3   3   6       1714.50       1422.61        14.44 o                         
   4   3   6         18.83         10.55         4.26 o                         
   5   3   6         74.00         73.54         6.22 o                         
   6   3   6         44.54         53.41         4.14 o                         
   7   3   6       1064.17       1113.60        38.07 o                         
   8   3   6        643.79        642.18        30.38 o                         
   9   3   6          0.23         13.27        14.25 o                         
 -12   4   6          0.85        -14.48        14.48 o                         
 -11   4   6        133.62        174.25        15.30 o                         
 -10   4   6          1.81          5.06         4.10 o                         
  -9   4   6        886.09        888.13        16.96 o                         
  -8   4   6        138.41        154.10         8.08 o                         
  -7   4   6        106.29         91.73         7.85 o                         
  -6   4   6        317.84        353.70         8.51 o                         
  -5   4   6        426.85        507.51        10.41 o                         
  -4   4   6       2421.26       2315.25        20.00 o                         
  -3   4   6       1750.17       1808.22        16.93 o                         
  -2   4   6        369.57        511.76         9.02 o                         
  -1   4   6      12801.62      12555.02        94.65 o                         
   0   4   6         11.22         14.06         5.87 o                         
   1   4   6       4473.05       4216.84        32.74 o                         
   2   4   6       2405.32       2434.63        27.34 o                         
   3   4   6       1599.00       1545.58        22.55 o                         
   4   4   6        221.69        221.95         7.79 o                         
   5   4   6        545.04        523.24         9.15 o                         
   6   4   6        437.60        417.33         8.87 o                         
   7   4   6        100.25         85.89         7.54 o                         
   8   4   6         50.37         63.59        12.71 o                         
   9   4   6        275.85        360.19        19.71 o                         
 -12   5   6         90.65         79.93        15.83 o                         
 -11   5   6          0.95         11.80        11.13 o                         
 -10   5   6        209.52        211.54        13.00 o                         
  -9   5   6        132.55        135.88         7.26 o                         
  -8   5   6        732.21        760.43        21.83 o                         
  -7   5   6         78.07         88.54         7.64 o                         
  -6   5   6        541.56        554.22        11.88 o                         
  -5   5   6        516.46        359.06         8.30 o                         
  -4   5   6        538.82        616.21        10.55 o                         
  -3   5   6        117.61        138.64         7.48 o                         
  -2   5   6       7171.74       6829.78        51.57 o                         
  -1   5   6         75.20         83.31         6.31 o                         
   0   5   6       4885.49       4892.95        36.81 o                         
   1   5   6        554.96        610.83        11.22 o                         
   2   5   6       2829.15       2743.87        25.31 o                         
   3   5   6       1569.51       1554.20        16.93 o                         
   4   5   6         23.42         29.09         7.07 o                         
   5   5   6         34.76         31.68         6.45 o                         
   6   5   6         12.39         12.24         4.66 o                         
   7   5   6        203.33        181.68        12.16 o                         
   8   5   6        148.38        149.92        14.70 o                         
   9   5   6          0.04          0.52        10.39 o                         
 -12   6   6          4.18         16.87        21.77 o                         
 -11   6   6         70.60         72.77        16.15 o                         
 -10   6   6          1.39          0.54         3.83 o                         
  -9   6   6        297.56        318.01         8.47 o                         
  -8   6   6        690.85        771.70        16.03 o                         
  -7   6   6         94.43        123.25        11.19 o                         
  -6   6   6          8.32          6.46         6.42 o                         
  -5   6   6        511.28        485.33        11.50 o                         
  -4   6   6       2162.22       2085.98        19.58 o                         
  -3   6   6       3036.26       2797.56        23.99 o                         
  -2   6   6        250.49        264.83         8.82 o                         
  -1   6   6      10591.50      10961.08        84.18 o                         
   0   6   6        455.59        609.33         9.95 o                         
   1   6   6       3086.39       3140.16        31.70 o                         
   2   6   6         13.26         24.34         5.44 o                         
   3   6   6       1785.58       1654.40        18.41 o                         
   4   6   6        256.30        243.28         7.80 o                         
   5   6   6         38.74         43.27         5.36 o                         
   6   6   6          7.56         10.11         5.62 o                         
   7   6   6        218.50        212.00        12.91 o                         
   8   6   6         48.67         56.14        12.93 o                         
 -11   7   6         85.47         70.85        17.09 o                         
 -10   7   6        127.19        128.04        25.57 o                         
  -9   7   6         30.82         19.88         4.78 o                         
  -8   7   6         77.46         67.63         8.65 o                         
  -7   7   6        638.12        538.79        10.56 o                         
  -6   7   6        190.41        202.17        12.54 o                         
  -5   7   6        125.86        104.40         7.13 o                         
  -4   7   6       1011.08       1170.02        15.74 o                         
  -3   7   6         67.01         94.71         6.79 o                         
  -2   7   6      10389.65      10005.53        81.39 o                         
  -1   7   6         61.26         77.37         7.37 o                         
   0   7   6       4882.53       4878.33        40.22 o                         
   1   7   6        283.63        300.66         8.41 o                         
   2   7   6       2643.47       2343.52        24.16 o                         
   3   7   6         61.15         76.79         7.12 o                         
   4   7   6        200.32        204.62         9.78 o                         
   5   7   6        802.14        754.14        24.27 o                         
   6   7   6        322.77        278.03         8.50 o                         
   7   7   6          0.50          6.35         3.91 o                         
   8   7   6        317.26        356.22        25.94 o                         
 -11   8   6         16.93         14.10        14.45 o                         
 -10   8   6         73.76         74.96        17.73 o                         
  -9   8   6        205.76        234.02         7.61 o                         
  -8   8   6        146.43        162.27         9.25 o                         
  -7   8   6          5.76          9.51         5.92 o                         
  -6   8   6        257.16        261.04        10.90 o                         
  -5   8   6        288.93        279.90         9.66 o                         
  -4   8   6         43.64         49.59         6.74 o                         
  -3   8   6       4268.18       4078.80        36.05 o                         
  -2   8   6         37.09         45.80         7.18 o                         
  -1   8   6       7991.48       8257.47        64.48 o                         
   0   8   6        235.15        221.95         8.34 o                         
   1   8   6       1665.75       1552.22        18.49 o                         
   2   8   6          2.91          7.73         5.50 o                         
   3   8   6        510.91        458.42        10.26 o                         
   4   8   6        713.42        732.45        11.80 o                         
   5   8   6        372.38        359.45        19.28 o                         
   6   8   6         52.41         49.69         6.14 o                         
   7   8   6        151.80        147.02        10.28 o                         
   8   8   6          9.83         19.63        12.99 o                         
 -11   9   6          9.19         -1.11        11.92 o                         
 -10   9   6          0.36         -3.94         3.94 o                         
  -9   9   6         97.34        108.77         6.78 o                         
  -8   9   6        307.45        340.17        12.66 o                         
  -7   9   6        556.22        489.71        11.59 o                         
  -6   9   6        420.61        470.53        23.09 o                         
  -5   9   6         20.87         19.39         6.41 o                         
  -4   9   6        777.48        843.46        14.51 o                         
  -3   9   6        279.36        297.11         9.78 o                         
  -2   9   6       3720.54       3738.42        36.39 o                         
  -1   9   6        237.97        270.35        10.26 o                         
   0   9   6       3864.38       3931.85        34.49 o                         
   1   9   6        349.39        346.24        11.52 o                         
   2   9   6          2.47          4.52         5.82 o                         
   3   9   6         23.09         31.38         6.03 o                         
   4   9   6         56.83         55.93         7.32 o                         
   5   9   6        238.42        225.09         9.93 o                         
   6   9   6        368.82        365.28         9.42 o                         
   7   9   6          8.47          7.48         4.84 o                         
 -11  10   6        127.23        138.46        16.74 o                         
 -10  10   6          7.35          5.39         4.84 o                         
  -9  10   6          0.05         -0.59         4.75 o                         
  -8  10   6        315.66        344.69         9.58 o                         
  -7  10   6        103.63        120.10        11.97 o                         
  -6  10   6        535.87        527.48        14.19 o                         
  -5  10   6        765.88        645.52        14.13 o                         
  -4  10   6         31.89         23.20         7.96 o                         
  -3  10   6       1405.77       1465.42        19.64 o                         
  -2  10   6          1.01         -4.87         6.46 o                         
  -1  10   6       1654.69       1710.97        21.36 o                         
   0  10   6       1791.25       1736.90        23.27 o                         
   1  10   6        749.95        700.24        12.89 o                         
   2  10   6          0.70         13.85         6.21 o                         
   3  10   6        110.06         88.72         9.57 o                         
   4  10   6        777.91        708.60        13.90 o                         
   5  10   6        629.82        577.17        12.66 o                         
   6  10   6          0.20         -6.20         6.61 o                         
   7  10   6        286.11        305.27        17.88 o                         
 -11  11   6         76.60         45.68        41.27 o                         
 -10  11   6         50.34         49.09        12.74 o                         
  -9  11   6         68.15         56.55        14.64 o                         
  -8  11   6          1.69          2.56         5.81 o                         
  -7  11   6        248.67        225.59        11.00 o                         
  -6  11   6        242.81        258.97        10.11 o                         
  -5  11   6        213.37        210.65        14.25 o                         
  -4  11   6       1507.10       1595.07        21.60 o                         
  -3  11   6       1349.56       1343.95        23.26 o                         
  -2  11   6        740.38        760.46        14.08 o                         
  -1  11   6         32.15         32.69         7.59 o                         
   0  11   6        900.37        864.72        14.44 o                         
   1  11   6        867.50        822.26        14.98 o                         
   2  11   6         15.61         30.70         6.90 o                         
   3  11   6        184.38        196.91         8.89 o                         
   4  11   6        111.97        102.09         7.51 o                         
   5  11   6        103.17         98.15        13.96 o                         
   6  11   6        598.97        599.62        24.65 o                         
 -10  12   6        235.13        244.56        10.20 o                         
  -9  12   6          0.75         -3.27         8.00 o                         
  -8  12   6         33.93         41.60         9.88 o                         
  -7  12   6         19.03          9.79         7.32 o                         
  -6  12   6        213.14        198.95         9.79 o                         
  -5  12   6        878.62        857.08        15.75 o                         
  -4  12   6         20.52         14.11         6.70 o                         
  -3  12   6        257.04        218.74         9.60 o                         
  -2  12   6        243.70        263.44        11.95 o                         
  -1  12   6        949.97       1028.77        16.60 o                         
   0  12   6         76.58         96.26         9.55 o                         
   1  12   6         36.18         41.70         6.77 o                         
   2  12   6        943.33        909.27        15.74 o                         
   3  12   6         57.36         63.06         7.13 o                         
   4  12   6         99.70        103.19         9.31 o                         
   5  12   6        152.67        146.72        13.45 o                         
   6  12   6         21.45         21.60         7.25 o                         
 -10  13   6          1.28         -1.80         5.36 o                         
  -9  13   6        149.88        140.89        19.34 o                         
  -8  13   6          0.83         -6.87         6.87 o                         
  -7  13   6         54.84         43.06         8.46 o                         
  -6  13   6        105.00        128.55         8.75 o                         
  -5  13   6         36.06         29.97         7.85 o                         
  -4  13   6        622.67        629.34        19.79 o                         
  -3  13   6          4.15          3.42         5.73 o                         
  -2  13   6         36.35         48.64         8.12 o                         
  -1  13   6        327.54        327.86        11.49 o                         
   0  13   6        325.76        334.82        14.81 o                         
   1  13   6        594.50        584.66        13.65 o                         
   2  13   6        167.54        173.27         9.54 o                         
   3  13   6        118.26        127.90         8.14 o                         
   4  13   6         43.12         40.18         9.61 o                         
   5  13   6         35.01         28.49         6.96 o                         
  -9  14   6          1.84          7.03         6.82 o                         
  -8  14   6         17.77          9.35         6.73 o                         
  -7  14   6         39.34         33.48         8.98 o                         
  -6  14   6        147.40        149.84         9.12 o                         
  -5  14   6        458.37        384.68        13.77 o                         
  -4  14   6        196.29        189.76        10.07 o                         
  -3  14   6        239.18        251.42        10.67 o                         
  -2  14   6        101.56        126.61        10.05 o                         
  -1  14   6         27.14         33.92         7.86 o                         
   0  14   6        313.94        337.99        13.30 o                         
   1  14   6         83.07         75.38         8.98 o                         
   2  14   6        629.85        641.39        13.56 o                         
   3  14   6        253.02        235.39        10.83 o                         
   4  14   6          0.23          0.35         6.08 o                         
  -9  15   6         91.94         95.15         9.48 o                         
  -8  15   6         32.33         30.95        10.16 o                         
  -7  15   6          0.04          2.18         7.66 o                         
  -6  15   6        174.87        182.82        14.25 o                         
  -5  15   6          0.06         -7.04         7.04 o                         
  -4  15   6        214.71        234.62        10.58 o                         
  -3  15   6        196.50        187.41         9.89 o                         
  -2  15   6        164.58        188.59        11.25 o                         
  -1  15   6         82.32         93.64         9.03 o                         
   0  15   6         21.49         25.14         6.88 o                         
   1  15   6        539.69        537.03        14.00 o                         
   2  15   6         79.88         85.40         9.03 o                         
   3  15   6         73.31         75.53         8.47 o                         
  -8  16   6         57.23         23.94        12.12 o                         
  -7  16   6         37.17         27.93        13.83 o                         
  -6  16   6         28.92         25.24        13.68 o                         
  -5  16   6        118.69        117.77        10.22 o                         
  -4  16   6          0.32          6.46         7.95 o                         
  -3  16   6        214.40        221.82        10.97 o                         
  -2  16   6        239.02        273.08        11.65 o                         
  -1  16   6          2.87         -1.94         7.46 o                         
   0  16   6        143.80        166.28        14.53 o                         
   1  16   6          3.53          7.87         6.31 o                         
   2  16   6        239.90        252.98        11.71 o                         
   3  16   6        161.97        139.68        34.07 o                         
  -7  17   6         10.28          2.64         6.69 o                         
  -6  17   6          3.24          3.68         7.69 o                         
  -5  17   6         16.35         17.52         7.19 o                         
  -4  17   6        282.50        314.31        18.83 o                         
  -3  17   6         79.54         72.99        11.43 o                         
  -2  17   6        125.08        140.80         9.40 o                         
  -1  17   6        386.59        417.29        14.13 o                         
   0  17   6         21.78         30.03         7.15 o                         
   1  17   6         89.59         93.76        14.61 o                         
  -6  18   6         13.38          9.93         8.51 o                         
  -5  18   6          7.00          9.67         7.68 o                         
  -4  18   6         42.52         43.49        10.21 o                         
  -3  18   6        164.57        162.86        11.86 o                         
  -2  18   6        179.70        208.40        11.71 o                         
  -1  18   6          2.78         -2.62        11.46 o                         
   0  18   6         64.76         45.19        17.04 o                         
   1 -19   7         43.41         47.09        20.30 o                         
   2 -19   7         80.08         36.23        20.90 o                         
  -2 -18   7        131.46        164.05        23.94 o                         
  -1 -18   7          3.53          1.32        14.15 o                         
   0 -18   7         65.29         60.58        14.50 o                         
   1 -18   7         32.55         42.44        15.80 o                         
   2 -18   7          2.08          2.87        12.17 o                         
   3 -18   7         56.13         76.36        15.40 o                         
   4 -18   7         42.00         31.54        10.29 o                         
  -4 -17   7         54.22         63.85        15.02 o                         
  -3 -17   7        284.79        307.61        19.87 o                         
  -2 -17   7         23.19         26.00        15.68 o                         
  -1 -17   7         93.31         88.47        18.56 o                         
   0 -17   7        132.06        139.71        15.18 o                         
   1 -17   7          3.16         14.52        10.77 o                         
   2 -17   7         19.00         25.87        10.63 o                         
   3 -17   7         18.57         14.14        11.75 o                         
   4 -17   7         26.58         23.93        10.56 o                         
   5 -17   7         58.26         44.14        11.50 o                         
  -5 -16   7         20.79         24.10        14.58 o                         
  -4 -16   7        163.78        216.40        17.01 o                         
  -3 -16   7          1.42         17.49        11.82 o                         
  -2 -16   7        438.46        472.75        24.88 o                         
  -1 -16   7        333.39        343.87        22.55 o                         
   0 -16   7         17.96         37.47        12.06 o                         
   1 -16   7         20.35         25.46        12.26 o                         
   2 -16   7         12.24         15.14         9.42 o                         
   3 -16   7        100.99        121.01        18.17 o                         
   4 -16   7         67.62         49.98        13.93 o                         
   5 -16   7          7.50          5.10         3.76 o                         
   6 -16   7         55.18         57.55        13.04 o                         
  -6 -15   7         10.73         11.62        12.70 o                         
  -5 -15   7        214.04        222.77        19.75 o                         
  -4 -15   7          1.65          1.24         9.27 o                         
  -3 -15   7        277.17        304.88        54.55 o                         
  -2 -15   7         66.23         46.51        20.88 o                         
  -1 -15   7        304.27        309.43        27.05 o                         
   0 -15   7        133.94        165.73        13.96 o                         
   1 -15   7         10.65         15.35         9.32 o                         
   2 -15   7         78.81         84.00        13.33 o                         
   3 -15   7          1.00          0.87         2.55 o                         
   4 -15   7         77.90         69.77         8.10 o                         
   5 -15   7         81.59         87.72        10.20 o                         
   6 -15   7          1.92         -3.25         4.53 o                         
   7 -15   7         82.91         67.86         9.84 o                         
  -6 -14   7        303.24        302.33        26.20 o                         
  -5 -14   7          0.52         -0.75        10.16 o                         
  -4 -14   7        266.23        281.29        15.91 o                         
  -3 -14   7          2.42         17.98        10.34 o                         
  -2 -14   7        641.26        604.87        20.35 o                         
  -1 -14   7        528.82        552.10        26.43 o                         
   0 -14   7          0.54         -0.20         7.22 o                         
   1 -14   7        139.45        143.96        13.93 o                         
   2 -14   7          0.98          2.88         1.55 o                         
   3 -14   7        152.81        147.95         6.94 o                         
   4 -14   7        201.81        187.44        11.34 o                         
   5 -14   7         11.39          9.38         4.82 o                         
   6 -14   7        143.30        143.39         6.91 o                         
   7 -14   7          7.01         13.19         4.22 o                         
  -7 -13   7         62.11         53.33        11.67 o                         
  -6 -13   7         67.51         53.35        14.42 o                         
  -5 -13   7        629.80        657.30        20.23 o                         
  -4 -13   7         83.06         88.76        14.80 o                         
  -3 -13   7        155.48        135.86        15.64 o                         
  -2 -13   7        383.69        397.39        16.79 o                         
  -1 -13   7        230.12        297.08        23.53 o                         
   0 -13   7        485.99        442.13        24.47 o                         
   1 -13   7         49.09         53.35        12.27 o                         
   2 -13   7        115.11        114.36         5.38 o                         
   3 -13   7          1.64          4.24         3.11 o                         
   4 -13   7        127.80        137.90         6.58 o                         
   5 -13   7        495.94        488.57        13.64 o                         
   6 -13   7         16.01         21.90         4.53 o                         
   7 -13   7        103.64         89.25        10.45 o                         
   8 -13   7         14.19         -3.31         7.32 o                         
  -8 -12   7          1.42          3.51         9.46 o                         
  -7 -12   7         65.12         81.26        17.28 o                         
  -6 -12   7        843.19        908.65        26.56 o                         
  -5 -12   7         11.86         15.26         9.60 o                         
  -4 -12   7        604.52        634.59        22.63 o                         
  -3 -12   7        578.79        613.69        22.22 o                         
  -2 -12   7        729.76        703.43        19.48 o                         
  -1 -12   7        307.62        314.41        14.28 o                         
   0 -12   7        109.03        138.64        14.81 o                         
   1 -12   7        385.56        378.95        13.81 o                         
   2 -12   7        139.77        148.66         6.48 o                         
   3 -12   7         66.31         84.23         4.40 o                         
   4 -12   7         85.00         90.69         4.60 o                         
   5 -12   7          1.04          1.30         4.69 o                         
   6 -12   7        419.14        399.00         9.95 o                         
   7 -12   7         76.14         66.54         5.65 o                         
   8 -12   7         18.41          8.99         8.37 o                         
  -8 -11   7         57.40         46.22         7.25 o                         
  -7 -11   7        259.88        229.53         8.07 o                         
  -6 -11   7          0.64          1.37         3.41 o                         
  -5 -11   7       1310.97       1332.58        26.31 o                         
  -4 -11   7        336.00        323.05        14.24 o                         
  -3 -11   7        984.09        932.84        20.89 o                         
  -2 -11   7          5.65         -0.09         6.76 o                         
  -1 -11   7        370.38        338.61        13.82 o                         
   0 -11   7        697.53        695.65        17.04 o                         
   1 -11   7        167.24        130.14        11.16 o                         
   2 -11   7          0.25          1.29         2.16 o                         
   3 -11   7        313.56        322.90         8.15 o                         
   4 -11   7         51.32         61.43         4.70 o                         
   5 -11   7        447.24        446.87         8.11 o                         
   6 -11   7         32.14         19.47         5.43 o                         
   7 -11   7        201.59        166.70        12.75 o                         
   8 -11   7         97.81        102.22        21.60 o                         
   9 -11   7          1.49         11.32        11.46 o                         
  -9 -10   7         79.46         73.27         7.17 o                         
  -8 -10   7        166.42        169.08        10.86 o                         
  -7 -10   7         25.55         21.95         5.25 o                         
  -6 -10   7        707.78        711.01        10.43 o                         
  -5 -10   7         45.53         47.62         3.97 o                         
  -4 -10   7       1686.98       1496.05        26.90 o                         
  -3 -10   7        229.94        261.86        20.80 o                         
  -2 -10   7        104.06         95.96        10.10 o                         
  -1 -10   7        135.50        131.10        11.51 o                         
   0 -10   7          4.38          6.08         8.73 o                         
   1 -10   7        291.94        235.78         4.47 o                         
   2 -10   7        844.55        864.27         9.21 o                         
   3 -10   7        100.68        104.09         5.14 o                         
   4 -10   7        497.16        547.04        11.65 o                         
   5 -10   7          4.05          5.57         3.63 o                         
   6 -10   7        318.36        333.40        13.67 o                         
   7 -10   7        181.32        140.57        11.27 o                         
   8 -10   7         30.19         17.49        17.57 o                         
   9 -10   7         62.22         51.56        34.62 o                         
  -9  -9   7        115.57        102.39         8.14 o                         
  -8  -9   7         15.67         11.51         4.11 o                         
  -7  -9   7        406.11        391.72         7.26 o                         
  -6  -9   7          5.45         -0.63         3.23 o                         
  -5  -9   7       1365.96       1273.01        18.76 o                         
  -4  -9   7       2210.02       1961.16        64.73 o                         
  -3  -9   7        259.19        206.54        11.52 o                         
  -2  -9   7        209.71        226.45        13.55 o                         
  -1  -9   7        485.35        472.43        21.31 o                         
   0  -9   7        109.87        120.35        10.81 o                         
   1  -9   7        415.11        424.72         7.75 o                         
   2  -9   7          2.91          7.97         3.65 o                         
   3  -9   7       1209.31       1230.00        21.91 o                         
   4  -9   7        132.28        130.88         6.26 o                         
   5  -9   7        571.45        542.78         9.08 o                         
   6  -9   7         68.83         74.34         5.23 o                         
   7  -9   7        187.61        166.90        21.07 o                         
   8  -9   7        249.66        232.32        18.04 o                         
   9  -9   7         30.77         20.27        21.83 o                         
 -10  -8   7         43.64         34.16        12.54 o                         
  -9  -8   7        204.48        191.72         7.15 o                         
  -8  -8   7        544.76        542.26        10.39 o                         
  -7  -8   7          6.66          7.75         4.20 o                         
  -6  -8   7        331.93        311.03         7.72 o                         
  -5  -8   7        355.28        369.70         8.11 o                         
  -4  -8   7       5256.31       5113.23        42.39 o                         
  -3  -8   7       1411.22       1423.87        22.31 o                         
  -2  -8   7        258.15        233.38        21.36 o                         
  -1  -8   7          0.94         -4.39         7.25 o                         
   0  -8   7        805.33        803.99        11.12 o                         
   1  -8   7         24.90         42.04         3.37 o                         
   2  -8   7       2001.30       2118.42        17.52 o                         
   3  -8   7        191.21        200.18         9.29 o                         
   4  -8   7        486.09        483.16         8.67 o                         
   5  -8   7        192.14        183.31         5.79 o                         
   6  -8   7        372.59        398.51        11.34 o                         
   7  -8   7        194.20        208.98        12.23 o                         
   8  -8   7         13.41          7.04         8.75 o                         
   9  -8   7         26.07         51.03        14.40 o                         
 -10  -7   7        128.62        119.29         7.34 o                         
  -9  -7   7        439.77        456.61        10.02 o                         
  -8  -7   7         34.66         20.43         4.94 o                         
  -7  -7   7        612.77        607.16         8.96 o                         
  -6  -7   7        930.70        838.77        10.81 o                         
  -5  -7   7       1420.05       1365.34        14.71 o                         
  -4  -7   7        589.36        627.83        10.95 o                         
  -3  -7   7        908.57        810.53        12.93 o                         
  -2  -7   7        485.43        450.44        12.05 o                         
  -1  -7   7         86.03        119.67        13.37 o                         
   0  -7   7        681.21        730.07         6.39 o                         
   1  -7   7        143.49        169.50         4.92 o                         
   2  -7   7        120.26        114.50        11.96 o                         
   3  -7   7       1346.17       1235.76        18.93 o                         
   4  -7   7        202.12        225.91         6.32 o                         
   5  -7   7        646.92        638.65        10.02 o                         
   6  -7   7         47.96         48.86         5.17 o                         
   7  -7   7        271.70        262.52        14.11 o                         
   8  -7   7        206.97        248.37        17.28 o                         
   9  -7   7         15.01         15.36        13.09 o                         
 -10  -6   7         71.03         54.29         6.71 o                         
  -9  -6   7        132.00        131.13         6.23 o                         
  -8  -6   7        755.00        773.73        12.36 o                         
  -7  -6   7        159.92        161.67         6.07 o                         
  -6  -6   7        476.11        462.91         9.16 o                         
  -5  -6   7          1.20          4.97         4.28 o                         
  -4  -6   7       1751.70       1624.67        17.92 o                         
  -3  -6   7       3060.74       3196.38        29.05 o                         
  -2  -6   7        467.24        438.81        11.75 o                         
  -1  -6   7        177.77        147.83         3.12 o                         
   0  -6   7          7.95         16.35         2.08 o                         
   1  -6   7          9.99          5.42         3.12 o                         
   2  -6   7       1283.99       1290.05        14.17 o                         
   3  -6   7        245.78        263.73        13.56 o                         
   4  -6   7       1023.94        989.44        21.09 o                         
   5  -6   7        633.19        694.90         9.52 o                         
   6  -6   7        311.49        306.34        19.44 o                         
   7  -6   7        243.69        308.80        22.97 o                         
   8  -6   7          2.72          3.53        11.06 o                         
   9  -6   7        156.61        206.58        16.19 o                         
 -11  -5   7         53.98         45.27         7.80 o                         
 -10  -5   7         68.06         64.63         7.05 o                         
  -9  -5   7        372.39        352.93        14.87 o                         
  -8  -5   7          4.87          7.32         4.51 o                         
  -7  -5   7        395.31        400.73         7.70 o                         
  -6  -5   7       2026.48       1871.24        32.38 o                         
  -5  -5   7        648.75        567.88        10.11 o                         
  -4  -5   7        389.45        337.72         6.77 o                         
  -3  -5   7        368.07        317.60         5.76 o                         
  -2  -5   7       6002.21       6191.40        77.94 o                         
  -1  -5   7        336.22        364.31         4.25 o                         
   0  -5   7        614.20        619.72        14.48 o                         
   1  -5   7        962.85       1008.86         9.52 o                         
   2  -5   7        103.80        141.92         9.39 o                         
   3  -5   7       1072.61        977.03         9.54 o                         
   4  -5   7        491.67        535.02        19.39 o                         
   5  -5   7        217.97        186.35         9.61 o                         
   6  -5   7        760.46        792.33        19.28 o                         
   7  -5   7         21.09         16.42         9.45 o                         
   8  -5   7         24.86         36.29        11.43 o                         
   9  -5   7          1.72          4.55        10.97 o                         
 -11  -4   7          9.33          3.40         4.34 o                         
 -10  -4   7        122.61        118.29         6.73 o                         
  -9  -4   7        239.45        215.02         8.11 o                         
  -8  -4   7        125.87        120.57         6.22 o                         
  -7  -4   7        279.41        232.42         6.78 o                         
  -6  -4   7       1730.98       1599.31        18.32 o                         
  -5  -4   7       1232.30       1143.35        11.46 o                         
  -4  -4   7       1229.72       1196.43        15.26 o                         
  -3  -4   7       2761.61       3051.59        23.21 o                         
  -2  -4   7         67.49         55.68         3.48 o                         
  -1  -4   7       1500.51       1042.46         8.83 o                         
   0  -4   7       1222.14       1508.36        14.97 o                         
   1  -4   7        414.74        339.42         9.32 o                         
   2  -4   7        267.62        172.05         5.33 o                         
   3  -4   7         15.54         21.80         3.66 o                         
   4  -4   7       1417.05       1385.57        16.76 o                         
   5  -4   7       1166.88       1263.90        12.39 o                         
   6  -4   7          3.50         10.66         8.59 o                         
   7  -4   7        119.50        130.49        15.14 o                         
   8  -4   7        221.34        238.22        15.85 o                         
   9  -4   7        271.67        296.44        19.02 o                         
 -11  -3   7        128.37        116.00         7.92 o                         
 -10  -3   7          3.76          2.99         4.16 o                         
  -9  -3   7         74.01         95.12         6.94 o                         
  -8  -3   7          8.89         -0.34         4.47 o                         
  -7  -3   7       2028.34       2025.48        19.05 o                         
  -6  -3   7       2290.90       2169.46        21.10 o                         
  -5  -3   7        295.35        296.00         6.57 o                         
  -4  -3   7       2537.72       2655.72        20.73 o                         
  -3  -3   7       1194.38       1279.64        12.30 o                         
  -2  -3   7       6737.91       7020.47        48.80 o                         
  -1  -3   7       5197.70       6212.27        42.04 o                         
   0  -3   7        185.45        169.83         5.68 o                         
   1  -3   7        209.78        187.76         5.03 o                         
   2  -3   7       1882.62       2146.25        20.85 o                         
   3  -3   7       1099.87        993.02        10.60 o                         
   4  -3   7        182.22        195.76         7.38 o                         
   5  -3   7        721.75        615.14        21.25 o                         
   6  -3   7        655.50        700.26        21.54 o                         
   7  -3   7         10.02         11.78        11.65 o                         
   8  -3   7        265.43        269.69        22.97 o                         
   9  -3   7          7.61         28.38        16.09 o                         
 -11  -2   7         16.98         17.99         6.51 o                         
 -10  -2   7         97.86         85.26         5.40 o                         
  -9  -2   7         25.26         21.23         5.15 o                         
  -8  -2   7        163.08        153.96        11.66 o                         
  -7  -2   7        313.53        301.66         8.08 o                         
  -6  -2   7       1877.39       1702.69        17.96 o                         
  -5  -2   7       3013.13       3154.17        24.10 o                         
  -4  -2   7        358.55        308.89         6.53 o                         
  -3  -2   7       2261.45       2129.41        17.35 o                         
  -2  -2   7        110.72        144.63         4.60 o                         
  -1  -2   7       1120.09       1247.47        25.50 o                         
   0  -2   7       5726.33       5349.71        46.10 o                         
   1  -2   7         80.78        126.08         9.76 o                         
   2  -2   7        750.89        744.14        13.59 o                         
   3  -2   7         44.42         38.99         5.00 o                         
   4  -2   7        467.30        524.17         8.16 o                         
   5  -2   7       2259.78       2281.59        17.88 o                         
   6  -2   7          9.67         15.58         9.41 o                         
   7  -2   7        427.15        451.61        21.26 o                         
   8  -2   7        104.23        116.78        15.49 o                         
   9  -2   7        200.46        247.30        18.02 o                         
 -11  -1   7         93.50        105.91        13.21 o                         
 -10  -1   7         12.76         15.28         4.25 o                         
  -9  -1   7        222.38        259.14         7.75 o                         
  -8  -1   7        155.53        163.43         6.43 o                         
  -7  -1   7        527.18        547.09        10.47 o                         
  -6  -1   7       4431.07       4353.08        36.40 o                         
  -5  -1   7        238.29        234.03         6.53 o                         
  -4  -1   7       5092.21       5475.13        39.68 o                         
  -3  -1   7        873.93        794.76         9.75 o                         
  -2  -1   7       3163.62       3078.18        22.45 o                         
  -1  -1   7       9731.23      12379.15        85.02 o                         
   0  -1   7         41.90        113.87         5.87 o                         
   1  -1   7       4611.43       4250.86        32.00 o                         
   2  -1   7        336.65        356.39         7.60 o                         
   3  -1   7        291.68        223.49         5.70 o                         
   4  -1   7        162.26        198.11         6.35 o                         
   5  -1   7        109.44        121.46        10.06 o                         
   6  -1   7       1960.55       2018.69        38.31 o                         
   7  -1   7        148.32        191.46        14.92 o                         
   8  -1   7        154.86        155.72        15.34 o                         
   9  -1   7         15.65          6.17        11.56 o                         
 -11   0   7        155.37        148.57        18.43 o                         
 -10   0   7        114.21        131.43         6.25 o                         
  -9   0   7        237.17        253.24        11.89 o                         
  -8   0   7        204.49        180.04         6.62 o                         
  -7   0   7        108.52        105.40         7.95 o                         
  -6   0   7       1210.04       1217.74        14.20 o                         
  -5   0   7       9824.19      10746.21        78.01 o                         
  -4   0   7        798.83        724.84         9.90 o                         
  -3   0   7          1.15         19.70         4.59 o                         
  -2   0   7       2434.32       2169.47        17.33 o                         
  -1   0   7        188.57         86.34         4.72 o                         
   0   0   7       1674.21       1939.96        16.72 o                         
   1   0   7       3102.80       3580.36        28.50 o                         
   2   0   7       2342.15       2232.93        20.39 o                         
   3   0   7        633.74        743.45         9.27 o                         
   4   0   7        478.62        395.37         6.77 o                         
   5   0   7        834.30        880.50         9.29 o                         
   6   0   7         10.80         14.28         1.65 o                         
   7   0   7       1277.68       1346.84        39.61 o                         
   8   0   7         89.61         89.84        16.40 o                         
   9   0   7         24.01         26.39        16.46 o                         
 -12   1   7        124.50        148.97        33.01 o                         
 -11   1   7        297.92        274.32        14.21 o                         
 -10   1   7          0.01         -2.06         6.89 o                         
  -9   1   7        174.26        204.39         8.54 o                         
  -8   1   7        400.31        411.82         8.86 o                         
  -7   1   7       2098.46       2078.12        21.90 o                         
  -6   1   7       4818.64       5080.71        40.73 o                         
  -5   1   7        122.02        105.90         5.74 o                         
  -4   1   7       4939.06       4672.30        34.31 o                         
  -3   1   7       2097.12       2536.76        21.41 o                         
  -2   1   7        540.12        809.35        10.55 o                         
  -1   1   7        290.01        146.98         6.10 o                         
   0   1   7        536.02        453.93        11.07 o                         
   1   1   7       7902.22       8701.69       108.11 o                         
   2   1   7         95.00        137.80         6.75 o                         
   3   1   7         81.84        114.30        11.71 o                         
   4   1   7       1082.81        962.76        11.04 o                         
   5   1   7         27.76         22.44         4.60 o                         
   6   1   7       1287.75       1218.44        33.24 o                         
   7   1   7        504.82        578.14        45.74 o                         
   8   1   7         50.31         53.40        15.69 o                         
   9   1   7         27.63         27.16        13.29 o                         
 -12   2   7         64.01         78.76        18.26 o                         
 -11   2   7          1.84          1.98         4.83 o                         
 -10   2   7        523.85        548.01        10.75 o                         
  -9   2   7         99.97         74.83         6.31 o                         
  -8   2   7          0.59          0.93         4.95 o                         
  -7   2   7       1392.37       1567.37        16.46 o                         
  -6   2   7        312.32        235.97         8.64 o                         
  -5   2   7       3037.29       3118.88        26.16 o                         
  -4   2   7       1782.65       1741.55        17.14 o                         
  -3   2   7        107.03         86.47         5.80 o                         
  -2   2   7        279.24        393.84         9.29 o                         
  -1   2   7        111.24        262.24         7.70 o                         
   0   2   7       3291.04       3037.21        23.94 o                         
   1   2   7       1843.15       1600.99        15.71 o                         
   2   2   7       3398.16       3245.58        24.98 o                         
   3   2   7        888.26       1062.69        12.01 o                         
   4   2   7         76.33         89.34         7.79 o                         
   5   2   7       1671.64       1702.29        28.52 o                         
   6   2   7        109.49         87.42         5.76 o                         
   7   2   7        919.32        929.89        26.96 o                         
   8   2   7        267.98        275.14        19.74 o                         
   9   2   7          2.42          8.67        13.83 o                         
 -12   3   7          5.32         19.04        20.56 o                         
 -11   3   7         85.59         93.01         8.08 o                         
 -10   3   7         73.69         75.92         7.07 o                         
  -9   3   7        756.90        844.40        21.73 o                         
  -8   3   7        699.33        757.98        11.20 o
[truncated: 411,969 more chars]
