# Supplementary material for: Isolation and structural comparison of RuII-dnp complexes [dnp = 2,6-bis­(1,8-naphthyridin-2-yl)pyridine] with axially or equatorially coordinating NCS ligands
Source: Acta Crystallogr E Crystallogr Commun. 2022 May 6;78(Pt 6):545–9. doi: 10.1107/S2056989022004443 (PMC9431777; doi:10.1107/S2056989022004443)
Supplement: Supplementary file 3 [file e-78-00545-IIsup3.hkl]

data_II                                                                         
_shelx_title ' SampleL-1'                                                       
_shelx_refln_list_code          4                                               
_shelx_F_calc_maximum      372.66                                               
_exptl_crystal_F_000      1440.00                                               
_reflns_d_resolution_high  0.7700                                               
                                                                                
loop_                                                                           
 _space_group_symop_operation_xyz                                               
 'x, y, z'                                                                      
 '-x, y+1/2, -z+1/2'                                                            
 '-x, -y, -z'                                                                   
 'x, -y-1/2, z-1/2'                                                             
                                                                                
_cell_length_a    12.6556                                                       
_cell_length_b    14.0986                                                       
_cell_length_c    17.4421                                                       
_cell_angle_alpha  90.000                                                       
_cell_angle_beta  108.535                                                       
_cell_angle_gamma  90.000                                                       
                                                                                
_shelx_F_squared_multiplier     1.000                                           
                                                                                
loop_                                                                           
 _refln_index_h                                                                 
 _refln_index_k                                                                 
 _refln_index_l                                                                 
 _refln_F_squared_calc                                                          
 _refln_F_squared_meas                                                          
 _refln_F_squared_sigma                                                         
 _refln_observed_status                                                         
   2   0   0      43471.29      44220.96       238.81 o                         
   3   0   0      14232.04      16079.98       113.69 o                         
   4   0   0       6963.88       7071.06        67.72 o                         
   5   0   0      19992.23      20946.93       124.05 o                         
   6   0   0      31770.73      31890.77       158.67 o                         
   7   0   0      12053.10      12667.26       129.89 o                         
   8   0   0       5524.04       5518.63        75.01 o                         
   9   0   0       9918.83      10290.63       120.19 o                         
  10   0   0      10356.11      10087.72       201.13 o                         
  11   0   0       1413.02       1531.82        34.50 o                         
  12   0   0       2573.77       2728.51        64.98 o                         
  13   0   0       2584.63       2640.24        87.62 o                         
  14   0   0        847.32        818.15        35.87 o                         
  15   0   0       3177.09       3265.89       204.28 o                         
   2   1   0        368.13        388.30         6.26 o                         
   3   1   0      25732.96      26997.83       142.66 o                         
   4   1   0       2257.97       2589.46        22.89 o                         
   5   1   0       1568.04       1506.73        21.89 o                         
   6   1   0       1835.89       1862.39        29.65 o                         
   7   1   0         11.06         20.71         8.58 o                         
   8   1   0       5079.51       5197.40        50.52 o                         
   9   1   0       1088.74       1060.37        26.05 o                         
  10   1   0         94.81        108.49        12.06 o                         
  11   1   0        121.91        122.74        16.36 o                         
  12   1   0       2521.99       2461.26        45.11 o                         
  13   1   0        549.93        530.22        34.37 o                         
  14   1   0       3321.73       3434.17        49.63 o                         
  15   1   0         24.22         67.99        17.05 o                         
   1   2   0         18.54         17.92         2.97 o                         
   2   2   0         36.71         30.42         4.49 o                         
   3   2   0         12.26         21.75         5.30 o                         
   4   2   0        109.53        122.17        10.16 o                         
   5   2   0          5.88         14.00         8.09 o                         
   6   2   0        174.34        178.54        15.37 o                         
   7   2   0          8.85          8.48         8.00 o                         
   8   2   0         70.61         92.55        12.69 o                         
   9   2   0         18.38         29.21        10.54 o                         
  10   2   0         19.04         22.95         9.05 o                         
  11   2   0         43.89         33.44        13.11 o                         
  12   2   0        231.52        184.30        24.32 o                         
  13   2   0         25.13         19.31         9.87 o                         
  14   2   0         15.99         27.31        15.71 o                         
  15   2   0         57.93         22.00        14.85 o                         
   1   3   0      37683.82      40110.89       132.20 o                         
   2   3   0        304.63        269.08         6.76 o                         
   3   3   0      34317.68      35647.00       125.24 o                         
   4   3   0          6.62          0.07         4.66 o                         
   5   3   0       2908.53       2611.34        27.16 o                         
   6   3   0       5138.32       5203.63        44.58 o                         
   7   3   0        276.40        270.90        14.80 o                         
   8   3   0       3679.39       3725.51        46.15 o                         
   9   3   0       1734.89       1679.77        27.06 o                         
  10   3   0         11.29         17.71         8.45 o                         
  11   3   0        620.05        574.51        21.89 o                         
  12   3   0       2911.09       3014.17        39.45 o                         
  13   3   0        186.14        160.69        21.84 o                         
  14   3   0       3238.89       3232.90        87.78 o                         
  15   3   0         28.81         29.80        17.73 o                         
   1   4   0       4254.16       4331.66        27.51 o                         
   2   4   0         52.96          9.27         3.52 o                         
   3   4   0         50.00         69.11         7.12 o                         
   4   4   0        229.87        222.21        12.85 o                         
   5   4   0       2749.48       2431.86        25.53 o                         
   6   4   0      19654.69      19788.41       130.62 o                         
   7   4   0       2235.31       2067.10        30.48 o                         
   8   4   0       5943.57       6129.23        60.37 o                         
   9   4   0       3400.90       3582.05        50.78 o                         
  10   4   0       4022.02       3862.15        55.00 o                         
  11   4   0        647.97        629.61        30.02 o                         
  12   4   0       4108.53       4247.23        66.01 o                         
  13   4   0       2380.15       2313.86        59.80 o                         
  14   4   0        872.35        911.57        49.19 o                         
  15   4   0       2152.16       2194.16        58.40 o                         
   1   5   0      20489.53      21571.00        60.41 o                         
   2   5   0        349.25        255.71        12.07 o                         
   3   5   0      19069.99      19401.33       133.03 o                         
   4   5   0        102.05        109.75        16.62 o                         
   5   5   0       1533.59       1592.58        23.97 o                         
   6   5   0       1498.56       1460.58        30.65 o                         
   7   5   0        306.91        301.99        18.97 o                         
   8   5   0       3743.48       3720.93        45.86 o                         
   9   5   0        748.98        697.79        32.12 o                         
  10   5   0         26.49         31.36        10.11 o                         
  11   5   0        355.23        350.11        33.57 o                         
  12   5   0       1042.28       1098.64        41.43 o                         
  13   5   0        144.31        115.16        25.42 o                         
  14   5   0       1916.34       1934.70        54.67 o                         
   0   6   0      10837.15      11773.43       113.55 o                         
   1   6   0       1142.98       1074.94        40.30 o                         
   2   6   0       1134.82       1069.68        13.70 o                         
   3   6   0        255.44        236.86        10.84 o                         
   4   6   0        713.96        769.26        22.26 o                         
   5   6   0         28.97         30.13         6.67 o                         
   6   6   0       1930.19       1922.00        21.19 o                         
   7   6   0       1049.34       1081.00        44.53 o                         
   8   6   0        321.28        307.01        18.90 o                         
   9   6   0       1621.38       1521.51        33.04 o                         
  10   6   0        183.40        192.23        27.74 o                         
  11   6   0          0.19         12.86        11.28 o                         
  12   6   0        106.19         76.68        22.09 o                         
  13   6   0         80.90         91.21        24.69 o                         
  14   6   0         14.28         26.78        13.31 o                         
   1   7   0      29395.61      32217.62       242.77 o                         
   2   7   0        509.04        517.75        20.17 o                         
   3   7   0      29565.57      30618.38        82.49 o                         
   4   7   0       1998.76       1973.47        32.59 o                         
   5   7   0       8434.97       8432.86        74.79 o                         
   6   7   0       9603.15       9971.18        94.62 o                         
   7   7   0        184.84        214.91        17.33 o                         
   8   7   0       5926.07       5989.85        77.33 o                         
   9   7   0       3524.92       3442.83        66.56 o                         
  10   7   0        601.89        612.59        26.53 o                         
  11   7   0        927.85        916.05        31.31 o                         
  12   7   0       5047.03       5340.51        87.88 o                         
  13   7   0         49.49         53.80        23.19 o                         
  14   7   0       3599.54       3614.30        89.39 o                         
   0   8   0     138878.72     154349.22       469.73 o                         
   1   8   0       1558.35       1719.12        30.84 o                         
   2   8   0        577.86        429.04        16.87 o                         
   3   8   0        405.18        341.73        10.72 o                         
   4   8   0       1183.20       1182.99        26.98 o                         
   5   8   0       5144.75       5012.31       119.88 o                         
   6   8   0      10964.32      11151.09       123.96 o                         
   7   8   0       4099.53       4101.70        54.59 o                         
   8   8   0       3768.99       3703.52        65.46 o                         
   9   8   0       3454.69       3654.18        83.26 o                         
  10   8   0       1012.34        903.82        38.23 o                         
  11   8   0       1561.89       1645.54        44.96 o                         
  12   8   0       1885.39       1844.93        85.29 o                         
  13   8   0       2897.51       2985.49        76.37 o                         
  14   8   0         60.84         37.27        17.63 o                         
   1   9   0       6085.69       6504.37        48.41 o                         
   2   9   0        390.33        341.11        16.05 o                         
   3   9   0       5688.91       5740.80        51.69 o                         
   4   9   0        252.75        279.46        23.72 o                         
   5   9   0        471.77        573.71        24.21 o                         
   6   9   0       1773.98       1751.29        50.90 o                         
   7   9   0         69.81         86.63        18.93 o                         
   8   9   0       1614.09       1609.51        34.13 o                         
   9   9   0        129.87         96.18        20.92 o                         
  10   9   0         71.44         54.00        19.95 o                         
  11   9   0        325.86        264.78        47.89 o                         
  12   9   0         31.36         40.04        17.33 o                         
  13   9   0          4.19         16.82        14.26 o                         
   0  10   0       8662.93       9061.08       123.38 o                         
   1  10   0        877.41        870.02        34.20 o                         
   2  10   0        445.72        462.54        25.46 o                         
   3  10   0         94.62        114.59        14.58 o                         
   4  10   0        119.12        134.08        18.83 o                         
   5  10   0        267.52        280.07        30.57 o                         
   6  10   0       2434.41       2338.95        44.48 o                         
   7  10   0        401.72        372.33        40.69 o                         
   8  10   0       1259.44       1337.01        65.30 o                         
   9  10   0       2479.27       2450.78        47.51 o                         
  10  10   0         49.06         23.99        18.26 o                         
  11  10   0         70.57         71.78        28.43 o                         
  12  10   0        540.52        542.00        53.69 o                         
  13  10   0        373.37        310.18        79.19 o                         
   1  11   0      11950.77      12419.66       107.49 o                         
   2  11   0        153.90        131.20        14.53 o                         
   3  11   0       8618.69       8881.47        85.60 o                         
   4  11   0       1143.68       1241.10        37.69 o                         
   5  11   0       2707.82       2623.22        53.88 o                         
   6  11   0       3735.32       3759.28        74.04 o                         
   7  11   0        104.70        159.69        21.11 o                         
   8  11   0       2951.25       3009.16        81.36 o                         
   9  11   0       1936.60       1958.61        68.95 o                         
  10  11   0        332.38        377.30        45.59 o                         
  11  11   0        272.87        222.74        50.57 o                         
  12  11   0       2024.09       2080.31        87.29 o                         
   0  12   0      40519.81      44842.86       695.04 o                         
   1  12   0        570.69        556.18        25.06 o                         
   2  12   0       1027.62       1095.72        27.98 o                         
   3  12   0        303.08        334.01        39.34 o                         
   4  12   0        592.60        671.69        26.67 o                         
   5  12   0       2305.95       2243.71        44.94 o                         
   6  12   0       3953.35       4087.98        55.98 o                         
   7  12   0       1777.75       1761.59        43.47 o                         
   8  12   0       2077.81       2161.12        51.62 o                         
   9  12   0       1663.74       1722.89        57.06 o                         
  10  12   0        110.40         60.47        19.36 o                         
  11  12   0       1038.10       1061.23        64.71 o                         
   1  13   0       1718.19       1711.86        55.26 o                         
   2  13   0        103.62        127.46        21.43 o                         
   3  13   0        572.89        563.07        25.87 o                         
   4  13   0          1.22         10.73        12.50 o                         
   5  13   0        119.98        123.78        22.11 o                         
   6  13   0         90.94         63.60        16.49 o                         
   7  13   0        490.58        437.95        28.14 o                         
   8  13   0        411.88        389.99        44.56 o                         
   9  13   0        100.14         74.20        23.17 o                         
  10  13   0          3.57         46.07        25.20 o                         
   0  14   0       8669.93       8459.63       187.64 o                         
   1  14   0        506.18        518.92        57.28 o                         
   2  14   0       1279.98       1192.42        41.14 o                         
   3  14   0        379.01        433.44        41.16 o                         
   4  14   0        687.16        679.36        27.86 o                         
   5  14   0        160.83        147.57        32.34 o                         
   6  14   0       1316.16       1269.39        46.17 o                         
   7  14   0        957.09        978.09        41.43 o                         
   8  14   0        556.86        555.03        37.72 o                         
   9  14   0       2232.72       2239.88       126.69 o                         
  10  14   0         11.75         32.25        20.44 o                         
   1  15   0       8428.71       8187.53       210.89 o                         
   2  15   0         18.51         35.40        15.61 o                         
   3  15   0       5241.70       5428.02        93.86 o                         
   4  15   0        780.62        644.08        44.95 o                         
   5  15   0       2346.15       2476.75        74.76 o                         
   6  15   0       2122.52       2068.24        59.17 o                         
   7  15   0        238.81        177.84        29.92 o                         
   8  15   0       2185.32       2271.83       136.60 o                         
   0  16   0      11349.00      12148.64       362.16 o                         
   1  16   0        541.40        494.04        49.33 o                         
   2  16   0        923.91       1024.03        37.67 o                         
   3  16   0          1.67          6.72        14.18 o                         
   4  16   0        541.51        540.76        30.27 o                         
   5  16   0        416.75        485.82        55.31 o                         
   6  16   0       1302.48       1324.85        59.28 o                         
   7  16   0        358.98        269.55        51.38 o                         
   1  17   0        261.90        155.59        30.35 o                         
   2  17   0          0.90         26.69        14.95 o                         
   3  17   0         34.76         35.04        15.57 o                         
   4  17   0        184.64        189.51        35.96 o                         
   5  17   0         18.55         36.15        20.30 o                         
   0  18   0       3182.97       2866.85       160.21 o                         
   1  18   0         82.05         81.63        23.26 o                         
   2  18   0        411.16        389.77        43.77 o                         
 -15   1   1        199.57        121.60        34.66 o                         
 -14   1   1       2212.80       2306.16        59.87 o                         
 -13   1   1        159.38        176.42        26.22 o                         
 -12   1   1       5018.29       4815.11        84.62 o                         
 -11   1   1        448.85        467.10        21.55 o                         
 -10   1   1       5421.38       5325.47        54.77 o                         
  -9   1   1         33.18         30.04         7.72 o                         
  -8   1   1       3431.64       3521.35        44.32 o                         
  -7   1   1        251.50        324.88        17.94 o                         
  -6   1   1       6902.76       6692.95        51.14 o                         
  -5   1   1      16891.97      17105.29        58.43 o                         
  -4   1   1      18268.06      18524.96       102.94 o                         
  -3   1   1       7934.37       8425.22        23.52 o                         
  -2   1   1       1200.50       1453.73        13.78 o                         
   2   1   1       3131.25       3512.20        24.78 o                         
   3   1   1      43297.40      47450.27       149.98 o                         
   4   1   1       1483.99       1598.98        22.22 o                         
   5   1   1      14916.35      15744.16        57.99 o                         
   6   1   1       9462.26      10146.01        44.73 o                         
   7   1   1       9737.33      10150.17        53.11 o                         
   8   1   1       1682.04       1847.85        31.08 o                         
   9   1   1       8130.68       8166.08        73.04 o                         
  10   1   1        175.81        204.45        23.03 o                         
  11   1   1       1193.47       1173.60        28.01 o                         
  12   1   1       4620.89       4716.85        62.15 o                         
  13   1   1        437.04        476.43        26.43 o                         
  14   1   1        490.56        372.98        26.85 o                         
  15   1   1         61.31         51.65        22.40 o                         
 -15   2   1       2417.61       2394.54        96.89 o                         
 -14   2   1         28.16         28.29        13.24 o                         
 -13   2   1       7238.60       7310.86        97.74 o                         
 -12   2   1        202.59        163.61        21.90 o                         
 -11   2   1       3583.32       3551.26        62.91 o                         
 -10   2   1       2948.85       2834.59        47.73 o                         
  -9   2   1      11475.13      11281.90        92.14 o                         
  -8   2   1       8091.26       7805.32        82.10 o                         
  -7   2   1      13917.20      13100.50        64.31 o                         
  -6   2   1         26.69         27.41         9.62 o                         
  -5   2   1       1952.01       2136.03        23.65 o                         
  -4   2   1        282.80        224.24        10.90 o                         
  -3   2   1        956.78       1057.19        10.78 o                         
  -2   2   1      10430.34      11551.97        42.08 o                         
  -1   2   1       9105.53       9736.34        21.86 o                         
   0   2   1      48562.57      53249.71       229.52 o                         
   1   2   1       5060.94       5014.44        22.70 o                         
   2   2   1      16381.19      19733.11        58.50 o                         
   3   2   1       2144.43       2028.59        16.95 o                         
   4   2   1      14761.88      14794.96        86.96 o                         
   5   2   1        118.10        156.55        20.56 o                         
   6   2   1      20652.43      21490.83       148.33 o                         
   7   2   1       1777.21       1739.34        28.90 o                         
   8   2   1       3487.63       3806.16        52.00 o                         
   9   2   1       1894.94       1997.92        32.80 o                         
  10   2   1       3138.67       3161.96        47.64 o                         
  11   2   1         52.75         61.62        12.79 o                         
  12   2   1       4328.46       4140.23        55.55 o                         
  13   2   1       3194.32       3230.03        59.89 o                         
  14   2   1         61.56         60.11        15.80 o                         
  15   2   1       1352.74       1237.72        69.46 o                         
 -15   3   1         99.91         96.49        27.37 o                         
 -14   3   1        878.30        848.16        34.84 o                         
 -13   3   1          4.51         24.01        14.90 o                         
 -12   3   1       1407.39       1347.67        26.07 o                         
 -11   3   1        197.61        230.80        28.33 o                         
 -10   3   1       2808.32       2879.64        46.01 o                         
  -9   3   1         22.16         19.25         9.60 o                         
  -8   3   1        823.82        871.77        37.02 o                         
  -7   3   1        827.97        906.88        20.49 o                         
  -6   3   1       1457.31       1384.92        19.98 o                         
  -5   3   1       7545.98       7396.45        55.02 o                         
  -4   3   1      13116.98      12941.72        37.08 o                         
  -3   3   1        891.97        983.31        15.59 o                         
  -2   3   1        635.12        793.30        17.85 o                         
  -1   3   1      34236.87      36275.35        92.20 o                         
   0   3   1        191.27        167.70         6.67 o                         
   1   3   1       2503.58       2509.82        16.63 o                         
   2   3   1        610.67        634.80        12.43 o                         
   3   3   1      14445.11      15666.44        60.27 o                         
   4   3   1       1014.79       1047.05        14.72 o                         
   5   3   1       3730.26       4037.93        36.06 o                         
   6   3   1       7786.94       8382.11        63.01 o                         
   7   3   1       3237.93       3233.91        37.33 o                         
   8   3   1        274.76        357.93        13.95 o                         
   9   3   1       1813.38       1912.65        34.79 o                         
  10   3   1        345.43        320.07        29.59 o                         
  11   3   1        398.95        431.17        23.81 o                         
  12   3   1       1622.76       1657.34        30.62 o                         
  13   3   1        561.17        651.40        48.41 o                         
  14   3   1        154.63         78.08        19.14 o                         
  15   3   1         10.25         19.64        17.19 o                         
 -15   4   1        170.49        112.80        27.31 o                         
 -14   4   1          1.23         19.39        11.41 o                         
 -13   4   1         59.39         21.92        12.57 o                         
 -12   4   1          1.95         32.45        14.15 o                         
 -11   4   1        604.13        504.25        19.22 o                         
 -10   4   1         31.83         35.94        11.23 o                         
  -9   4   1        713.75        739.75        20.94 o                         
  -8   4   1        158.94        164.16        22.19 o                         
  -7   4   1         60.48         74.59        10.79 o                         
  -6   4   1        253.04        273.07        14.80 o                         
  -5   4   1         13.42         10.86         4.66 o                         
  -4   4   1        419.66        403.59        15.94 o                         
  -3   4   1        992.38        917.06        22.51 o                         
  -2   4   1        533.13        536.35        10.49 o                         
  -1   4   1        594.40        515.12        20.78 o                         
   0   4   1       6984.50       7029.39        58.36 o                         
   1   4   1        244.20        209.20         9.75 o                         
   2   4   1         96.74        120.57        12.54 o                         
   3   4   1        206.71        194.13        16.33 o                         
   4   4   1          6.90          8.92         3.89 o                         
   5   4   1         19.68         18.75         8.37 o                         
   6   4   1        368.73        319.36        18.91 o                         
   7   4   1        851.44        780.35        16.23 o                         
   8   4   1        530.14        487.47        18.37 o                         
   9   4   1        465.00        437.75        24.50 o                         
  10   4   1        358.44        365.70        21.70 o                         
  11   4   1         89.23         55.73        13.68 o                         
  12   4   1        179.97        152.84        24.85 o                         
  13   4   1        152.14         76.64        31.13 o                         
  14   4   1         33.77         38.04        15.46 o                         
 -15   5   1        119.20         99.27        24.89 o                         
 -14   5   1       2221.20       2348.79        90.97 o                         
 -13   5   1        403.76        374.77        46.57 o                         
 -12   5   1       4403.51       4414.23        72.11 o                         
 -11   5   1         78.09         89.02        16.76 o                         
 -10   5   1       3254.40       3147.10        86.24 o                         
  -9   5   1          1.46         12.66         5.38 o                         
  -8   5   1       2108.76       2174.26        30.07 o                         
  -7   5   1        308.27        318.24        14.80 o                         
  -6   5   1       3684.36       3213.06        33.95 o                         
  -5   5   1       7554.21       7287.80        57.41 o                         
  -4   5   1       5307.58       4936.15       100.06 o                         
  -3   5   1       4415.51       4290.12        54.96 o                         
  -2   5   1       1182.12       1180.08        14.96 o                         
  -1   5   1      17271.18      18045.31        64.16 o                         
   0   5   1       5892.45       6250.37        70.22 o                         
   1   5   1       9933.11       9208.25        34.63 o                         
   2   5   1       2651.84       2564.31        22.90 o                         
   3   5   1      13925.49      13995.17        57.60 o                         
   4   5   1        381.88        359.20        11.92 o                         
   5   5   1       4625.42       4662.32        42.49 o                         
   6   5   1       3278.36       3415.00        36.83 o                         
   7   5   1       4449.84       4568.26        51.86 o                         
   8   5   1       1203.73       1211.63        19.44 o                         
   9   5   1       6593.45       6632.11        85.63 o                         
  10   5   1        350.66        352.31        22.44 o                         
  11   5   1        416.64        474.78        27.24 o                         
  12   5   1       3793.82       3793.23        74.84 o                         
  13   5   1        191.14        250.05        31.20 o                         
  14   5   1        356.26        222.86        48.08 o                         
 -14   6   1          0.29         29.93        13.00 o                         
 -13   6   1       4940.33       5059.11        90.44 o                         
 -12   6   1        430.02        391.03        46.10 o                         
 -11   6   1       2238.88       2213.83        45.36 o                         
 -10   6   1       3483.58       3458.00        77.27 o                         
  -9   6   1       8794.44       8722.24        78.36 o                         
  -8   6   1       4155.70       4058.45        37.23 o                         
  -7   6   1      11148.16      11064.52        88.14 o                         
  -6   6   1        373.95        359.63        21.76 o                         
  -5   6   1       3522.16       3880.60        53.43 o                         
  -4   6   1       2362.59       2224.46        30.42 o                         
  -3   6   1       2757.83       2709.81        27.92 o                         
  -2   6   1      33335.19      35038.42       167.17 o                         
  -1   6   1      23621.83      23800.88       140.53 o                         
   0   6   1     103024.41     114931.28       495.13 o                         
   1   6   1       4171.70       4518.48        38.31 o                         
   2   6   1       3754.47       3554.34        27.97 o                         
   3   6   1       2704.82       2620.53        23.82 o                         
   4   6   1      23326.91      24072.44        62.12 o                         
   5   6   1       1378.30       1577.72        26.17 o                         
   6   6   1      18709.77      20147.01       121.84 o                         
   7   6   1       4346.22       4450.65        47.66 o                         
   8   6   1       3329.91       3639.62        53.10 o                         
   9   6   1       4821.75       4821.03        76.13 o                         
  10   6   1        913.97        939.09        25.46 o                         
  11   6   1        632.13        547.87        24.78 o                         
  12   6   1       1731.15       1700.06        48.11 o                         
  13   6   1       2651.85       2790.80        78.38 o                         
  14   6   1        160.22        232.11        30.36 o                         
 -14   7   1        700.38        567.19        51.02 o                         
 -13   7   1        143.54        140.33        33.18 o                         
 -12   7   1        548.35        597.85        35.13 o                         
 -11   7   1        385.80        318.55        32.90 o                         
 -10   7   1       4057.51       4182.23        67.40 o                         
  -9   7   1        102.20         95.70        20.87 o                         
  -8   7   1       1082.26       1084.38        28.60 o                         
  -7   7   1         58.75         74.86        16.12 o                         
  -6   7   1         44.52         76.77        14.63 o                         
  -5   7   1       4002.81       3783.04        46.86 o                         
  -4   7   1       2778.70       2735.85        45.07 o                         
  -3   7   1         14.42         35.31         9.63 o                         
  -2   7   1        407.67        414.59        11.87 o                         
  -1   7   1      17893.40      19067.10        78.54 o                         
   0   7   1        686.99        528.99        21.89 o                         
   1   7   1        820.54        831.26        22.93 o                         
   2   7   1        182.16        152.75        14.65 o                         
   3   7   1        385.55        436.00        23.27 o                         
   4   7   1        524.83        495.15        16.89 o                         
   5   7   1        505.81        522.62        17.02 o                         
   6   7   1        889.37        861.41        27.12 o                         
   7   7   1       2668.28       2661.85        61.35 o                         
   8   7   1         61.25         65.92        18.41 o                         
   9   7   1        293.07        356.52        30.44 o                         
  10   7   1        129.14        106.42        19.99 o                         
  11   7   1         45.45         51.43        20.25 o                         
  12   7   1       1098.12       1219.54        39.33 o                         
  13   7   1        639.07        739.75        48.31 o                         
  14   7   1        448.75        381.39        67.19 o                         
 -14   8   1          2.37         82.55        55.50 o                         
 -13   8   1        363.57        327.45        35.85 o                         
 -12   8   1        183.38        185.29        38.51 o                         
 -11   8   1       1037.69        993.78        50.53 o                         
 -10   8   1         17.39         23.26        13.62 o                         
  -9   8   1        752.03        789.54        34.30 o                         
  -8   8   1        127.70        115.66        19.33 o                         
  -7   8   1         31.23         31.75        10.50 o                         
  -6   8   1        160.86        188.81        25.91 o                         
  -5   8   1        970.17        951.97        24.69 o                         
  -4   8   1         15.73         14.05         9.57 o                         
  -3   8   1       2136.55       1983.70        38.21 o                         
  -2   8   1         79.33        121.24        12.22 o                         
  -1   8   1        621.07        569.58        31.26 o                         
   0   8   1       7301.57       7150.57        79.77 o                         
   1   8   1        848.04        881.52        22.64 o                         
   2   8   1         39.62         27.37         8.43 o                         
   3   8   1        794.72        754.06        14.21 o                         
   4   8   1       1024.95        999.06        20.83 o                         
   5   8   1        278.53        304.83        25.65 o                         
   6   8   1       1021.49        937.56        22.29 o                         
   7   8   1       1821.69       1786.20        41.76 o                         
   8   8   1       1010.07        997.65        27.25 o                         
   9   8   1        248.45        284.37        34.82 o                         
  10   8   1        294.39        258.24        34.77 o                         
  11   8   1         26.41         34.23        19.01 o                         
  12   8   1       1076.69       1044.90        47.90 o                         
  13   8   1        522.34        527.55        39.06 o                         
 -13   9   1        466.93        507.01        50.17 o                         
 -12   9   1       4527.42       4865.88       135.55 o                         
 -11   9   1         57.88         46.27        16.36 o                         
 -10   9   1       2158.18       2189.21        38.77 o                         
  -9   9   1         19.01         31.72        14.92 o                         
  -8   9   1       1529.98       1531.62        32.71 o                         
  -7   9   1         10.53         16.07        11.17 o                         
  -6   9   1       3116.27       3056.25        54.09 o                         
  -5   9   1       5576.36       5411.52        62.17 o                         
  -4   9   1       2508.00       2445.52        45.46 o                         
  -3   9   1       5823.51       5976.26        54.06 o                         
  -2   9   1        441.85        464.27        16.61 o                         
  -1   9   1       7509.82       7971.37        58.10 o                         
   0   9   1       4162.34       4356.71        50.63 o                         
   1   9   1       7360.28       7297.53        56.58 o                         
   2   9   1       2174.60       2129.10        53.92 o                         
   3   9   1       8400.89       8649.31        82.16 o                         
   4   9   1        142.00        110.14        17.52 o                         
   5   9   1       3250.94       3348.42        47.32 o                         
   6   9   1       1502.10       1504.99        44.25 o                         
   7   9   1       1768.57       1774.19        42.96 o                         
   8   9   1        942.98        982.68        26.91 o                         
   9   9   1       4435.85       4451.19       110.33 o                         
  10   9   1        263.34        315.58        33.83 o                         
  11   9   1        437.10        492.19        50.88 o                         
  12   9   1       3233.66       3259.85        92.46 o                         
  13   9   1        172.35        156.26        36.23 o                         
 -13  10   1       3025.23       3273.52       109.84 o                         
 -12  10   1         11.79         26.72        18.69 o                         
 -11  10   1        662.26        764.41        37.10 o                         
 -10  10   1        808.14        743.03        36.78 o                         
  -9  10   1       1813.19       1805.14        57.25 o                         
  -8  10   1       2257.67       2261.54        51.48 o                         
  -7  10   1       1940.67       1889.57        34.49 o                         
  -6  10   1        815.35        829.82        22.40 o                         
  -5  10   1         99.80        101.50        26.07 o                         
  -4  10   1       1663.73       1646.29        26.69 o                         
  -3  10   1         37.55         51.55         7.28 o                         
  -2  10   1      10235.90      10943.79        98.24 o                         
  -1  10   1       4963.77       4928.46        53.78 o                         
   0  10   1      23853.71      25962.81       192.83 o                         
   1  10   1       2002.12       2047.99        41.41 o                         
   2  10   1        660.72        592.33        18.67 o                         
   3  10   1        168.67        175.55        18.18 o                         
   4  10   1       6843.66       7029.95        92.05 o                         
   5  10   1          0.80         18.65        12.00 o                         
   6  10   1       5455.83       5579.47        56.63 o                         
   7  10   1        471.77        499.80        24.89 o                         
   8  10   1       1579.41       1721.60        45.02 o                         
   9  10   1       1169.62       1138.44        41.58 o                         
  10  10   1        519.10        590.26        56.40 o                         
  11  10   1        208.34        194.85        28.35 o                         
  12  10   1       1162.21       1102.70        61.57 o                         
 -12  11   1         16.19         11.18        11.34 o                         
 -11  11   1       1015.97       1057.10        51.64 o                         
 -10  11   1       2180.87       2255.70        68.48 o                         
  -9  11   1        277.68        268.46        36.47 o                         
  -8  11   1        335.36        309.68        33.84 o                         
  -7  11   1        173.83        162.53        30.09 o                         
  -6  11   1        949.30        971.26        33.63 o                         
  -5  11   1        907.45        985.20        25.13 o                         
  -4  11   1        456.35        514.58        25.94 o                         
  -3  11   1         32.62         32.54        11.91 o                         
  -2  11   1         35.53         25.71         9.21 o                         
  -1  11   1       5660.36       5924.62        96.80 o                         
   0  11   1        866.50        809.12        33.03 o                         
   1  11   1         30.12         52.15        14.25 o                         
   2  11   1         51.01         40.91         8.01 o                         
   3  11   1        168.51        139.09        19.60 o                         
   4  11   1       1005.96        988.06        25.61 o                         
   5  11   1         24.16         35.84        11.49 o                         
   6  11   1         20.95         17.16        11.09 o                         
   7  11   1        968.59        900.58        29.82 o                         
   8  11   1          6.97         18.13        15.57 o                         
   9  11   1         41.64         59.65        18.79 o                         
  10  11   1        164.40         96.84        29.63 o                         
  11  11   1          0.15         14.96        12.19 o                         
  12  11   1        334.60        233.07        78.28 o                         
 -11  12   1        665.40        704.64        65.97 o                         
 -10  12   1         41.48         31.67        20.06 o                         
  -9  12   1        888.08        924.22        32.82 o                         
  -8  12   1         22.59         28.52         9.68 o                         
  -7  12   1         79.94         86.88        19.74 o                         
  -6  12   1        233.59        260.17        40.06 o                         
  -5  12   1       1860.63       1805.96        60.26 o                         
  -4  12   1         80.75         73.24        14.34 o                         
  -3  12   1       2190.91       2190.05        42.92 o                         
  -2  12   1         12.34         21.16        10.01 o                         
  -1  12   1        629.93        625.96        24.91 o                         
   0  12   1       6700.64       7196.23       125.65 o                         
   1  12   1        407.89        378.67        24.14 o                         
   2  12   1        214.40        230.77        30.17 o                         
   3  12   1        470.76        422.50        29.36 o                         
   4  12   1       1583.16       1561.93        49.07 o                         
   5  12   1        397.05        372.83        29.46 o                         
   6  12   1       1474.56       1528.79        36.07 o                         
   7  12   1       2236.97       2284.08        53.58 o                         
   8  12   1       1114.51       1160.64        72.62 o                         
   9  12   1        414.56        456.12        38.12 o                         
  10  12   1        438.10        352.00        46.95 o                         
  11  12   1         84.58        104.44        26.44 o                         
 -11  13   1         48.88         61.98        22.16 o                         
 -10  13   1       2505.32       2635.46        89.06 o                         
  -9  13   1        212.25        188.09        38.92 o                         
  -8  13   1       2186.59       2219.58        53.69 o                         
  -7  13   1        355.95        337.68        44.85 o                         
  -6  13   1       3055.18       3183.37        80.50 o                         
  -5  13   1       4366.33       4323.92        68.57 o                         
  -4  13   1       1591.30       1565.15        37.38 o                         
  -3  13   1       4573.08       4539.13        74.16 o                         
  -2  13   1        288.45        316.08        39.39 o                         
  -1  13   1       4600.87       4625.95        66.65 o                         
   0  13   1       2130.48       2129.92        41.97 o                         
   1  13   1       4663.00       4823.57        68.21 o                         
   2  13   1       1098.56       1073.95        55.05 o                         
   3  13   1       5249.65       5311.01        74.84 o                         
   4  13   1         29.53         61.56        15.95 o                         
   5  13   1       4098.54       4292.65        62.64 o                         
   6  13   1        927.34        932.18        30.38 o                         
   7  13   1       2103.52       2073.87        49.77 o                         
   8  13   1       1249.80       1266.14        59.62 o                         
   9  13   1       3734.55       3743.56       103.85 o                         
  10  13   1        362.82        330.13        32.80 o                         
 -10  14   1        394.05        285.99        57.66 o                         
  -9  14   1       1476.96       1407.56        60.57 o                         
  -8  14   1        252.05        289.11        48.61 o                         
  -7  14   1       3067.68       3229.61        76.69 o                         
  -6  14   1        550.02        559.57        27.60 o                         
  -5  14   1       1415.39       1313.26        49.12 o                         
  -4  14   1       1915.19       1901.20        39.20 o                         
  -3  14   1        392.26        365.76        27.90 o                         
  -2  14   1       6013.81       6114.29        89.94 o                         
  -1  14   1       2026.65       1937.11        42.14 o                         
   0  14   1      10495.42      10336.41       147.82 o                         
   1  14   1       1152.74       1108.21        36.27 o                         
   2  14   1       1831.67       1687.22        34.46 o                         
   3  14   1        314.92        334.32        37.89 o                         
   4  14   1       5484.48       5564.52        83.80 o                         
   5  14   1        496.78        508.16        40.80 o                         
   6  14   1       2990.30       2934.17        55.29 o                         
   7  14   1        885.62        866.84        32.95 o                         
   8  14   1       1172.41       1141.78        52.12 o                         
   9  14   1        830.02        755.58        36.63 o                         
  -9  15   1        225.22        175.40        41.03 o                         
  -8  15   1         47.33         40.86        21.42 o                         
  -7  15   1          1.14         37.58        13.05 o                         
  -6  15   1        343.45        311.17        35.90 o                         
  -5  15   1         31.77         60.84        17.25 o                         
  -4  15   1        391.45        426.56        42.89 o                         
  -3  15   1         39.73         63.92        17.96 o                         
  -2  15   1         18.27         27.41        11.52 o                         
  -1  15   1       1979.15       1873.67       110.40 o                         
   0  15   1        626.95        616.77        78.92 o                         
   1  15   1          1.15         42.95        24.71 o                         
   2  15   1          5.02         39.41        10.18 o                         
   3  15   1         67.03         85.19        20.10 o                         
   4  15   1         91.25         51.32        15.96 o                         
   5  15   1         78.73         89.96        22.58 o                         
   6  15   1        224.63        166.87        32.37 o                         
   7  15   1        191.97        198.31        34.34 o                         
   8  15   1         11.36         40.77        19.92 o                         
  -7  16   1         28.68         46.72        29.87 o                         
  -6  16   1       1091.97       1197.46        46.16 o                         
  -5  16   1        360.74        346.95        34.86 o                         
  -4  16   1        283.10        226.87        39.49 o                         
  -3  16   1        581.39        665.81        87.63 o                         
  -2  16   1         32.05         43.05        23.87 o                         
  -1  16   1        289.96        254.78        55.34 o                         
   0  16   1       4343.07       4391.97       107.75 o                         
   1  16   1        212.22        181.45        34.20 o                         
   2  16   1         72.44         61.06        23.70 o                         
   3  16   1        384.20        342.79        41.47 o                         
   4  16   1        532.48        456.41        44.50 o                         
   5  16   1          9.83         27.38        13.39 o                         
   6  16   1       1389.23       1527.19        86.67 o                         
   7  16   1        551.26        512.60        44.44 o                         
  -5  17   1        726.16        697.63        67.92 o                         
  -4  17   1       1043.44       1099.67        75.45 o                         
  -3  17   1        971.38        885.39        43.86 o                         
  -2  17   1        717.97        727.73        46.78 o                         
  -1  17   1       3003.02       2790.01        77.19 o                         
   0  17   1       1037.34        962.99        63.32 o                         
   1  17   1       2920.22       3201.31        81.91 o                         
   2  17   1         74.83         28.53        19.78 o                         
   3  17   1       1601.55       1535.27        65.63 o                         
   4  17   1        143.12        142.73        31.64 o                         
   5  17   1       1592.70       1390.38        74.40 o                         
  -3  18   1          7.88         25.02        23.16 o                         
  -2  18   1        878.36        798.32        47.72 o                         
  -1  18   1        262.41        207.12        47.81 o                         
   0  18   1       1591.97       1429.78        99.05 o                         
   1  18   1        235.65        110.71        31.35 o                         
   2  18   1         94.51         61.82        21.37 o                         
 -15   0   2       4108.85       4194.14       110.01 o                         
 -14   0   2       2148.64       2158.90        72.17 o                         
 -13   0   2        906.54        926.45        41.28 o                         
 -12   0   2       1702.99       1709.09        35.13 o                         
 -11   0   2       7670.08       7732.52       137.03 o                         
 -10   0   2         93.40        105.90        21.92 o                         
  -9   0   2      16172.80      16388.60       174.21 o                         
  -8   0   2          0.62          3.80        10.65 o                         
  -7   0   2        756.32        677.63        27.95 o                         
  -6   0   2       5618.31       5868.14        68.68 o                         
  -5   0   2      14747.36      15012.57       149.63 o                         
  -4   0   2      14420.77      14573.58        70.82 o                         
  -3   0   2      61180.14      65880.73       174.32 o                         
  -2   0   2      26973.53      28802.73       120.84 o                         
   1   0   2       1130.17       1142.07        10.24 o                         
   2   0   2      68668.16      78144.59       289.46 o                         
   3   0   2      16377.10      16492.69        64.04 o                         
   4   0   2      42971.89      47537.67       163.72 o                         
   5   0   2       1850.77       2130.63        35.24 o                         
   6   0   2      30835.53      32505.96       218.95 o                         
   7   0   2      19880.90      19966.06       166.61 o                         
   8   0   2      28144.41      29356.60       173.56 o                         
   9   0   2        186.85        288.85        28.85 o                         
  10   0   2       2765.44       2762.72        62.94 o                         
  11   0   2       3433.12       3356.46        61.67 o                         
  12   0   2       5386.03       5642.29       102.47 o                         
  13   0   2       6499.91       6905.54       176.66 o                         
  14   0   2        850.40        780.27        78.22 o                         
  15   0   2       1576.96       1467.69       106.09 o                         
 -15   1   2        722.80        651.73        30.36 o                         
 -14   1   2       2120.16       2050.64        45.55 o                         
 -13   1   2        225.78        162.86        27.67 o                         
 -12   1   2       3980.81       4056.88        50.38 o                         
 -11   1   2       4025.53       3960.88        56.53 o                         
 -10   1   2       2349.93       2269.43        40.56 o                         
  -9   1   2        348.00        418.63        18.01 o                         
  -8   1   2       2884.58       2711.60        35.28 o                         
  -7   1   2       6686.72       6846.80        64.50 o                         
  -6   1   2      13533.44      12930.79        86.89 o                         
  -5   1   2       3592.62       3788.95        31.95 o                         
  -4   1   2        110.08         86.30        11.08 o                         
  -3   1   2        138.30        243.91         7.70 o                         
  -2   1   2          1.88          9.77         2.67 o                         
   1   1   2       2001.58       2506.26        15.54 o                         
   2   1   2        284.11        364.82        11.93 o                         
   3   1   2       2719.45       2887.59        28.39 o                         
   4   1   2         30.20         18.92         7.89 o                         
   5   1   2       3372.61       2986.46        42.19 o                         
   6   1   2       2371.16       2343.95        27.76 o                         
   7   1   2       4225.05       4460.29        55.83 o                         
   8   1   2        816.22        814.34        22.11 o                         
   9   1   2       9794.65       9841.86        82.25 o                         
  10   1   2        684.52        646.40        23.58 o                         
  11   1   2        654.42        725.34        23.21 o                         
  12   1   2        732.27        663.25        23.04 o                         
  13   1   2        984.30        852.45        38.21 o                         
  14   1   2        602.02        610.47        39.52 o                         
  15   1   2        400.75        211.28        60.58 o                         
 -15   2   2         13.60         20.72        10.17 o                         
 -14   2   2          7.87         32.24        14.82 o                         
 -13   2   2         36.20         22.66         7.20 o                         
 -12   2   2         83.71         62.12        17.01 o                         
 -11   2   2         25.83         29.28        10.43 o                         
 -10   2   2         59.21         46.73        11.25 o                         
  -9   2   2          0.37         11.81         8.17 o                         
  -8   2   2        154.27        185.58        20.06 o                         
  -7   2   2         18.13         20.81         7.32 o                         
  -6   2   2          3.74         16.10         7.37 o                         
  -5   2   2        178.72        175.60        13.57 o                         
  -4   2   2        123.36        133.78        11.06 o                         
  -3   2   2         36.65         33.04         5.90 o                         
  -2   2   2         25.81         36.29         4.62 o                         
  -1   2   2         12.03         13.36         2.54 o                         
   0   2   2        418.29        358.22         6.06 o                         
   1   2   2        226.95        206.32         5.53 o                         
   2   2   2        397.24        421.15         8.53 o                         
   3   2   2        476.40        550.80        13.32 o                         
   4   2   2        178.46        177.42        17.98 o                         
   5   2   2         66.90         70.87        16.49 o                         
   6   2   2        326.96        288.07        14.83 o                         
   7   2   2          7.67         11.11         7.53 o                         
   8   2   2         31.84         43.82        10.80 o                         
   9   2   2        242.34        228.49        24.26 o                         
  10   2   2         24.71         30.47         9.01 o                         
  11   2   2         60.35         38.12        12.51 o                         
  12   2   2        365.43        346.84        38.90 o                         
  13   2   2         45.35         37.23        14.12 o                         
  14   2   2         27.93         19.08        13.69 o                         
 -15   3   2        784.49        725.03        58.25 o                         
 -14   3   2       3314.79       3458.88        61.74 o                         
 -13   3   2          2.19         34.69        13.49 o                         
 -12   3   2       4861.59       4938.40        61.10 o                         
 -11   3   2        896.53        876.31        23.76 o                         
 -10   3   2        883.04        867.95        23.20 o                         
  -9   3   2        304.28        318.06        18.70 o                         
  -8   3   2       2502.24       2330.31        28.33 o                         
  -7   3   2       5005.60       5219.86        50.34 o                         
  -6   3   2      16783.40      16325.65        63.39 o                         
  -5   3   2       4964.07       5249.41        40.03 o                         
  -4   3   2        187.33        160.95        10.76 o                         
  -3   3   2         22.13          6.50         3.09 o                         
  -2   3   2          3.41          8.34         3.02 o                         
  -1   3   2       5467.82       5914.74        33.16 o                         
   0   3   2       7509.85       7490.07        36.05 o                         
   1   3   2       3587.39       3641.72        23.02 o                         
   2   3   2        604.69        669.59        11.19 o                         
   3   3   2        140.52         82.14        10.63 o                         
   4   3   2        911.55        920.32        15.89 o                         
   5   3   2       3736.48       3429.61        47.36 o                         
   6   3   2        860.56        849.24        23.12 o                         
   7   3   2       4494.65       4556.75        46.31 o                         
   8   3   2       1099.30       1141.84        28.41 o                         
   9   3   2       8903.06       9212.21        80.79 o                         
  10   3   2        198.08        214.09        24.54 o                         
  11   3   2        564.31        639.73        19.28 o                         
  12   3   2        415.09        352.96        39.88 o                         
  13   3   2        867.99        837.33        39.24 o                         
  14   3   2        739.66        752.71        61.43 o                         
 -15   4   2       3246.90       3244.82       148.19 o                         
 -14   4   2       1637.67       1645.82        46.27 o                         
 -13   4   2       1453.31       1392.34        30.31 o                         
 -12   4   2        542.15        574.98        31.83 o                         
 -11   4   2       7364.80       7395.62        84.61 o                         
 -10   4   2        834.16        852.48        24.74 o                         
  -9   4   2      11241.67      11274.93        92.85 o                         
  -8   4   2        334.49        390.79        16.13 o                         
  -7   4   2         68.53         24.69         7.98 o                         
  -6   4   2       5891.68       6232.76        59.58 o                         
  -5   4   2       3918.74       3762.91        30.02 o                         
  -4   4   2      10660.10      10561.70        57.92 o                         
  -3   4   2       6997.23       6258.51        51.13 o                         
  -2   4   2       3487.04       3675.20        29.35 o                         
  -1   4   2       4296.25       4952.52        51.29 o                         
   0   4   2        814.10       1093.98        16.20 o                         
   1   4   2       1621.54       1590.77        19.45 o                         
   2   4   2       4220.87       3958.69        28.01 o                         
   3   4   2      10914.45      10860.91        44.64 o                         
   4   4   2       6463.63       6304.29        54.80 o                         
   5   4   2          2.61         11.30         4.99 o                         
   6   4   2       9031.93       8967.85        66.65 o                         
   7   4   2       5217.60       4862.16       103.91 o                         
   8   4   2      17026.09      17867.12       135.55 o                         
   9   4   2       1350.53       1207.33        24.50 o                         
  10   4   2       3189.50       3090.12        57.05 o                         
  11   4   2        583.38        631.83        29.50 o                         
  12   4   2       6096.27       6515.77       101.55 o                         
  13   4   2       3806.16       4115.84        73.54 o                         
  14   4   2        835.01        914.37        60.13 o                         
 -15   5   2         54.61         29.87        17.11 o                         
 -14   5   2       1014.78        995.90        31.93 o                         
 -13   5   2         13.97         19.62        12.34 o                         
 -12   5   2       2825.38       2746.64        42.37 o                         
 -11   5   2       2500.22       2496.44        45.83 o                         
 -10   5   2       2405.17       2297.25        60.44 o                         
  -9   5   2          1.51         16.77         7.40 o                         
  -8   5   2        786.48        698.53        19.35 o                         
  -7   5   2       3725.62       3968.49        40.26 o                         
  -6   5   2       6261.97       5796.67        54.67 o                         
  -5   5   2        453.94        498.75        18.07 o                         
  -4   5   2       1725.83       1772.60        30.84 o                         
  -3   5   2         15.77         23.89        10.30 o                         
  -2   5   2        429.54        449.40        16.91 o                         
  -1   5   2       4919.07       4795.18        57.81 o                         
   0   5   2        160.13         52.13         9.63 o                         
   1   5   2       1821.80       1916.73        28.77 o                         
   2   5   2        218.45        208.57         9.72 o                         
   3   5   2        387.01        405.19        12.38 o                         
   4   5   2        226.86        196.41        15.89 o                         
   5   5   2       7926.03       7458.35        68.90 o                         
   6   5   2        240.59        215.92        15.87 o                         
   7   5   2       3439.88       3559.26        42.69 o                         
   8   5   2        614.44        614.72        24.81 o                         
   9   5   2       7305.07       7388.79        77.96 o                         
  10   5   2        220.25        337.73        28.80 o                         
  11   5   2       1255.51       1193.32        34.96 o                         
  12   5   2        639.44        538.60        35.84 o                         
  13   5   2        816.15        763.93        56.17 o                         
  14   5   2        222.94        179.67        43.87 o                         
 -15   6   2         42.11         32.89        18.86 o                         
 -14   6   2         13.17         24.50        14.33 o                         
 -13   6   2         14.41         20.17        13.50 o                         
 -12   6   2         64.70         69.70        16.72 o                         
 -11   6   2         89.86         66.63        16.79 o                         
 -10   6   2        228.84        215.23        17.86 o                         
  -9   6   2        316.05        322.43        26.23 o                         
  -8   6   2        219.66        203.54        21.97 o                         
  -7   6   2        326.35        318.35        17.85 o                         
  -6   6   2         27.10         42.63        11.98 o                         
  -5   6   2       1635.94       1672.77        31.24 o                         
  -4   6   2        545.01        524.61        27.91 o                         
  -3   6   2       1413.80       1434.49        22.64 o                         
  -2   6   2        358.83        324.42        13.07 o                         
  -1   6   2        573.55        636.01        15.33 o                         
   0   6   2       8636.38       8901.14        61.62 o                         
   1   6   2         91.23         79.72        12.12 o                         
   2   6   2        157.81        189.15        17.99 o                         
   3   6   2        479.86        484.56        15.61 o                         
   4   6   2       1327.30       1297.46        23.04 o                         
   5   6   2         47.04         54.88         8.47 o                         
   6   6   2       3300.38       3326.87        41.77 o                         
   7   6   2        345.06        320.45        21.06 o                         
   8   6   2        462.40        510.35        30.28 o                         
   9   6   2          8.21         25.79        10.33 o                         
  10   6   2          0.79         27.69        13.19 o                         
  11   6   2         35.31         48.78        14.54 o                         
  12   6   2        742.83        679.94        50.64 o                         
  13   6   2        473.68        433.09        43.17 o                         
  14   6   2          0.07         39.19        19.66 o                         
 -14   7   2       4075.58       4185.08       119.39 o                         
 -13   7   2         58.33         73.68        18.82 o                         
 -12   7   2       6697.08       7052.78       105.78 o                         
 -11   7   2        292.31        266.87        39.64 o                         
 -10   7   2       2171.62       2111.23        45.89 o                         
  -9   7   2        275.06        267.20        35.81 o                         
  -8   7   2       6050.69       5886.32        83.10 o                         
  -7   7   2       3306.94       3458.88        50.37 o                         
  -6   7   2      19812.14      20123.33       174.74 o                         
  -5   7   2       5088.85       5044.76        79.42 o                         
  -4   7   2       1848.18       1834.55        33.93 o                         
  -3   7   2        638.60        516.65         9.23 o                         
  -2   7   2       1459.14       1405.73        17.75 o                         
  -1   7   2       7007.53       7045.19        61.85 o                         
   0   7   2       7599.28       7388.15        61.79 o                         
   1   7   2       8862.66       8852.72        48.95 o                         
   2   7   2         33.23         58.33         9.87 o                         
   3   7   2       7766.67       7881.05        38.76 o                         
   4   7   2        308.53        241.18         9.25 o                         
   5   7   2      10474.61      10869.29        74.89 o                         
   6   7   2        148.98        133.33        16.17 o                         
   7   7   2      11847.99      12033.77       112.36 o                         
   8   7   2       1776.07       1889.50        65.00 o                         
   9   7   2      12515.21      13256.44       167.77 o                         
  10   7   2        494.69        565.58        33.72 o                         
  11   7   2       1549.22       1682.88        39.29 o                         
  12   7   2       1199.37       1179.28        52.80 o                         
  13   7   2        929.11        847.58        54.17 o                         
 -14   8   2       2450.76       2378.23        95.25 o                         
 -13   8   2       1745.11       1624.28        71.11 o                         
 -12   8   2       1141.64       1082.39        41.88 o                         
 -11   8   2       7267.87       7287.57       104.00 o                         
 -10   8   2          5.85         16.84         9.69 o                         
  -9   8   2      10862.92      11186.05       127.82 o                         
  -8   8   2        180.00        169.24        27.06 o                         
  -7   8   2       3490.87       3383.74        55.40 o                         
  -6   8   2        872.37        971.83        27.87 o                         
  -5   8   2      10246.91      10649.81       101.43 o                         
  -4   8   2       4836.99       4777.94        76.52 o                         
  -3   8   2       7101.14       6403.70        54.86 o                         
  -2   8   2       2455.81       2373.23        34.29 o                         
  -1   8   2        502.44        670.69        18.89 o                         
   0   8   2         67.63         24.95         9.72 o                         
   1   8   2        539.04        571.23        21.02 o                         
   2   8   2       4651.22       4170.46        45.82 o                         
   3   8   2       2132.30       1998.61        26.30 o                         
   4   8   2       7320.87       7450.13        56.44 o                         
   5   8   2        406.75        410.10        17.58 o                         
   6   8   2       6365.07       6446.20        73.28 o                         
   7   8   2       3255.94       3216.83        62.83 o                         
   8   8   2      11680.17      12002.56       121.86 o                         
   9   8   2       1115.67       1084.07        43.48 o                         
  10   8   2       3301.90       3186.72        75.24 o                         
  11   8   2        419.87        393.53        66.26 o                         
  12   8   2       3679.89       3878.63       122.15 o                         
  13   8   2       2589.94       2854.30        78.89 o                         
 -13   9   2        101.19        123.38        38.50 o                         
 -12   9   2        964.50        976.82        59.35 o                         
 -11   9   2        598.78        653.38        29.85 o                         
 -10   9   2       1153.38       1087.57        42.26 o                         
  -9   9   2        165.43        160.81        27.37 o                         
  -8   9   2          1.21         15.12        10.11 o                         
  -7   9   2        419.66        479.36        39.49 o                         
  -6   9   2       2232.37       2323.80        51.95 o                         
  -5   9   2        248.38        268.66        22.42 o                         
  -4   9   2       2730.84       2836.59        48.45 o                         
  -3   9   2          1.98          8.65         5.22 o                         
  -2   9   2        132.99        146.23        16.80 o                         
  -1   9   2       2424.34       2423.90        30.40 o                         
   0   9   2        176.04        249.41        19.68 o                         
   1   9   2        603.70        608.87        19.10 o                         
   2   9   2        163.88        194.89        31.04 o                         
   3   9   2       1934.84       2026.25        31.09 o                         
   4   9   2        984.93        901.82        28.58 o                         
   5   9   2       7119.48       7233.61        86.61 o                         
   6   9   2        887.35        837.61        25.54 o                         
   7   9   2        855.28        906.40        33.26 o                         
   8   9   2        454.05        516.53        33.55 o                         
   9   9   2       2065.01       2014.79        51.10 o                         
  10   9   2         15.40         16.84        19.20 o                         
  11   9   2        630.08        657.96        37.83 o                         
  12   9   2        237.38        169.61        38.08 o                         
  13   9   2        158.94         94.91        27.55 o                         
 -13  10   2        109.74         83.92        35.99 o                         
 -12  10   2         48.08         31.86        19.26 o                         
 -11  10   2        633.66        581.52        53.78 o                         
 -10  10   2        113.05         91.38        28.64 o                         
  -9  10   2       1102.51       1103.70        40.86 o                         
  -8  10   2       1542.47       1539.35        46.20 o                         
  -7  10   2        134.80        147.93        27.77 o                         
  -6  10   2        886.73        962.57        29.47 o                         
  -5  10   2        229.54        222.85        20.93 o                         
  -4  10   2        547.09        518.18        23.75 o                         
  -3  10   2        559.33        537.93        18.13 o                         
  -2  10   2        531.59        513.02        23.54 o                         
  -1  10   2        194.17        257.55        18.40 o                         
   0  10   2       6133.74       6311.10        65.86 o                         
   1  10   2          9.01         25.91         8.53 o                         
   2  10   2        487.06        480.10        15.42 o                         
   3  10   2        210.02        207.58        19.22 o                         
   4  10   2        193.57        222.11        21.25 o                         
   5  10   2        356.05        372.83        27.28 o                         
   6  10   2       3076.88       3012.28        53.05 o                         
   7  10   2        113.21         85.89        19.11 o                         
   8  10   2       1140.72       1154.43        36.37 o                         
   9  10   2          5.26         29.03        20.52 o                         
  10  10   2         22.65         33.80        22.36 o                         
  11  10   2         47.17         32.52        18.84 o                         
  12  10   2       1589.41       1493.76        57.04 o                         
 -12  11   2       2621.76       2737.22        88.86 o                         
 -11  11   2         99.31         77.56        25.38 o                         
 -10  11   2        779.51        782.06        46.83 o                         
  -9  11   2        205.62        205.81        33.08 o                         
  -8  11   2       2415.99       2437.27        45.96 o                         
  -7  11   2       1310.78       1377.02        53.64 o                         
  -6  11   2       6289.25       6240.59        77.40 o                         
  -5  11   2       1166.76       1199.38        44.90 o                         
  -4  11   2        700.67        734.05        30.31 o                         
  -3  11   2         66.58         67.41        16.69 o                         
  -2  11   2       1271.84       1166.60        25.23 o                         
  -1  11   2       3557.79       3660.41        54.66 o                         
   0  11   2       3573.19       3568.27        48.51 o                         
   1  11   2       4218.67       4219.82        55.68 o                         
   2  11   2        147.26        150.78        21.09 o                         
   3  11   2       3392.45       3486.95        50.95 o                         
   4  11   2        191.21        169.50        24.06 o                         
   5  11   2       3729.02       3795.77        62.43 o                         
   6  11   2         41.12         62.86        13.85 o                         
   7  11   2       7385.89       7694.84       103.91 o                         
   8  11   2       1009.62       1063.54        54.11 o                         
   9  11   2       6430.59       6713.52       121.74 o                         
  10  11   2         79.94         82.28        28.15 o                         
  11  11   2        677.00        665.77        44.76 o                         
 -12  12   2        472.05        342.94        67.03 o                         
 -11  12   2       3613.76       3582.62       130.47 o                         
 -10  12   2          9.55         19.96        14.35 o                         
  -9  12   2       5216.54       5578.37        98.95 o                         
  -8  12   2         66.34         70.47        22.31 o                         
  -7  12   2       2205.02       2182.05        36.45 o                         
  -6  12   2        242.27        263.78        52.45 o                         
  -5  12   2       4647.50       4820.26        74.75 o                         
  -4  12   2       1418.39       1518.10        32.11 o                         
  -3  12   2       3199.41       3387.37        53.46 o                         
  -2  12   2       1161.90       1205.15        28.46 o                         
  -1  12   2         48.90         40.63        10.10 o                         
   0  12   2        708.35        809.07        30.25 o                         
   1  12   2         70.47         47.16         9.65 o                         
   2  12   2       3279.54       3317.64        50.15 o                         
   3  12   2         98.26        116.35        27.32 o                         
   4  12   2       3322.95       3292.87        48.75 o                         
   5  12   2        364.48        388.85        35.74 o                         
   6  12   2       2364.16       2483.11        46.70 o                         
   7  12   2       1091.33        969.29        35.16 o                         
   8  12   2       6452.89       6671.24       112.34 o                         
   9  12   2        422.12        431.33        36.04 o                         
  10  12   2       1830.48       1704.10        52.71 o                         
  11  12   2        193.94        189.86        26.42 o                         
 -11  13   2        373.23        355.23        60.27 o                         
 -10  13   2       1428.71       1391.87        54.72 o                         
  -9  13   2        428.96        520.70        43.51 o                         
  -8  13   2          1.34         55.24        20.15 o                         
  -7  13   2        484.99        477.05        32.89 o                         
  -6  13   2        244.30        252.08        33.48 o                         
  -5  13   2        211.81        284.70        34.92 o                         
  -4  13   2       1422.03       1365.98        29.36 o                         
  -3  13   2          0.43         35.85        16.21 o                         
  -2  13   2         22.80         22.95        13.50 o                         
  -1  13   2       1231.87       1333.48        28.67 o                         
   0  13   2        528.27        464.36        26.37 o                         
   1  13   2         27.80         28.42        13.64 o                         
   2  13   2         93.31         80.25        13.59 o                         
   3  13   2        382.68        395.31        35.57 o                         
   4  13   2        174.58        185.39        37.32 o                         
   5  13   2       2124.88       2063.57        52.02 o                         
   6  13   2        329.52        269.62        50.58 o                         
   7  13   2        245.62        224.64        41.68 o                         
   8  13   2         46.90         49.21        25.12 o                         
   9  13   2        587.01        560.50        42.55 o                         
  10  13   2        108.01         91.72        23.97 o                         
 -10  14   2        111.28         76.47        57.07 o                         
  -9  14   2       1060.75        922.84        36.80 o                         
  -8  14   2        405.05        424.37        35.10 o                         
  -7  14   2        453.31        433.36        38.21 o                         
  -6  14   2        292.97        222.63        41.88 o                         
  -5  14   2       1146.96       1206.16        71.83 o                         
  -4  14   2        490.55        445.53        42.69 o                         
  -3  14   2       1418.69       1401.64        34.96 o                         
  -2  14   2        763.54        775.84        29.40 o                         
  -1  14   2        654.81        681.94        34.28 o                         
   0  14   2       5166.88       5177.67       142.66 o                         
   1  14   2        329.00        324.50        39.24 o                         
   2  14   2         46.50         32.68        17.35 o                         
   3  14   2        149.09        177.74        22.11 o                         
   4  14   2       1205.21       1293.60        53.64 o                         
   5  14   2          0.02         25.45        13.19 o                         
   6  14   2       3072.52       3103.35        79.48 o                         
   7  14   2        520.11        533.34        34.30 o                         
   8  14   2       1221.29       1090.40        40.84 o                         
   9  14   2          7.15         25.90        16.82 o                         
  -9  15   2        177.66        131.55        23.93 o                         
  -8  15   2       1849.45       1910.41        69.80 o                         
  -7  15   2        530.65        542.93        46.60 o                         
  -6  15   2       4335.66       4499.38        94.01 o                         
  -5  15   2        882.23        922.40        41.10 o                         
  -4  15   2       1749.50       1712.59        61.79 o                         
  -3  15   2        653.20        672.85        32.15 o                         
  -2  15   2       1497.65       1376.03        55.28 o                         
  -1  15   2       3767.97       4022.45       123.03 o                         
   0  15   2       2037.66       2090.18       101.60 o                         
   1  15   2       3077.39       2941.00       151.71 o                         
   2  15   2          6.19         11.20        10.20 o                         
   3  15   2       3125.20       3176.74        59.80 o                         
   4  15   2         16.55         21.30        12.18 o                         
   5  15   2       2787.47       2755.08        78.56 o                         
   6  15   2         58.14         56.58        26.25 o                         
   7  15   2       4478.75       4681.85       144.00 o                         
   8  15   2        630.19        553.65        46.56 o                         
  -7  16   2        626.91        620.95        81.52 o                         
  -6  16   2        404.07        366.68        58.01 o                         
  -5  16   2       1315.18       1322.96        44.14 o                         
  -4  16   2       1019.71       1185.01        34.52 o                         
  -3  16   2        602.65        613.74        65.74 o                         
  -2  16   2        666.41        656.66        46.16 o                         
  -1  16   2         65.20         73.37        20.61 o                         
   0  16   2        362.42        402.45        39.55 o                         
   1  16   2         11.70         26.53        16.49 o                         
   2  16   2       1264.08       1307.93        56.55 o                         
   3  16   2         32.17         38.06        12.01 o                         
   4  16   2       1125.85       1119.72        34.75 o                         
   5  16   2         58.94         80.92        68.29 o                         
   6  16   2        492.70        386.82        48.32 o                         
  -6  17   2         25.48         26.34        20.03 o                         
  -5  17   2        161.07        196.80        43.74 o                         
  -4  17   2        463.95        378.26        54.67 o                         
  -3  17   2         22.31         33.12        13.11 o                         
  -2  17   2          5.46         32.93        16.50 o                         
  -1  17   2        331.58        383.68        45.01 o                         
   0  17   2        519.51        460.56        43.18 o                         
   1  17   2         80.85         82.95        28.35 o                         
   2  17   2         80.41         36.71        15.37 o                         
   3  17   2         19.64         23.19        17.66 o                         
   4  17   2          4.36          3.92        12.55 o                         
   5  17   2         26.68         28.09        15.80 o                         
  -2  18   2        149.71        131.00        34.94 o                         
  -1  18   2        212.03        240.96        31.57 o                         
   0  18   2       1509.83       1288.92        50.33 o                         
   1  18   2        335.24        305.54        41.82 o                         
   2  18   2         18.46         25.56        18.23 o                         
 -16   1   3        320.88        232.13        28.55 o                         
 -15   1   3        308.87        248.03        40.62 o                         
 -14   1   3       4624.93       4562.12        67.84 o                         
 -13   1   3        570.36        569.36        25.68 o                         
 -12   1   3       4204.74       3965.16        56.95 o                         
 -11   1   3         76.82         96.97        18.03 o                         
 -10   1   3       2067.12       1972.85        34.61 o                         
  -9   1   3        151.80        199.74        18.72 o                         
  -8   1   3      15723.01      15170.38       101.74 o                         
  -7   1   3        870.40       1074.92        23.93 o                         
  -6   1   3      30366.17      33920.25       120.47 o                         
  -5   1   3          0.59         19.76         6.81 o                         
  -4   1   3        429.48        307.61        10.39 o                         
  -3   1   3       6171.51       5647.74        35.10 o                         
  -2   1   3       4850.23       4125.92        58.78 o                         
  -1   1   3         47.99        161.79         5.19 o                         
   0   1   3      15336.88      16598.96        39.45 o                         
   1   1   3      24799.70      26202.43        69.35 o                         
   2   1   3          1.45          5.27         3.43 o                         
   3   1   3      12358.09      13210.14        51.30 o                         
   4   1   3        146.48        102.41        13.69 o                         
   5   1   3       6697.76       7092.11        56.53 o                         
   6   1   3       2100.64       2047.89        32.73 o                         
   7   1   3      21182.10      22338.54       150.13 o                         
   8   1   3        201.29        183.75        24.22 o                         
   9   1   3      12346.40      12753.95       106.59 o                         
  10   1   3         52.19         48.79        21.34 o                         
  11   1   3       1289.72       1270.35        26.20 o                         
  12   1   3        212.80        209.32        34.55 o                         
  13   1   3       1883.21       1839.31        64.78 o                         
  14   1   3       1389.37       1390.03        63.50 o                         
 -16   2   3        429.89        359.17        47.63 o                         
 -15   2   3         15.12          6.44        11.91 o                         
 -14   2   3       2187.74       2115.13        51.83 o                         
 -13   2   3       1858.49       1776.17        37.52 o                         
 -12   2   3       2866.22       2916.28        49.82 o                         
 -11   2   3      33212.28      33357.84       215.01 o                         
 -10   2   3         34.25         26.33         9.45 o                         
  -9   2   3       5258.38       5497.80        63.01 o                         
  -8   2   3        572.80        687.11        24.48 o                         
  -7   2   3       7117.37       7179.28        65.91 o                         
  -6   2   3         78.75        171.83        18.90 o                         
  -5   2   3      90595.86      94965.79       226.11 o                         
  -4   2   3        817.68       1072.22        19.82 o                         
  -3   2   3      18246.61      18800.56        49.06 o                         
  -2   2   3       5617.61       5309.74        35.01 o                         
  -1   2   3      29100.97      31831.79       133.75 o                         
   0   2   3       2847.66       2424.60        16.23 o                         
   1   2   3       9002.08       8479.38        31.17 o                         
   2   2   3         84.40        157.53        10.43 o                         
   3   2   3       2687.60       2846.49        22.71 o                         
   4   2   3       7679.66       7832.10        53.30 o                         
   5   2   3       1546.59       1675.67        36.35 o                         
   6   2   3       7837.08       7322.99        75.65 o                         
   7   2   3        333.20        291.14        17.47 o                         
   8   2   3       8117.71       8754.46        75.70 o                         
   9   2   3      15254.36      15791.42       137.76 o                         
  10   2   3       1609.01       1627.34        26.70 o                         
  11   2   3        558.64        652.52        26.49 o                         
  12   2   3       8112.60       9198.45       135.98 o                         
  13   2   3        749.02        671.77        50.81 o                         
  14   2   3       1110.16       1110.16        67.66 o                         
 -15   3   3         45.09         30.26        13.00 o                         
 -14   3   3       2782.33       2803.11        69.65 o                         
 -13   3   3        109.08        123.93        24.98 o                         
 -12   3   3       2430.74       2305.46        38.62 o                         
 -11   3   3        154.64        133.51        17.32 o                         
 -10   3   3        620.35        583.63        23.58 o                         
  -9   3   3         48.77         43.79        10.65 o                         
  -8   3   3       5889.84       5410.56        54.13 o                         
  -7   3   3        137.86        224.98        17.21 o                         
  -6   3   3      14291.65      15999.13        79.40 o                         
  -5   3   3        733.53        824.10        15.49 o                         
  -4   3   3        207.05        179.25         8.17 o                         
  -3   3   3       2528.27       2295.58        28.74 o                         
  -2   3   3       3070.29       2592.83        26.10 o                         
  -1   3   3       1004.41        704.66        11.08 o                         
   0   3   3       9553.93      10027.39        33.83 o                         
   1   3   3      11000.77      11676.75        50.86 o                         
   2   3   3         39.49         81.23         9.97 o                         
   3   3   3       7836.30       7782.11        46.98 o                         
   4   3   3        400.87        601.04        12.91 o                         
   5   3   3       2371.36       2428.62        32.01 o                         
   6   3   3          1.51         18.10         8.73 o                         
   7   3   3       7631.83       7818.89        67.50 o                         
   8   3   3          5.44         14.21         7.93 o                         
   9   3   3       3787.78       3962.23        47.97 o                         
  10   3   3        174.81        143.24        18.39 o                         
  11   3   3        107.93        119.28        25.80 o                         
  12   3   3         85.14         85.93        28.09 o                         
  13   3   3        369.25        375.60        44.79 o                         
  14   3   3        608.88        585.65        60.37 o                         
 -15   4   3         16.42         23.06        13.41 o                         
 -14   4   3        285.75        205.99        26.25 o                         
 -13   4   3         26.02         19.87        11.50 o                         
 -12   4   3        724.94        732.28        29.95 o                         
 -11   4   3        698.59        690.97        27.23 o                         
 -10   4   3         13.31         25.35         8.00 o                         
  -9   4   3        654.55        610.36        19.29 o                         
  -8   4   3         30.05         31.05         7.11 o                         
  -7   4   3         88.25         77.26        11.54 o                         
  -6   4   3         75.21         76.26         9.51 o                         
  -5   4   3        422.42        388.96        10.78 o                         
  -4   4   3        608.07        604.07        15.56 o                         
  -3   4   3        608.53        592.88        20.20 o                         
  -2   4   3       2149.28       2151.68        22.68 o                         
  -1   4   3        776.55        828.36        15.76 o                         
   0   4   3          2.42          5.50         5.08 o                         
   1   4   3        118.47        119.90        11.13 o                         
   2   4   3        297.77        286.91        11.44 o                         
   3   4   3         44.78         27.43         4.98 o                         
   4   4   3          1.09          9.43         5.27 o                         
   5   4   3          0.09          4.26         8.65 o                         
   6   4   3        207.26        212.59        15.01 o                         
   7   4   3         35.66         40.43        12.38 o                         
   8   4   3          1.91         11.61         7.27 o                         
   9   4   3        153.39        130.55        20.10 o                         
  10   4   3        334.39        289.53        31.04 o                         
  11   4   3         58.27         34.94        12.77 o                         
  12   4   3         71.86         44.30        16.75 o                         
  13   4   3         88.63         69.98        21.00 o                         
  14   4   3          8.59          1.15        20.31 o                         
 -15   5   3        316.13        243.85        35.08 o                         
 -14   5   3       3472.77       3594.52        72.86 o                         
 -13   5   3        586.05        607.91        31.46 o                         
 -12   5   3       2142.44       1952.81        40.96 o                         
 -11   5   3        693.45        691.96        26.48 o                         
 -10   5   3       1120.90       1059.90        32.47 o                         
  -9   5   3        672.18        697.71        19.27 o                         
  -8   5   3      12167.71      11880.47        95.38 o                         
  -7   5   3        861.77       1012.07        28.75 o                         
  -6   5   3      20133.11      20916.94       441.78 o                         
  -5   5   3        134.03        109.11         7.74 o                         
  -4   5   3        415.51        355.61        16.00 o                         
  -3   5   3       1843.17       1786.05        24.50 o                         
  -2   5   3      10874.31       9861.08        37.76 o                         
  -1   5   3       1781.59       1898.99        19.85 o                         
   0   5   3      13349.25      13567.56        80.15 o                         
   1   5   3      14515.79      14501.75        55.06 o                         
   2   5   3        866.54        855.81        17.35 o                         
   3   5   3       1863.07       1643.07        19.40 o                         
   4   5   3         24.68         10.10         7.75 o                         
   5   5   3        950.15        940.26        22.89 o                         
   6   5   3       3064.85       2961.66        40.33 o                         
   7   5   3      13066.71      13595.54       108.61 o                         
   8   5   3        386.16        426.04        19.37 o                         
   9   5   3       8606.05       9076.80        96.78 o                         
  10   5   3         31.56         30.16        10.80 o                         
  11   5   3        637.09        629.27        38.55 o                         
  12   5   3         10.47         16.22        14.20 o                         
  13   5   3       2558.37       2520.02        69.54 o                         
  14   5   3        744.91        968.51        75.96 o                         
 -15   6   3        199.95        187.11        37.26 o                         
 -14   6   3       1218.55       1249.93        44.41 o                         
 -13   6   3       1033.95       1016.21        37.38 o                         
 -12   6   3       1815.81       1806.91        41.56 o                         
 -11   6   3      18796.09      19494.82       198.04 o                         
 -10   6   3        103.07         86.41        15.60 o                         
  -9   6   3       3733.22       3776.24        60.90 o                         
  -8   6   3         71.88         88.57        10.64 o                         
  -7   6   3       4737.51       4689.98        50.18 o                         
  -6   6   3        136.42        143.96        20.25 o                         
  -5   6   3      47052.27      49405.50       343.98 o                         
  -4   6   3        360.57        476.04        18.89 o                         
  -3   6   3      24337.46      25437.80       113.99 o                         
  -2   6   3       5277.40       5064.44        37.09 o                         
  -1   6   3        993.32        945.40        20.05 o                         
   0   6   3      11900.04      11502.64        47.44 o                         
   1   6   3      18561.90      18658.92        77.23 o                         
   2   6   3       6585.01       7441.19        64.00 o                         
   3   6   3       3620.84       3516.59        36.47 o                         
   4   6   3      13454.76      14357.72        53.13 o                         
   5   6   3        608.31        649.21        21.03 o                         
   6   6   3      15103.35      15464.81       116.31 o                         
   7   6   3        100.56        122.59        15.85 o                         
   8   6   3      13195.78      14249.93        88.88 o                         
   9   6   3       3172.92       3032.40        67.94 o                         
  10   6   3       1876.59       1881.21        42.88 o                         
  11   6   3       2570.50       2602.69        91.19 o                         
  12   6   3       5423.61       6187.83       125.99 o                         
  13   6   3       1141.54       1056.59        35.89 o                         
 -14   7   3        900.92        939.81        33.21 o                         
 -13   7   3        734.03        830.27        45.51 o                         
 -12   7   3       1002.81        949.41        39.44 o                         
 -11   7   3        226.82        213.53        37.73 o                         
 -10   7   3       1148.13       1079.66        32.80 o                         
  -9   7   3          4.77          9.28        11.35 o                         
  -8   7   3       4697.47       4707.72        95.05 o                         
  -7   7   3        128.62        149.23        21.12 o                         
  -6   7   3       7161.77       7602.96        70.10 o                         
  -5   7   3        135.83        204.57        25.04 o                         
  -4   7   3       1009.44        920.37        28.64 o                         
  -3   7   3       1054.75        934.05        20.04 o                         
  -2   7   3       4903.41       4436.81        39.96 o                         
  -1   7   3         50.93         44.17        10.10 o                         
   0   7   3       4680.01       4834.15        59.86 o                         
   1   7   3       2025.57       2087.67        34.62 o                         
   2   7   3        383.07        415.05        15.52 o                         
   3   7   3        443.89        369.78        12.22 o                         
   4   7   3          3.63         23.05         7.60 o                         
   5   7   3         13.74         31.80         5.82 o                         
   6   7   3         19.50         17.54         6.74 o                         
   7   7   3       2608.03       2611.87        43.04 o                         
   8   7   3         37.85         40.49        10.30 o                         
   9   7   3       1689.54       1823.07        52.31 o                         
  10   7   3         38.29         38.40        21.16 o                         
  11   7   3         83.88         75.73        25.21 o                         
  12   7   3        158.18        148.99        25.49 o                         
  13   7   3        278.99        212.85        31.40 o                         
 -14   8   3        700.52        718.17        70.38 o                         
 -13   8   3        591.75        616.75        40.56 o                         
 -12   8   3        648.56        666.14        49.16 o                         
 -11   8   3       2214.88       2223.00        55.26 o                         
 -10   8   3        104.50        116.01        16.22 o                         
  -9   8   3        745.28        771.77        41.59 o                         
  -8   8   3          0.07         22.40        10.80 o                         
  -7   8   3        142.17        200.08        25.97 o                         
  -6   8   3        131.24         95.67        16.30 o                         
  -5   8   3       2729.60       2676.31        37.81 o                         
  -4   8   3        766.04        715.37        24.41 o                         
  -3   8   3       1910.52       1875.38        31.88 o                         
  -2   8   3       2016.92       1871.69        30.82 o                         
  -1   8   3        465.92        483.17        16.91 o                         
   0   8   3        249.55        236.86        20.27 o                         
   1   8   3        323.34        325.90        14.76 o                         
   2   8   3        810.89        775.88        21.33 o                         
   3   8   3       1420.60       1376.39        26.01 o                         
   4   8   3       1008.55        908.36        20.64 o                         
   5   8   3          2.25         17.66         6.85 o                         
   6   8   3        785.13        778.60        23.73 o                         
   7   8   3          0.37         11.97         9.89 o                         
   8   8   3          1.20         11.13        11.51 o                         
   9   8   3       1594.84       1547.66        47.01 o                         
  10   8   3       1206.17       1197.92        43.80 o                         
  11   8   3          0.09         18.48        15.74 o                         
  12   8   3        688.14        634.68        44.22 o                         
  13   8   3        311.33        252.07        38.79 o                         
 -14   9   3       2509.25       2691.01        96.94 o                         
 -13   9   3        789.17        846.66        50.11 o                         
 -12   9   3       2035.66       2114.57        70.29 o                         
 -11   9   3        926.47        985.90        37.49 o                         
 -10   9   3       1246.31       1286.04        35.86 o                         
  -9   9   3        671.00        721.52        51.28 o                         
  -8   9   3       9024.86       9188.24       104.93 o                         
  -7   9   3        577.93        625.13        24.30 o                         
  -6   9   3      16934.91      18471.55       114.03 o                         
  -5   9   3        881.11        836.55        23.02 o                         
  -4   9   3       2133.76       2113.28        30.29 o                         
  -3   9   3       1967.07       1996.20        34.07 o                         
  -2   9   3       6687.86       6259.91        43.65 o                         
  -1   9   3       2617.94       2736.23        32.69 o                         
   0   9   3       6577.59       6489.91        51.58 o                         
   1   9   3       6772.70       6834.71        51.92 o                         
   2   9   3         40.11         41.06         8.75 o                         
   3   9   3       1295.08       1290.03        25.04 o                         
   4   9   3         94.41         81.27        11.83 o                         
   5   9   3        587.19        612.99        21.83 o                         
   6   9   3       1381.00       1269.20        42.72 o                         
   7   9   3       6588.42       6860.30        81.12 o                         
   8   9   3        362.62        362.34        49.89 o                         
   9   9   3       4722.03       5096.51       110.44 o                         
  10   9   3         73.91         74.94        28.99 o                         
  11   9   3        693.17        622.83        41.32 o                         
  12   9   3         20.31         36.76        20.96 o                         
 -13  10   3        962.80        987.98        82.60 o                         
 -12  10   3        170.02        174.93        28.59 o                         
 -11  10   3       7875.71       8526.24       138.72 o                         
 -10  10   3        137.60         97.79        20.78 o                         
  -9  10   3       1259.55       1234.15        27.96 o                         
  -8  10   3        610.77        613.23        30.87 o                         
  -7  10   3       1176.91       1150.74        47.45 o                         
  -6  10   3       1926.80       1965.65        35.39 o                         
  -5  10   3      11452.37      12050.74       134.06 o                         
  -4  10   3        789.49        771.71        25.33 o                         
  -3  10   3       3846.26       3897.68        44.93 o                         
  -2  10   3       1743.08       1560.08        28.39 o                         
  -1  10   3         30.03         36.18         9.79 o                         
   0  10   3       2058.96       2019.48        39.14 o                         
   1  10   3       5035.71       5101.70        47.79 o                         
   2  10   3        915.37       1034.42        38.17 o                         
   3  10   3       1609.28       1531.21        22.87 o                         
   4  10   3       1735.58       1915.07        39.34 o                         
   5  10   3          4.17         10.82         8.64 o                         
   6  10   3       4312.59       4406.30        98.92 o                         
   7  10   3          3.14         10.87        12.65 o                         
   8  10   3       6784.66       6777.64       109.96 o                         
   9  10   3       1828.35       1649.96       119.69 o                         
  10  10   3       1138.94       1218.43        58.45 o                         
  11  10   3       1101.35       1186.52        62.70 o                         
  12  10   3       3089.87       3514.83       101.52 o                         
 -12  11   3        158.51        111.33        23.20 o                         
 -11  11   3        397.26        356.09        43.38 o                         
 -10  11   3        376.33        375.55        73.02 o                         
  -9  11   3          5.62         28.72        18.05 o                         
  -8  11   3        916.27        982.56        38.01 o                         
  -7  11   3          9.83         21.92         9.00 o                         
  -6  11   3       1671.40       1596.94        42.11 o                         
  -5  11   3         96.18         88.59        15.72 o                         
  -4  11   3        493.52        485.96        26.38 o                         
  -3  11   3        422.48        352.89        21.42 o                         
  -2  11   3        804.85        802.32        22.22 o                         
  -1  11   3         44.83         43.26         8.29 o                         
   0  11   3        455.01        435.43        31.90 o                         
   1  11   3         14.13         26.97        10.67 o                         
   2  11   3        584.43        581.39        19.51 o                         
   3  11   3          2.87         16.17         8.78 o                         
   4  11   3         10.08         16.27        11.08 o                         
   5  11   3        157.30        160.35        24.65 o                         
   6  11   3         23.20         36.18        15.23 o                         
   7  11   3        466.33        518.20        36.82 o                         
   8  11   3         57.26         52.36        21.32 o                         
   9  11   3        364.89        429.52        36.66 o                         
  10  11   3         38.08         56.40        18.82 o                         
  11  11   3         77.28         55.89        18.65 o                         
 -12  12   3        709.50        866.02       183.51 o                         
 -11  12   3       1161.18       1152.65        46.03 o                         
 -10  12   3          0.25         15.83        15.09 o                         
  -9  12   3        481.09        454.87        71.24 o                         
  -8  12   3        220.48        213.99        26.99 o                         
  -7  12   3        465.95        494.52        43.63 o                         
  -6  12   3        461.48        394.45        27.50 o                         
  -5  12   3       3822.36       3749.04        60.86 o                         
  -4  12   3        362.64        414.13        27.46 o                         
  -3  12   3       2483.93       2621.52        50.44 o                         
  -2  12   3       1324.25       1343.20        51.47 o                         
  -1  12   3         15.32         24.85         6.68 o                         
   0  12   3          2.14         20.23         7.43 o                         
   1  12   3        416.31        374.28        23.21 o                         
   2  12   3       1124.62       1177.73        38.82 o                         
   3  12   3       1378.33       1476.46        48.86 o                         
   4  12   3       1818.92       1760.91        40.89 o                         
   5  12   3          2.75         10.18         9.45 o                         
   6  12   3       1366.32       1340.33        31.99 o                         
   7  12   3          1.88         17.22        17.12 o                         
   8  12   3         67.47         83.45        20.08 o                         
   9  12   3       1250.00       1243.28        57.13 o                         
  10  12   3       1071.82       1242.55        59.67 o                         
 -11  13   3        896.97        864.70        54.08 o                         
 -10  13   3       2606.31       2401.11        80.83 o                         
  -9  13   3        343.45        248.14        48.85 o                         
  -8  13   3       7777.69       8140.91       265.11 o                         
  -7  13   3        476.24        389.02        31.56 o                         
  -6  13   3      13213.02      14022.29       131.65 o                         
  -5  13   3       1052.81       1028.86        47.08 o                         
  -4  13   3       2611.19       2496.25        44.12 o                         
  -3  13   3       1543.84       1459.13        34.26 o                         
  -2  13   3       2950.42       2905.34        50.00 o                         
  -1  13   3       2234.65       2329.89        47.51 o                         
   0  13   3       2620.70       2542.06        52.35 o                         
   1  13   3       3066.06       2917.95        49.80 o                         
   2  13   3         88.68         99.70        19.12 o                         
   3  13   3       1476.53       1548.64        43.03 o                         
   4  13   3        453.02        437.06        39.02 o                         
   5  13   3       1558.94       1603.96        34.39 o                         
   6  13   3        842.76        725.61        55.75 o                         
   7  13   3       5385.82       5725.46        96.14 o                         
   8  13   3        435.30        372.92        46.44 o                         
   9  13   3       3823.00       4221.27       100.55 o                         
  10  13   3         60.98         66.79        28.20 o                         
 -10  14   3        176.07        175.10        34.29 o                         
  -9  14   3       1348.83       1265.92        44.58 o                         
  -8  14   3         60.09         58.05        23.74 o                         
  -7  14   3       2695.21       2632.00       101.02 o                         
  -6  14   3        215.03        257.95        28.89 o                         
  -5  14   3       8222.89       8531.70       113.12 o                         
  -4  14   3        140.23        107.25        21.23 o                         
  -3  14   3       3516.64       3231.60        77.34 o                         
  -2  14   3        888.82        794.06        39.05 o                         
  -1  14   3        803.16        661.77        32.50 o                         
   0  14   3       1697.76       1677.47        86.17 o                         
   1  14   3       2919.37       2875.89        79.00 o                         
   2  14   3       2319.00       2203.29        51.87 o                         
   3  14   3        947.53        793.47        28.05 o                         
   4  14   3       2540.70       2430.43        47.75 o                         
   5  14   3          0.80         18.44        11.29 o                         
   6  14   3       4048.28       4322.42        95.50 o                         
   7  14   3         23.88         -3.91        18.76 o                         
   8  14   3       4953.89       4646.68       119.39 o                         
   9  14   3        537.60        426.50        47.43 o                         
  -9  15   3         56.60         94.37        24.74 o                         
  -8  15   3          6.08         26.74        16.34 o                         
  -7  15   3        128.63        133.45        29.29 o                         
  -6  15   3        248.24        177.07        35.99 o                         
  -5  15   3        274.94        207.63        39.06 o                         
  -4  15   3        166.77        141.10        26.14 o                         
  -3  15   3         71.87         66.43        23.25 o                         
  -2  15   3          4.79         15.59        11.73 o                         
  -1  15   3         19.96         31.43        20.93 o                         
   0  15   3          4.94         48.44        15.77 o                         
   1  15   3         34.46         53.01        20.05 o                         
   2  15   3        569.53        434.43        40.31 o                         
   3  15   3        129.32        206.57        30.22 o                         
   4  15   3         45.35         25.64        14.28 o                         
   5  15   3         25.88         42.18        19.08 o                         
   6  15   3        506.59        691.39       107.76 o                         
   7  15   3        121.11        108.52        30.83 o                         
   8  15   3         21.69         18.71        15.84 o                         
  -7  16   3        674.72        497.44        67.41 o                         
  -6  16   3         95.95         77.75        21.60 o                         
  -5  16   3       1582.53       1516.13        77.88 o                         
  -4  16   3        614.00        767.70        80.37 o                         
  -3  16   3       1079.49       1112.28        42.08 o                         
  -2  16   3        999.35        984.69        49.79 o                         
  -1  16   3          1.24         59.70        19.22 o                         
   0  16   3        106.31         90.28        30.66 o                         
   1  16   3         76.88         51.76        20.83 o                         
   2  16   3        513.28        500.67        68.20 o                         
   3  16   3        477.96        623.86        56.51 o                         
   4  16   3        363.61        368.28        43.98 o                         
   5  16   3        240.41        195.95        34.20 o                         
   6  16   3        934.73        856.16        44.81 o                         
  -6  17   3       3732.59       3730.39        99.48 o                         
  -5  17   3         36.47         53.13        24.98 o                         
  -4  17   3        974.84        927.44        68.46 o                         
  -3  17   3         55.42         45.09        16.27 o                         
  -2  17   3       1502.08       1593.13        75.14 o                         
  -1  17   3        903.27        907.34        42.05 o                         
   0  17   3       1165.27       1288.11        47.01 o                         
   1  17   3       1417.53       1368.94        44.01 o                         
   2  17   3         38.82         25.66        20.22 o                         
   3  17   3       1054.20       1177.13        93.92 o                         
   4  17   3        167.75        199.04        61.70 o                         
  -2  18   3        104.08         54.96        23.91 o                         
  -1  18   3         71.08         79.42        25.53 o                         
   0  18   3        426.38        364.20        61.81 o                         
   1  18   3        151.02        105.47        28.21 o                         
 -16   0   4       1423.77       1019.50        55.32 o                         
 -15   0   4          2.69         22.90        11.71 o                         
 -14   0   4       2315.89       2398.54        73.99 o                         
 -13   0   4       4110.82       3916.84        79.33 o                         
 -12   0   4       7909.68       7337.53       115.73 o                         
 -11   0   4       4513.13       4432.35        51.93 o                         
 -10   0   4         60.18         74.57        16.30 o                         
  -9   0   4       1081.70       1109.06        59.78 o                         
  -8   0   4        431.92        474.33        22.42 o                         
  -7   0   4      22663.90      23501.34       155.02 o                         
  -6   0   4       1418.57       1212.32        42.07 o                         
  -5   0   4      31868.17      33242.60       257.55 o                         
  -4   0   4        293.68        367.75        17.02 o                         
  -3   0   4      46336.66      49313.95       281.21 o                         
  -2   0   4        128.96        326.73        15.67 o                         
  -1   0   4      66286.53      70164.04       164.41 o                         
   0   0   4       1055.83       1524.17        17.76 o                         
   1   0   4      43190.18      47168.75       145.96 o                         
   3   0   4       5442.17       5458.16        46.41 o                         
   4   0   4       8777.64       7561.69        81.78 o                         
   5   0   4       4628.85       4367.74       152.85 o                         
   6   0   4      14266.84      16452.91       129.36 o                         
   7   0   4        134.70        207.10        25.26 o                         
   8   0   4       7654.76       8289.69       146.05 o                         
   9   0   4         33.78         27.30        15.03 o                         
  10   0   4       8049.34       8185.16       136.58 o                         
  11   0   4       2639.44       2417.95        80.56 o                         
  12   0   4       2653.54       2737.42        86.01 o                         
  13   0   4       1131.33       1007.20        89.37 o                         
  14   0   4       6597.14       7250.53       221.69 o                         
 -16   1   4        165.69         84.30        19.77 o                         
 -15   1   4       2032.99       2025.80        66.53 o                         
 -14   1   4        223.65        174.66        19.49 o                         
 -13   1   4       2064.16       1957.24        32.11 o                         
 -12   1   4        393.79        316.37        24.04 o                         
 -11   1   4       1332.71       1314.60        26.10 o                         
 -10   1   4       1672.03       1524.52        28.80 o                         
  -9   1   4       6266.09       5908.05        52.33 o                         
  -8   1   4       7961.94       7965.85        88.59 o                         
  -7   1   4         13.69         24.51         8.48 o                         
  -6   1   4      18935.73      20901.09        93.51 o                         
  -5   1   4        164.21        178.50        13.96 o                         
  -4   1   4       9543.37       8515.27        48.05 o                         
  -3   1   4       1973.20       1840.59        14.44 o                         
  -2   1   4      31568.75      32947.86        93.84 o                         
  -1   1   4        803.30        628.78        10.84 o                         
   0   1   4      25309.73      27457.33        99.23 o                         
   1   1   4       7117.57       6342.82        41.17 o                         
   2   1   4         81.56        241.11        14.97 o                         
   3   1   4        348.95        318.31        11.58 o                         
   4   1   4        130.13         96.25        11.78 o                         
   5   1   4         98.97        184.34        22.76 o                         
   6   1   4       2892.38       3077.74        39.44 o                         
   7   1   4       5244.27       5155.52        41.00 o                         
   8   1   4        934.89        974.78        25.38 o                         
   9   1   4         84.18         34.82        12.19 o                         
  10   1   4        399.75        345.26        24.60 o                         
  11   1   4        867.10        908.13        42.96 o                         
  12   1   4        255.80        207.83        32.58 o                         
  13   1   4       4103.09       4258.03       105.79 o                         
  14   1   4        114.53        114.86        34.68 o                         
 -16   2   4         32.05         36.79        20.07 o                         
 -15   2   4         21.22         36.79        10.09 o                         
 -14   2   4         63.16         60.70        14.53 o                         
 -13   2   4        237.13        214.16        35.29 o                         
 -12   2   4          6.83          1.19         7.91 o                         
 -11   2   4        479.89        416.80        19.86 o                         
 -10   2   4        275.41        285.81        17.01 o                         
  -9   2   4          5.36         15.95         5.73 o                         
  -8   2   4         17.34         30.35         7.08 o                         
  -7   2   4          7.24          4.74         5.75 o                         
  -6   2   4         16.89         21.39         6.42 o                         
  -5   2   4        404.67        387.55        13.45 o                         
  -4   2   4          1.91         10.03         4.30 o                         
  -3   2   4          0.48         14.71         4.58 o                         
  -2   2   4         29.36         40.23        10.29 o                         
  -1   2   4        578.66        582.65        10.74 o                         
   0   2   4        925.81        996.98        15.53 o                         
   1   2   4        820.55        720.97        21.99 o                         
   2   2   4        212.21        188.31        14.40 o                         
   3   2   4        510.69        544.86        13.67 o                         
   4   2   4         79.67         81.43        10.80 o                         
   5   2   4          1.81         15.05         7.43 o                         
   6   2   4          3.57          4.30         7.92 o                         
   7   2   4         86.94         66.51        16.30 o                         
   8   2   4          0.04          0.02         8.06 o                         
   9   2   4        491.99        464.34        23.98 o                         
  10   2   4         39.19         23.90        12.56 o                         
  11   2   4         25.97         41.65        14.42 o                         
  12   2   4        142.90        131.38        28.51 o                         
  13   2   4          0.03          9.86        16.90 o                         
  14   2   4         78.33         48.23        22.56 o                         
 -16   3   4        281.26        145.74        46.83 o                         
 -15   3   4       1848.03       1800.24        52.26 o                         
 -14   3   4       1237.24       1065.56        31.28 o                         
 -13   3   4       1430.08       1325.10        33.14 o                         
 -12   3   4       1099.99        993.91        25.79 o                         
 -11   3   4        502.62        493.93        18.39 o                         
 -10   3   4       2098.35       1948.35        38.57 o                         
  -9   3   4       4680.16       4392.85        48.96 o                         
  -8   3   4       8352.08       8228.75        96.69 o                         
  -7   3   4         50.77         65.09        10.64 o                         
  -6   3   4      17494.15      18933.57        92.89 o                         
  -5   3   4          1.18         24.32         6.46 o                         
  -4   3   4       6045.27       5305.43        41.09 o                         
  -3   3   4       1131.63       1037.48        13.00 o                         
  -2   3   4      17107.25      17882.95        76.82 o                         
  -1   3   4         62.57         52.30         8.98 o                         
   0   3   4      20355.68      21605.28       131.91 o                         
   1   3   4      11274.97      10431.49        31.31 o                         
   2   3   4         42.77        151.98        12.27 o                         
   3   3   4          8.59         20.01         5.36 o                         
   4   3   4        201.46        172.85         9.55 o                         
   5   3   4        455.93        314.82        12.59 o                         
   6   3   4       2128.26       1995.48        29.20 o                         
   7   3   4       5407.96       5378.59        52.61 o                         
   8   3   4        152.73        212.01        23.17 o                         
   9   3   4        198.54        151.98        23.87 o                         
  10   3   4        406.00        397.49        24.90 o                         
  11   3   4        295.19        304.00        25.29 o                         
  12   3   4        434.20        345.31        28.85 o                         
  13   3   4       3907.45       4248.05       127.12 o                         
  14   3   4        279.65        177.48        40.51 o                         
 -15   4   4         24.34         20.50        16.76 o                         
 -14   4   4       1872.63       2001.38        57.79 o                         
 -13   4   4       5117.03       4909.71        69.17 o                         
 -12   4   4       5819.96       5720.92        73.56 o                         
 -11   4   4       5630.89       5453.57        64.54 o                         
 -10   4   4         18.92         17.39         7.21 o                         
  -9   4   4       1247.55       1181.53        25.38 o                         
  -8   4   4         12.74         22.15         5.68 o                         
  -7   4   4      16767.22      16974.41       119.20 o                         
  -6   4   4        195.00        111.39        16.15 o                         
  -5   4   4      17574.59      17320.88        99.20 o                         
  -4   4   4       2711.52       2765.39        22.38 o                         
  -3   4   4       7700.77       7514.99        59.93 o                         
  -2   4   4        807.47        615.40        13.06 o                         
  -1   4   4       2892.30       2486.67        20.82 o                         
   0   4   4        248.90        203.30        22.96 o                         
   1   4   4       6411.12       6026.92        48.24 o                         
   2   4   4      10819.21      10766.43        51.78 o                         
   3   4   4        779.43        732.19        20.73 o                         
   4   4   4        223.21         44.33         8.90 o                         
   5   4   4       2840.31       2513.20        49.07 o                         
   6   4   4       1715.58       1997.14        26.85 o                         
   7   4   4       1103.50       1146.48        19.82 o                         
   8   4   4       1116.15       1250.33        21.26 o                         
   9   4   4       1972.25       1881.26        35.93 o                         
  10   4   4       3682.56       4035.61        63.66 o                         
  11   4   4        256.05        237.26        28.12 o                         
  12   4   4       1928.37       1919.23        71.55 o                         
  13   4   4        282.34        298.81        53.43 o                         
  14   4   4       5061.73       5396.37       151.28 o                         
 -15   5   4       1061.91       1170.43        69.46 o                         
 -14   5   4        153.68        108.17        23.85 o                         
 -13   5   4       1131.27       1100.95        36.33 o                         
 -12   5   4        880.95        823.36        27.97 o                         
 -11   5   4        206.43        202.13        30.17 o                         
 -10   5   4        972.67        870.83        53.38 o                         
  -9   5   4       2215.85       2072.82        28.62 o                         
  -8   5   4       2129.64       2146.46        21.68 o                         
  -7   5   4        163.23        159.34        20.00 o                         
  -6   5   4       8163.26       8665.89        69.14 o                         
  -5   5   4        290.28        267.55        13.63 o                         
  -4   5   4       4451.29       3990.25        38.35 o                         
  -3   5   4          0.55         35.89         5.11 o                         
  -2   5   4       2995.12       2941.69        47.13 o                         
  -1   5   4        819.01        714.22        23.15 o                         
   0   5   4       4504.01       4639.83        55.80 o                         
   1   5   4       1535.43       1302.78        19.99 o                         
   2   5   4       1093.40        858.33        19.07 o                         
   3   5   4        614.63        686.37        15.54 o                         
   4   5   4        242.92        273.28        17.37 o                         
   5   5   4         86.24         62.32        11.67 o                         
   6   5   4       1350.41       1443.39        29.98 o                         
   7   5   4       4400.01       4404.23        46.56 o                         
   8   5   4       2002.48       1944.53        33.48 o                         
   9   5   4          3.14         36.58        13.53 o                         
  10   5   4         63.78         79.98        17.85 o                         
  11   5   4       1914.65       1793.78        49.07 o                         
  12   5   4          0.24         23.35        16.53 o                         
  13   5   4       2503.77       2615.90        91.09 o                         
 -15   6   4         65.69         50.91        20.26 o                         
 -14   6   4        283.92        263.44        54.76 o                         
 -13   6   4         14.76         17.80        12.42 o                         
 -12   6   4        168.57        192.70        23.84 o                         
 -11   6   4        736.57        677.35        22.89 o                         
 -10   6   4         59.73         48.81        14.74 o                         
  -9   6   4         51.57         58.52        16.27 o                         
  -8   6   4       1321.11       1412.41        28.32 o                         
  -7   6   4        508.26        507.16        21.72 o                         
  -6   6   4        366.08        394.78        16.33 o                         
  -5   6   4       3037.74       2906.81        53.89 o                         
  -4   6   4         30.37         31.09         4.80 o                         
  -3   6   4       1138.28       1120.11        14.77 o                         
  -2   6   4         25.95         20.14         7.13 o                         
  -1   6   4          1.61          5.24         6.57 o                         
   0   6   4         67.60        114.90        14.20 o                         
   1   6   4       2680.54       2632.73        29.01 o                         
   2   6   4       2922.56       2933.64        45.20 o                         
   3   6   4       1095.15       1130.46        24.83 o                         
   4   6   4        907.69        962.28        26.06 o                         
   5   6   4         15.37         12.49         7.59 o                         
   6   6   4        579.53        551.03        20.06 o                         
   7   6   4          8.90          7.40         8.91 o                         
   8   6   4        372.67        323.33        27.54 o                         
   9   6   4        495.01        506.93        38.99 o                         
  10   6   4        318.21        250.74        49.29 o                         
  11   6   4        217.24        214.48        32.67 o                         
  12   6   4        289.29        261.97        38.04 o                         
  13   6   4        115.15         89.62        26.00 o                         
 -15   7   4       2482.32       2593.03        84.13 o                         
 -14   7   4       1915.76       1719.37        64.84 o                         
 -13   7   4       2915.05       2998.93        76.14 o                         
 -12   7   4       2418.70       2293.74        66.10 o                         
 -11   7   4       1345.24       1236.84        36.01 o                         
 -10   7   4       4528.20       4566.78        76.06 o                         
  -9   7   4       4586.26       4644.00        46.13 o                         
  -8   7   4      11597.16      11659.07       126.92 o                         
  -7   7   4         13.44         21.74         8.55 o                         
  -6   7   4      15560.33      16361.49       119.04 o                         
  -5   7   4         55.32         81.98        15.85 o                         
  -4   7   4       4328.84       4021.81        54.91 o                         
  -3   7   4        202.58        183.05        12.65 o                         
  -2   7   4       9186.66       8684.10        53.98 o                         
  -1   7   4        277.34        217.17        18.01 o                         
   0   7   4      12845.58      13066.91        58.36 o                         
   1   7   4      10900.92      10572.45        63.15 o                         
   2   7   4        999.65        914.93        19.97 o                         
   3   7   4       1137.96       1268.35        25.36 o                         
   4   7   4       3310.30       3369.21        39.45 o                         
   5   7   4       4828.26       4956.77        53.08 o                         
   6   7   4       4710.76       4670.70        46.45 o                         
   7   7   4      10036.64      10743.23        79.99 o                         
   8   7   4        420.22        483.84        28.48 o                         
   9   7   4        913.29        966.53        66.76 o                         
  10   7   4        321.94        355.64        36.97 o                         
  11   7   4       1415.55       1404.07        50.16 o                         
  12   7   4         65.38         32.66        12.22 o                         
  13   7   4       4755.06       5357.13       131.96 o                         
 -14   8   4       2142.53       2056.40        84.80 o                         
 -13   8   4       2939.14       2994.59        96.25 o                         
 -12   8   4       7366.88       7636.17       140.16 o                         
 -11   8   4       4232.01       4217.92        96.20 o                         
 -10   8   4       1374.67       1352.75        32.72 o                         
  -9   8   4       1596.46       1523.13        47.98 o                         
  -8   8   4       2928.82       2707.18        87.91 o                         
  -7   8   4      14170.46      14749.61       132.55 o                         
  -6   8   4       3695.61       3466.52        50.21 o                         
  -5   8   4      16782.99      17265.18       146.99 o                         
  -4   8   4          0.99          5.90         3.94 o                         
  -3   8   4       9617.43       9332.83        71.58 o                         
  -2   8   4        699.66        614.00        16.71 o                         
  -1   8   4       3826.09       3374.47        37.94 o                         
   0   8   4        104.79        146.38        20.34 o                         
   1   8   4       5943.69       5628.65        62.69 o                         
   2   8   4       9158.63       9275.23        64.29 o                         
   3   8   4       1995.70       1976.34        33.27 o                         
   4   8   4       2810.30       2700.21        35.90 o                         
   5   8   4       1979.64       2050.62        33.82 o                         
   6   8   4       2542.11       2708.57        52.00 o                         
   7   8   4       1104.91       1049.64        44.05 o                         
   8   8   4        798.46        880.08        44.65 o                         
   9   8   4       2089.45       1895.12        46.64 o                         
  10   8   4       1975.25       2167.24        66.11 o                         
  11   8   4         71.72         63.84        22.19 o                         
  12   8   4       1362.49       1440.92        56.78 o                         
 -14   9   4         68.67         32.34        14.75 o                         
 -13   9   4        159.66        101.99        37.33 o                         
 -12   9   4       1132.94        996.85        36.63 o                         
 -11   9   4        214.35        259.40        43.47 o                         
 -10   9   4        216.56        218.24        37.76 o                         
  -9   9   4        112.14        128.32        28.01 o                         
  -8   9   4          6.10         26.97         9.31 o                         
  -7   9   4        667.12        661.19        28.60 o                         
  -6   9   4       1713.82       1794.96        31.35 o                         
  -5   9   4         47.41         49.58        16.42 o                         
  -4   9   4       1105.87       1005.25        35.14 o                         
  -3   9   4        118.40        149.42        15.35 o                         
  -2   9   4          5.94          8.93         7.33 o                         
  -1   9   4        147.94        124.96        16.89 o                         
   0   9   4        315.35        339.34        23.83 o                         
   1   9   4        151.09        168.03        20.71 o                         
   2   9   4       1912.63       1791.95        31.63 o                         
   3   9   4       2939.87       3042.10        38.66 o                         
   4   9   4         30.50         37.11         7.37 o                         
   5   9   4       1091.75       1132.97        28.99 o                         
   6   9   4          0.11          5.35        10.53 o                         
   7   9   4       1719.12       1986.62        53.42 o                         
   8   9   4       1237.74       1250.42        55.91 o                         
   9   9   4         17.95         15.68        14.86 o                         
  10   9   4         55.66         67.16        25.72 o                         
  11   9   4       1092.53       1045.04        37.33 o                         
  12   9   4        302.29        201.15        51.74 o                         
 -13  10   4        129.26         73.15        27.35 o                         
 -12  10   4        549.52        462.17        48.07 o                         
 -11  10   4       1774.32       1857.20        70.39 o                         
 -10  10   4         58.53         42.36        17.46 o                         
  -9  10   4        152.15        179.19        29.24 o                         
  -8  10   4        274.82        272.22        34.56 o                         
  -7  10   4        927.39        912.79        32.01 o                         
  -6  10   4        105.05         96.46        20.81 o                         
  -5  10   4       2118.61       2072.98        70.94 o                         
  -4  10   4        231.17        217.52        20.08 o                         
  -3  10   4        734.79        725.49        20.04 o                         
  -2  10   4        450.09        472.39        16.82 o                         
  -1  10   4         68.94         82.43        11.35 o                         
   0  10   4          1.20         15.28         7.52 o                         
   1  10   4       1262.91       1275.23        33.76 o                         
   2  10   4       2303.82       2305.78        36.96 o                         
   3  10   4        267.13        290.87        25.74 o                         
   4  10   4         82.12         78.96        13.62 o                         
   5  10   4          2.07         12.62        10.93 o                         
   6  10   4        303.45        274.49        35.70 o                         
   7  10   4         64.48         91.10        26.10 o                         
   8  10   4        627.61        688.40        48.64 o                         
   9  10   4        632.81        670.75        52.04 o                         
  10  10   4        411.30        445.23        44.67 o                         
  11  10   4        178.67        129.24        36.43 o                         
 -13  11   4       1362.65       1226.07        54.79 o                         
 -12  11   4       1375.30       1371.50        47.52 o                         
 -11  11   4        571.66        504.00        33.12 o                         
 -10  11   4       2308.91       2404.94        76.36 o                         
  -9  11   4       1516.71       1562.96        58.06 o                         
  -8  11   4       4191.88       4181.02        72.03 o                         
  -7  11   4        122.54        113.32        22.43 o                         
  -6  11   4       3618.99       3482.34        89.93 o                         
  -5  11   4        250.69        249.69        24.95 o                         
  -4  11   4        763.96        774.36        22.58 o                         
  -3  11   4        328.97        281.18        23.78 o                         
  -2  11   4       3767.51       3612.78        43.94 o                         
  -1  11   4          7.36          7.78         7.34 o                         
   0  11   4       5471.17       5336.76        53.23 o                         
   1  11   4       4960.90       4979.64        53.64 o                         
   2  11   4        372.44        398.39        23.05 o                         
   3  11   4        527.79        569.03        25.15 o                         
   4  11   4       1742.36       1684.17        30.96 o                         
   5  11   4       2552.13       2815.23        96.25 o                         
   6  11   4       3345.38       3291.57        60.83 o                         
   7  11   4       5533.68       5846.43       104.60 o                         
   8  11   4        358.63        377.63        36.18 o                         
   9  11   4        985.98       1080.05        56.15 o                         
  10  11   4        199.06        178.95        24.39 o                         
  11  11   4        582.92        601.48        48.06 o                         
 -12  12   4       3771.69       3831.46       132.35 o                         
 -11  12   4       2510.67       2465.30       110.71 o                         
 -10  12   4       1135.34       1062.96        47.26 o                         
  -9  12   4       1541.37       1379.13        41.03 o                         
  -8  12   4        974.07        868.92        58.00 o                         
  -7  12   4       5769.15       5922.61       136.72 o                         
  -6  12   4       1314.49       1321.84        46.24 o                         
  -5  12   4       5224.31       5268.32        81.97 o                         
  -4  12   4        212.96        284.23        31.31 o                         
  -3  12   4       4431.48       4267.05        49.38 o                         
  -2  12   4        150.25        199.80        23.45 o                         
  -1  12   4       2600.50       2675.11        41.32 o                         
   0  12   4        212.25        209.88        24.65 o                         
   1  12   4       2329.70       2409.71        42.52 o                         
   2  12   4       3651.64       3896.83        70.02 o                         
   3  12   4        864.93        862.02        25.02 o                         
   4  12   4       1298.20       1463.22        34.54 o                         
   5  12   4       1144.08       1302.75        35.29 o                         
   6  12   4       1706.22       1646.04        40.33 o                         
   7  12   4        907.08        840.90        45.90 o                         
   8  12   4        752.87        783.51        60.84 o                         
   9  12   4        815.25        661.55        50.00 o                         
  10  12   4        677.45        766.59        80.96 o                         
 -11  13   4         39.93         62.56        24.63 o                         
 -10  13   4        449.51        439.68        48.28 o                         
  -9  13   4         18.43         25.26        28.86 o                         
  -8  13   4          9.77         33.63        19.68 o                         
  -7  13   4        206.07        173.62        41.80 o                         
  -6  13   4        731.14        756.20        56.81 o                         
  -5  13   4        108.83        133.75        28.62 o                         
  -4  13   4        416.44        436.76        32.21 o                         
  -3  13   4        188.08        133.15        25.12 o                         
  -2  13   4         60.39         85.07        19.90 o                         
  -1  13   4          8.52          5.77         9.14 o                         
   0  13   4          7.88         22.89        11.12 o                         
   1  13   4         37.56         32.57        17.20 o                         
   2  13   4        877.94        942.10        27.90 o                         
   3  13   4        999.54        928.14        35.04 o                         
   4  13   4          4.88         25.24        10.52 o                         
   5  13   4        137.64        160.06        33.36 o                         
   6  13   4          2.37         17.79        12.99 o                         
   7  13   4        352.41        389.61        66.41 o                         
   8  13   4       1045.08       1091.76        52.04 o                         
   9  13   4          0.21         41.04        16.56 o                         
 -10  14   4          1.62         33.78        14.83 o                         
  -9  14   4        217.23        197.41        39.94 o                         
  -8  14   4        608.54        658.17        64.88 o                         
  -7  14   4       1009.86        988.22        54.17 o                         
  -6  14   4         41.24         57.83        19.18 o                         
  -5  14   4       2811.97       2851.68       101.92 o                         
  -4  14   4         20.86         14.51        12.21 o                         
  -3  14   4       1695.93       1611.68        49.00 o                         
  -2  14   4        228.01        225.15        34.38 o                         
  -1  14   4        183.94        106.76        14.61 o                         
   0  14   4          0.28         29.68        14.65 o                         
   1  14   4       2624.27       2754.19        45.24 o                         
   2  14   4       2765.57       2528.72        61.44 o                         
   3  14   4       1020.75       1053.15        31.78 o                         
   4  14   4        851.01        794.76        36.35 o                         
   5  14   4          2.69         25.86        10.51 o                         
   6  14   4        990.95       1056.93        49.11 o                         
   7  14   4          1.21         31.23        14.79 o                         
   8  14   4        825.38        865.55        67.52 o                         
  -9  15   4       1159.64       1213.05        47.96 o                         
  -8  15   4       2218.21       2282.12        76.54 o                         
  -7  15   4         57.57         56.15        22.92 o                         
  -6  15   4       3739.84       3687.05        72.51 o                         
  -5  15   4        342.52        230.97        57.85 o                         
  -4  15   4       2195.72       2300.74        73.36 o                         
  -3  15   4          8.29         22.00        12.67 o                         
  -2  15   4       3445.59       3313.48        74.96 o                         
  -1  15   4         28.24         33.17        21.64 o                         
   0  15   4       4207.64       4033.48        89.48 o                         
   1  15   4       2634.96       2527.01        69.89 o                         
   2  15   4       1243.30       1310.66        60.53 o                         
   3  15   4       1044.95        960.01        36.89 o                         
   4  15   4       1173.04       1187.67        53.17 o                         
   5  15   4       2196.45       2330.31        69.14 o                         
   6  15   4       1282.61       1291.33        50.06 o                         
   7  15   4       3012.53       3118.59       102.84 o                         
  -7  16   4       1969.00       2073.38        79.38 o                         
  -6  16   4          0.38         33.23        31.29 o                         
  -5  16   4       1295.22       1187.52        98.64 o                         
  -4  16   4          3.81         26.28        17.71 o                         
  -3  16   4       1055.20        813.74        50.60 o                         
  -2  16   4         86.34        104.12        28.04 o                         
  -1  16   4        560.87        523.01        60.73 o                         
   0  16   4         23.46         31.13        16.26 o                         
   1  16   4        513.72        407.30        57.19 o                         
   2  16   4        384.34        302.90        41.36 o                         
   3  16   4        402.08        317.85        67.41 o                         
   4  16   4         83.52         73.71        17.51 o                         
   5  16   4        500.55        534.81        55.34 o                         
   6  16   4        611.42        490.59        47.88 o                         
  -6  17   4        221.52        212.11        34.00 o                         
  -5  17   4         30.16         37.76        17.73 o                         
  -4  17   4        163.26        139.98        33.70 o                         
  -3  17   4         37.98         20.28        13.55 o                         
  -2  17   4          7.37         37.39        21.66 o                         
  -1  17   4         47.71         44.74        22.79 o                         
   0  17   4          2.71         20.29        14.64 o                         
   1  17   4        413.88        323.28        43.33 o                         
   2  17   4        220.97        274.97        37.73 o                         
   3  17   4         25.86         49.19        22.77 o                         
   4  17   4         32.01         68.53        28.56 o                         
  -1  18   4         38.18         30.62        19.59 o                         
 -16   1   5          6.58         26.82        16.25 o                         
 -15   1   5        636.78        528.91        32.76 o                         
 -14   1   5         51.39         26.79        12.79 o                         
 -13   1   5       5805.59       5371.76        66.14 o                         
 -12   1   5        360.54        407.49        28.44 o                         
 -11   1   5       4026.58       4068.87        59.88 o                         
 -10   1   5       3441.66       3258.57        42.69 o                         
  -9   1   5        908.41        782.32        25.44 o                         
  -8   1   5       4047.99       3928.77        40.08 o                         
  -7   1   5          7.10         17.85         6.36 o                         
  -6   1   5       6616.06       6117.47        53.83 o                         
  -5   1   5       3090.93       2749.73        33.04 o                         
  -4   1   5       2831.22       2680.03        21.65 o                         
  -3   1   5       4376.74       4668.66        30.04 o                         
  -2   1   5       2169.55       2255.72        16.89 o                         
  -1   1   5       2751.29       2525.88        18.55 o                         
   0   1   5       6018.34       5360.08        33.53 o                         
   1   1   5       2400.52       2778.70        31.49 o                         
   2   1   5       9563.94      10041.11        55.44 o                         
   3   1   5        717.21        777.20        16.03 o                         
   4   1   5      19215.38      20271.84        97.02 o                         
   5   1   5       9382.97       9356.77        68.36 o                         
   6   1   5       8735.56       8700.73       107.87 o                         
   7   1   5       2958.85       3124.78        55.26 o                         
   8   1   5        101.75        176.58        22.23 o                         
   9   1   5       4946.88       4901.25        58.48 o                         
  10   1   5        102.00         65.77        18.82 o                         
  11   1   5       4501.77       4517.18        85.87 o                         
  12   1   5        291.57        278.78        27.57 o                         
  13   1   5       3594.54       3724.75        81.71 o                         
  14   1   5        979.66        921.57        62.40 o                         
 -16   2   5       2219.01       2098.19        73.20 o                         
 -15   2   5         38.39         34.57        14.98 o                         
 -14   2   5       9595.75       9643.23       146.40 o                         
 -13   2   5        509.52        465.32        28.41 o                         
 -12   2   5       6226.45       5875.81        70.11 o                         
 -11   2   5       1548.81       1611.58        26.67 o                         
 -10   2   5        737.55        826.78        21.79 o                         
  -9   2   5       1638.45       1383.53        27.89 o                         
  -8   2   5      18935.72      19091.94       127.30 o                         
  -7   2   5      14638.32      15586.35        88.70 o                         
  -6   2   5        583.84        567.41        13.69 o                         
  -5   2   5      18273.10      17999.46        56.03 o                         
  -4   2   5          0.12         26.68         5.12 o                         
  -3   2   5       8292.59       7131.83        52.93 o                         
  -2   2   5          4.53         88.39         8.30 o                         
  -1   2   5         37.85         84.79         9.26 o                         
   0   2   5        296.10        281.38        13.13 o                         
   1   2   5      43784.02      45676.37       237.87 o                         
   2   2   5      43709.34      44397.14       303.17 o                         
   3   2   5      27781.96      27149.95       215.95 o                         
   4   2   5       2306.50       2698.65        31.88 o                         
   5   2   5       2260.24       2456.53        33.90 o                         
   6   2   5       3466.77       3640.85        43.29 o                         
   7   2   5       4009.39       4060.17        35.54 o                         
   8   2   5       2054.82       2064.41        37.08 o                         
   9   2   5       3121.11       2873.43        93.30 o                         
  10   2   5       5774.41       5768.44        77.58 o                         
  11   2   5        155.47        102.67        30.93 o                         
  12   2   5        832.33        854.10        42.03 o                         
  13   2   5          1.34         30.99        13.65 o                         
 -16   3   5          9.34         31.65        17.03 o                         
 -15   3   5        274.35        206.46        44.99 o                         
 -14   3   5        239.91        215.76        35.13 o                         
 -13   3   5       2362.70       2148.68        47.47 o                         
 -12   3   5        425.98        405.57        21.61 o                         
 -11   3   5        974.58        917.92        26.31 o                         
 -10   3   5       1398.42       1324.65        25.77 o                         
  -9   3   5         15.59         10.71         6.36 o                         
  -8   3   5       1187.45       1083.50        27.85 o                         
  -7   3   5         15.64         15.70         7.83 o                         
  -6   3   5       3271.02       2811.18        42.71 o                         
  -5   3   5       1249.52       1069.58        16.73 o                         
  -4   3   5        209.54        182.70        17.45 o                         
  -3   3   5       1448.05       1540.99        23.48 o                         
  -2   3   5        570.55        552.09        10.88 o                         
  -1   3   5        847.66        655.87        17.01 o                         
   0   3   5       2619.49       2101.06        21.32 o                         
   1   3   5        595.00        808.61        15.12 o                         
   2   3   5       4362.91       4627.26        50.24 o                         
   3   3   5        792.68        882.71        23.01 o                         
   4   3   5       8602.17       9054.15        45.04 o                         
   5   3   5       5626.43       5566.45        49.25 o                         
   6   3   5       2821.46       2430.01        32.23 o                         
   7   3   5        446.43        512.92        20.48 o                         
   8   3   5        101.20         68.36        13.71 o                         
   9   3   5       1834.63       1756.47        43.44 o                         
  10   3   5          8.16         15.80        10.41 o                         
  11   3   5       1432.32       1356.46        31.10 o                         
  12   3   5         87.05         72.43        25.36 o                         
  13   3   5       1132.46       1207.60        84.26 o                         
 -15   4   5         30.36         31.34        19.81 o                         
 -14   4   5        287.89        208.61        45.03 o                         
 -13   4   5          6.24         17.39        11.70 o                         
 -12   4   5        504.40        428.45        21.29 o                         
 -11   4   5        118.72        101.70        12.56 o                         
 -10   4   5          9.03         20.60         9.57 o                         
  -9   4   5          5.57          9.51         6.26 o                         
  -8   4   5        338.49        354.41        16.43 o                         
  -7   4   5        640.53        648.93        15.82 o                         
  -6   4   5         67.01         72.71        11.61 o                         
  -5   4   5        855.47        846.75        12.77 o                         
  -4   4   5        297.12        298.17         8.50 o                         
  -3   4   5        142.93        137.96         7.78 o                         
  -2   4   5         11.19         38.18         6.65 o                         
  -1   4   5        408.89        339.85        10.19 o                         
   0   4   5         40.84         44.22         9.61 o                         
   1   4   5       1780.06       1719.42        24.55 o                         
   2   4   5       1089.93       1121.23        16.00 o                         
   3   4   5         14.85          7.18         3.47 o                         
   4   4   5         77.75         54.76         9.14 o                         
   5   4   5          0.58          6.28         4.75 o                         
   6   4   5         28.56         17.90         5.95 o                         
   7   4   5         54.20         31.66        10.25 o                         
   8   4   5        472.19        479.14        34.44 o                         
   9   4   5         23.59         13.47         9.67 o                         
  10   4   5        177.52        113.80        20.74 o                         
  11   4   5        355.12        337.70        52.87 o                         
  12   4   5         19.11         24.10        26.21 o                         
  13   4   5         19.44         43.11        21.25 o                         
 -15   5   5        375.00        329.90        34.59 o                         
 -14   5   5          3.50         25.21        14.53 o                         
 -13   5   5       4707.26       4277.54        79.11 o                         
 -12   5   5         13.30         23.72        10.12 o                         
 -11   5   5       3236.65       3161.51        55.15 o                         
 -10   5   5       2330.25       2198.71        41.77 o                         
  -9   5   5        904.36        869.10        19.01 o                         
  -8   5   5       2565.74       2356.71        30.49 o                         
  -7   5   5        116.87        161.79        16.11 o                         
  -6   5   5       2933.08       2664.93        33.16 o                         
  -5   5   5       5063.48       4860.05        46.29 o                         
  -4   5   5       4565.74       4506.56        39.67 o                         
  -3   5   5          0.29          4.03         3.76 o                         
  -2   5   5      10041.50       9705.29        69.39 o                         
  -1   5   5         60.25         31.65         8.62 o                         
   0   5   5      12757.30      12028.54        70.62 o                         
   1   5   5       2448.71       2665.85        27.61 o                         
   2   5   5       5996.69       6085.02        49.15 o                         
   3   5   5        277.28        290.38        18.48 o                         
   4   5   5      10606.66      10678.34        44.83 o                         
   5   5   5       5691.37       5596.34        55.61 o                         
   6   5   5       5158.61       5133.54        69.18 o                         
   7   5   5       2755.71       2748.37        41.71 o                         
   8   5   5          7.90         17.35         8.88 o                         
   9   5   5       3284.31       3184.62        68.62 o                         
  10   5   5          5.01         25.91        13.77 o                         
  11   5   5       2815.74       3031.52       178.38 o                         
  12   5   5        730.43        636.59        58.63 o                         
  13   5   5       3064.24       3252.46        87.66 o                         
 -15   6   5        102.43        117.73        20.76 o                         
 -14   6   5       5906.24       6326.46       192.96 o                         
 -13   6   5        166.67        168.63        34.65 o                         
 -12   6   5       3889.74       3789.89        76.09 o                         
 -11   6   5        689.01        740.14        23.73 o                         
 -10   6   5        409.02        417.21        23.21 o                         
  -9   6   5       1941.91       1763.07        54.06 o                         
  -8   6   5       7563.82       7370.35        81.59 o                         
  -7   6   5       9951.39      10415.08        85.20 o                         
  -6   6   5         22.91         39.56         5.05 o                         
  -5   6   5      10111.35       9613.25        77.39 o                         
  -4   6   5        391.55        488.83        17.26 o                         
  -3   6   5      11597.05      11302.35        48.55 o                         
  -2   6   5       1916.39       1731.48        28.51 o                         
  -1   6   5       6669.34       6649.53        58.56 o                         
   0   6   5         73.70        115.39        17.02 o                         
   1   6   5      30886.77      32450.30        99.63 o                         
   2   6   5      21245.15      21900.42        69.33 o                         
   3   6   5      20000.41      20110.18        67.97 o                         
   4   6   5        196.60        226.19        16.33 o                         
   5   6   5       3482.15       3790.29        45.98 o                         
   6   6   5       7722.47       8122.54        70.60 o                         
   7   6   5       2605.05       2640.34        47.73 o                         
   8   6   5       7426.28       7671.03        89.35 o                         
   9   6   5        397.42        401.45        52.54 o                         
  10   6   5       8694.86       8741.25       126.44 o                         
  11   6   5        741.04        593.81        52.80 o                         
  12   6   5       1898.43       1810.85       149.55 o                         
  13   6   5         43.28         59.03        23.05 o                         
 -15   7   5        584.04        583.16        53.83 o                         
 -14   7   5         27.15         27.31        13.32 o                         
 -13   7   5       1749.94       1614.46        64.65 o                         
 -12   7   5          9.61         23.30        13.83 o                         
 -11   7   5       1321.57       1284.54        35.77 o                         
 -10   7   5        597.19        599.98        22.68 o                         
  -9   7   5        496.53        488.76        23.45 o                         
  -8   7   5       2260.16       2113.05        44.94 o                         
  -7   7   5        123.68        142.36        20.72 o                         
  -6   7   5       5014.78       4814.83        49.76 o                         
  -5   7   5        402.75        322.90        30.27 o                         
  -4   7   5       1223.93       1311.20        24.63 o                         
  -3   7   5         46.89         70.01        12.16 o                         
  -2   7   5       4645.74       4593.00        48.99 o                         
  -1   7   5         56.50         28.99        10.19 o                         
   0   7   5       3948.44       3541.36        42.90 o                         
   1   7   5         56.99         94.46        14.83 o                         
   2   7   5       1036.97       1057.81        23.08 o                         
   3   7   5          1.22          1.93         6.47 o                         
   4   7   5       2699.85       2607.92        41.23 o                         
   5   7   5        338.56        293.98        25.71 o                         
   6   7   5       2019.87       1935.26        45.25 o                         
   7   7   5         19.86         20.58        11.92 o                         
   8   7   5          2.14         13.83        10.50 o                         
   9   7   5       1547.57       1455.98        57.05 o                         
  10   7   5          9.98         17.48        14.70 o                         
  11   7   5        703.83        736.53        44.81 o                         
  12   7   5        191.30        125.09        34.90 o                         
 -14   8   5       1400.57       1230.41        58.58 o                         
 -13   8   5        406.34        472.95        78.28 o                         
 -12   8   5        996.29        966.80        43.74 o                         
 -11   8   5       1362.88       1417.62        45.36 o                         
 -10   8   5         43.33         38.99        20.59 o                         
  -9   8   5         18.62         16.43         8.48 o                         
  -8   8   5        996.70        944.85        23.94 o                         
  -7   8   5       1117.43       1111.27        25.27 o                         
  -6   8   5        914.08        912.72        28.60 o                         
  -5   8   5       2786.05       2719.41        45.92 o                         
  -4   8   5        130.96        132.91        13.78 o                         
  -3   8   5        191.84        189.35        19.93 o                         
  -2   8   5        100.43        120.80        13.31 o                         
  -1   8   5        456.70        394.78        20.19 o                         
   0   8   5       1138.68       1147.31        22.52 o                         
   1   8   5       6442.00       6383.67        50.72 o                         
   2   8   5       1321.45       1212.87        26.35 o                         
   3   8   5        852.68        891.20        23.16 o                         
   4   8   5        688.73        643.28        17.15 o                         
   5   8   5        110.51        123.89        16.98 o                         
   6   8   5         96.81         89.38        18.34 o                         
   7   8   5        405.07        440.33        37.70 o                         
   8   8   5        538.13        602.44        37.33 o                         
   9   8   5        192.07        123.13        35.05 o                         
  10   8   5        503.76        507.23        64.54 o                         
  11   8   5        173.06        163.06        39.11 o                         
  12   8   5         50.44         36.59        14.86 o                         
 -14   9   5          4.61         11.01        13.03 o                         
 -13   9   5       3869.28       3855.11        97.77 o                         
 -12   9   5         47.77         39.69        19.93 o                         
 -11   9   5       1759.77       1898.10        46.98 o                         
 -10   9   5       1565.36       1598.33        62.21 o                         
  -9   9   5       1301.11       1343.38        38.26 o                         
  -8   9   5       2124.47       1977.00        56.16 o                         
  -7   9   5        116.21        136.39        21.11 o                         
  -6   9   5       4483.24       4530.37        76.43 o                         
  -5   9   5       4252.49       4156.74        64.24 o                         
  -4   9   5       8099.70       8232.03        77.86 o                         
  -3   9   5         54.28         66.81        13.39 o                         
  -2   9   5       8957.72       8503.08        71.61 o                         
  -1   9   5          6.31         34.06        10.26 o                         
   0   9   5      10345.81      10213.12        81.84 o                         
   1   9   5       1481.92       1571.31        33.98 o                         
   2   9   5       5576.10       5717.00        53.75 o                         
   3   9   5        346.53        349.65        17.68 o                         
   4   9   5       5147.63       5131.51        50.58 o                         
   5   9   5       3489.68       3560.43        56.07 o                         
   6   9   5       1623.16       1614.38        35.56 o                         
   7   9   5       2041.24       2068.92        96.33 o                         
   8   9   5         52.07         38.43        22.64 o                         
   9   9   5       1877.84       1930.32        64.31 o                         
  10   9   5          2.33         39.56        18.41 o                         
  11   9   5       2028.31       2211.70       101.82 o                         
 -13  10   5        295.00        312.79        76.03 o                         
 -12  10   5       1144.68       1172.81        48.82 o                         
 -11  10   5        648.23        573.67        47.60 o                         
 -10  10   5         63.51         54.29        18.45 o                         
  -9  10   5       2050.84       2096.40        54.17 o                         
  -8  10   5        208.01        265.43        36.81 o                         
  -7  10   5       5132.50       5298.19        96.27 o                         
  -6  10   5       1257.64       1158.88        45.74 o                         
  -5  10   5       2600.03       2349.88        47.35 o                         
  -4  10   5        322.84        308.97        22.63 o                         
  -3  10   5       1933.66       1916.63        29.80 o                         
  -2  10   5        202.30        223.98        17.16 o                         
  -1  10   5        649.67        653.39        23.28 o                         
   0  10   5         36.07         40.57        10.55 o                         
   1  10   5       5019.84       4915.99        59.45 o                         
   2  10   5       3114.45       3245.61        39.41 o                         
   3  10   5       4777.98       4881.75        54.52 o                         
   4  10   5       1187.44       1126.66        29.92 o                         
   5  10   5       1098.15       1155.04        34.91 o                         
   6  10   5       1937.81       1924.58        52.74 o                         
   7  10   5       1028.82       1105.74       117.95 o                         
   8  10   5       3001.81       3341.82        78.43 o                         
   9  10   5        157.33        229.39        40.01 o                         
  10  10   5       4627.47       4854.83       119.71 o                         
  11  10   5         86.25         60.53        24.24 o                         
 -13  11   5        499.91        460.33        48.63 o                         
 -12  11   5         23.57         30.70        14.20 o                         
 -11  11   5        235.07        281.86        55.60 o                         
 -10  11   5          2.23         14.99        17.62 o                         
  -9  11   5        246.44        215.78        29.34 o                         
  -8  11   5        658.03        570.81        54.14 o                         
  -7  11   5        165.94        135.43        26.87 o                         
  -6  11   5       2231.01       2229.69        47.67 o                         
  -5  11   5          4.18         28.62         9.19 o                         
  -4  11   5        430.91        448.62        37.93 o                         
  -3  11   5         54.68         52.67        12.42 o                         
  -2  11   5       1137.37       1027.40        24.51 o                         
  -1  11   5         15.97         32.48         7.97 o                         
   0  11   5        995.89        979.40        21.56 o                         
   1  11   5         21.11         22.15         9.72 o                         
   2  11   5        122.17        144.19        21.09 o                         
   3  11   5         75.24         64.34        16.77 o                         
   4  11   5        240.14        193.14        31.04 o                         
   5  11   5        199.51        198.98        37.69 o                         
   6  11   5        533.06        631.51        40.60 o                         
   7  11   5         65.37         69.50        25.59 o                         
   8  11   5          7.33         26.74        15.14 o                         
   9  11   5        707.14        706.42        48.55 o                         
  10  11   5          2.15         33.20        15.44 o                         
 -12  12   5        788.47        806.56        51.15 o                         
 -11  12   5        707.62        651.36        37.01 o                         
 -10  12   5          1.30         28.62        13.63 o                         
  -9  12   5        137.35        112.08        34.98 o                         
  -8  12   5       2132.30       2050.23        55.81 o                         
  -7  12   5        855.62        954.13        49.47 o                         
  -6  12   5       1864.26       1790.65        72.35 o                         
  -5  12   5       2462.91       2428.79        52.68 o                         
  -4  12   5         30.99         40.57        15.96 o                         
  -3  12   5        349.94        305.99        29.04 o                         
  -2  12   5        257.84        255.02        28.37 o                         
  -1  12   5        787.70        850.07        27.76 o                         
   0  12   5        733.05        726.85        23.33 o                         
   1  12   5       5980.21       6259.54        80.99 o                         
   2  12   5       1354.42       1312.96        34.15 o                         
   3  12   5       1288.36       1307.17        29.33 o                         
   4  12   5        885.05        888.57        35.58 o                         
   5  12   5        256.17        291.61        48.69 o                         
   6  12   5        345.36        321.28        55.48 o                         
   7  12   5        350.34        377.24        55.62 o                         
   8  12   5        780.56        856.23        65.21 o                         
   9  12   5        137.31        108.64        26.73 o                         
  10  12   5        691.84        761.71        51.33 o                         
 -11  13   5       1442.37       1526.35        58.95 o                         
 -10  13   5       1803.20       1805.00        71.56 o                         
  -9  13   5       1955.45       2064.24        72.20 o                         
  -8  13   5       2865.95       2874.98        75.21 o                         
  -7  13   5        516.38        467.40        40.57 o                         
  -6  13   5       5690.76       5867.33        99.56 o                         
  -5  13   5       1484.48       1542.43        47.42 o                         
  -4  13   5       6389.43       6372.25        89.65 o                         
  -3  13   5         13.48         24.58        13.64 o                         
  -2  13   5       4277.75       4042.50        63.57 o                         
  -1  13   5          1.32         17.17        13.87 o                         
   0  13   5       5336.39       5456.57        69.40 o                         
   1  13   5        982.91        919.02        35.83 o                         
   2  13   5       4302.34       4366.54        99.85 o                         
   3  13   5        254.58        251.05        32.07 o                         
   4  13   5       3454.80       3545.56        61.64 o                         
   5  13   5       1707.89       1849.86        71.62 o                         
   6  13   5       1406.45       1447.49        62.05 o                         
   7  13   5       1684.72       1777.12        65.75 o                         
   8  13   5         90.42         74.32        26.07 o                         
   9  13   5       1847.14       1894.82        65.02 o                         
 -10  14   5        294.81        169.66        52.42 o                         
  -9  14   5        783.88        855.61        57.85 o                         
  -8  14   5       1048.46       1079.17        35.50 o                         
  -7  14   5       2775.04       2704.80        70.46 o                         
  -6  14   5        105.13        141.07        22.34 o                         
  -5  14   5       2249.35       2096.58        55.14 o                         
  -4  14   5        152.60        131.87        26.96 o                         
  -3  14   5       2982.16       2987.18        65.51 o                         
  -2  14   5        221.84        262.23        29.70 o                         
  -1  14   5       2442.48       2304.76        40.85 o                         
   0  14   5         27.88         31.57        15.71 o                         
   1  14   5       4288.08       4080.72        68.64 o                         
   2  14   5       1484.06       1504.65        35.20 o                         
   3  14   5       4808.90       4889.43        92.68 o                         
   4  14   5         18.22         36.37        18.02 o                         
   5  14   5       1451.71       1362.99        63.07 o                         
   6  14   5       2415.92       2387.94        70.70 o                         
   7  14   5        485.79        326.19        36.56 o                         
   8  14   5       2029.21       2121.38        73.49 o                         
  -9  15   5          4.27         19.45        17.45 o                         
  -8  15   5         12.51         34.89        10.48 o                         
  -7  15   5        101.93         74.69        25.43 o                         
  -6  15   5        177.23        220.49        31.65 o                         
  -5  15   5        104.13         94.91        26.78 o                         
  -4  15   5          2.18         33.56        15.12 o                         
  -3  15   5          0.12         17.35        23.42 o                         
  -2  15   5          0.35         35.28        16.61 o                         
  -1  15   5         28.95         26.34        15.94 o                         
   0  15   5         50.97         69.28        25.57 o                         
   1  15   5          5.80         14.88        17.44 o                         
   2  15   5         99.07         82.87        33.20 o                         
   3  15   5         59.43         43.06        17.30 o                         
   4  15   5         22.47         28.19        16.02 o                         
   5  15   5         49.93         26.17        15.89 o                         
   6  15   5         11.06         33.17        15.28 o                         
   7  15   5         66.57         42.15        19.50 o                         
  -7  16   5       1220.75       1322.28       132.35 o                         
  -6  16   5        139.22         93.83        32.08 o                         
  -5  16   5       1358.94       1354.45        48.44 o                         
  -4  16   5         11.02         21.88        14.43 o                         
  -3  16   5        326.09        249.09        69.90 o                         
  -2  16   5          5.62         19.08        19.41 o                         
  -1  16   5        488.29        477.35        58.02 o                         
   0  16   5         50.80         41.08        22.72 o                         
   1  16   5       2090.25       2349.23        62.19 o                         
   2  16   5        866.75        820.64        53.22 o                         
   3  16   5        259.94        155.38        37.34 o                         
   4  16   5         41.58         43.56        18.68 o                         
   5  16   5        363.60        313.37        43.51 o                         
  -5  17   5        397.79        384.73        62.31 o                         
  -4  17   5       1173.59        973.51        71.45 o                         
  -3  17   5         56.48         75.60        26.61 o                         
  -2  17   5       1101.72       1179.23       189.46 o                         
  -1  17   5        147.73        195.61        47.42 o                         
   0  17   5       2573.77       2574.60       101.70 o                         
   1  17   5        648.51        609.16        51.00 o                         
   2  17   5       2100.37       2003.33       100.70 o                         
   3  17   5        132.01         90.46        31.61 o                         
 -16   0   6       6944.29       7906.77       220.10 o                         
 -15   0   6         51.80         49.54        23.22 o                         
 -14   0   6       3917.19       3632.85        77.54 o                         
 -13   0   6          6.82         31.50        14.70 o                         
 -12   0   6        512.74        594.23        54.03 o                         
 -11   0   6        929.70        781.15        29.57 o                         
 -10   0   6       3358.91       3166.91        54.66 o                         
  -9   0   6         18.78         48.02        13.77 o                         
  -8   0   6       8655.42       8378.21        80.07 o                         
  -7   0   6      20466.17      20751.75       117.84 o                         
  -6   0   6        262.97        232.01        29.86 o                         
  -5   0   6       9215.78       8203.22        86.96 o                         
  -4   0   6      17094.29      16938.20       112.21 o                         
  -3   0   6        500.65        551.12        21.58 o                         
  -2   0   6      15100.92      15652.19        55.98 o                         
  -1   0   6      40735.26      41837.46       241.79 o                         
   0   0   6       7416.13       8985.99        89.78 o                         
   1   0   6      72774.05      74587.88       239.49 o                         
   2   0   6          0.27        100.47        13.61 o                         
   3   0   6       9873.95      11239.14        77.07 o                         
   4   0   6        454.21        678.44        31.19 o                         
   5   0   6      15724.59      16212.22       138.64 o                         
   6   0   6       9853.36      10112.69       233.56 o                         
   7   0   6      17665.65      17760.78       200.06 o                         
   8   0   6      19889.57      21055.66       178.57 o                         
   9   0   6        381.47        538.94       142.81 o                         
  10   0   6      11560.72      11673.34       205.69 o                         
  11   0   6         32.71         37.08        33.72 o                         
  12   0   6       4248.65       4298.10       102.91 o                         
  13   0   6        789.98        601.82        64.98 o                         
 -16   1   6          5.63         19.05        12.43 o                         
 -15   1   6        286.53        372.44        62.34 o                         
 -14   1   6        169.88        137.83        18.05 o                         
 -13   1   6       3964.81       3881.53        56.16 o                         
 -12   1   6        672.92        617.65        24.84 o                         
 -11   1   6       1268.82       1367.96        24.69 o                         
 -10   1   6       3110.83       2759.20        42.09 o                         
  -9   1   6       2746.24       2729.04        42.01 o                         
  -8   1   6       2638.81       2394.26        30.51 o                         
  -7   1   6       2266.47       1764.19        27.20 o                         
  -6   1   6        112.81         98.41        13.42 o                         
  -5   1   6       9028.54       9544.94        59.30 o                         
  -4   1   6      16708.43      16872.38        46.11 o                         
  -3   1   6       5406.95       6166.36        52.94 o                         
  -2   1   6      19771.88      19514.06        96.99 o                         
  -1   1   6      16962.38      17553.62        61.90 o                         
   0   1   6      10797.20      11439.08        50.97 o                         
   1   1   6        143.13        180.74         8.77 o                         
   2   1   6      15382.97      16464.05        80.68 o                         
   3   1   6       2763.97       3466.22        41.24 o                         
   4   1   6      11177.49      10293.44        80.06 o                         
   5   1   6        965.79       1135.53        23.57 o                         
   6   1   6       2108.15       2214.37        50.10 o                         
   7   1   6       2431.40       2429.72        35.66 o                         
   8   1   6       1204.58       1141.19        25.50 o                         
   9   1   6       4468.93       4166.67        69.37 o                         
  10   1   6       1455.25       1446.99        51.09 o                         
  11   1   6        560.41        583.85        35.42 o                         
  12   1   6        272.23        238.89        30.46 o                         
  13   1   6       1599.42       1675.38        61.74 o                         
 -16   2   6        156.07        128.65        31.00 o                         
 -15   2   6         31.69         16.85        13.32 o                         
 -14   2   6        190.21        195.07        26.89 o                         
 -13   2   6        308.65        278.52        28.71 o                         
 -12   2   6          2.21         12.62         6.92 o                         
 -11   2   6        107.35        138.64        15.08 o                         
 -10   2   6          8.98         14.16         5.95 o                         
  -9   2   6         32.05         30.97         8.09 o                         
  -8   2   6        182.19        154.75        15.77 o                         
  -7   2   6        224.45        238.83        13.69 o                         
  -6   2   6          0.46          5.70         3.94 o                         
  -5   2   6        169.22        149.91        11.20 o                         
  -4   2   6         25.03         18.61         8.31 o                         
  -3   2   6        201.26        241.17        14.86 o                         
  -2   2   6        241.34        241.97        17.95 o                         
  -1   2   6         12.70         13.99         4.20 o                         
   0   2   6        292.51        297.01        12.38 o                         
   1   2   6        456.72        455.87        14.84 o                         
   2   2   6        114.64        105.37        15.76 o                         
   3   2   6         67.78         51.38        12.62 o                         
   4   2   6        180.99        174.73        22.21 o                         
   5   2   6        170.55        168.65        13.01 o                         
   6   2   6         19.04          8.84         7.19 o                         
   7   2   6        177.66        183.99        19.64 o                         
   8   2   6          1.01         11.57        10.55 o                         
   9   2   6         84.07        120.48        30.08 o                         
  10   2   6         21.26          7.31        14.84 o                         
  11   2   6        127.01         98.66        28.18 o                         
  12   2   6         10.38         14.26        17.64 o                         
  13   2   6         74.63         92.00        28.97 o                         
 -16   3   6         95.87         88.01        29.07 o                         
 -15   3   6        149.01        132.67        27.03 o                         
 -14   3   6         18.50         16.80        14.36 o                         
 -13   3   6       4377.73       4308.69        65.07 o                         
 -12   3   6         55.02         52.36        14.71 o                         
 -11   3   6        862.49        915.59        24.78 o                         
 -10   3   6       3982.56       3765.53        39.14 o                         
  -9   3   6       1485.90       1386.09        20.03 o                         
  -8   3   6       1612.37       1501.53        21.55 o                         
  -7   3   6       2747.91       2345.74        36.24 o                         
  -6   3   6        294.02        244.86        18.20 o                         
  -5   3   6      10461.94      10738.06        49.42 o                         
  -4   3   6      15782.47      15615.70       139.53 o                         
  -3   3   6       1244.66       1519.10        21.57 o                         
  -2   3   6      11008.21      10606.95        36.90 o                         
  -1   3   6      10001.67      10343.53        37.74 o                         
   0   3   6       6986.99       7096.05        44.06 o                         
   1   3   6         20.48         18.71         4.30 o                         
   2   3   6      18480.29      19048.38       122.74 o                         
   3   3   6       2012.70       2425.24        28.57 o                         
   4   3   6      11929.15      10992.69        86.06 o                         
   5   3   6       2157.73       2335.77        23.21 o                         
   6   3   6       1513.27       1602.08        29.06 o                         
   7   3   6       2261.46       2190.76        54.03 o                         
   8   3   6        689.43        703.28        30.07 o                         
   9   3   6       2668.74       2510.02        48.15 o                         
  10   3   6       1361.74       1363.33        39.49 o                         
  11   3   6        920.38        956.08        41.72 o                         
  12   3   6        135.59        131.74        39.13 o                         
  13   3   6       1849.21       1903.34        75.05 o                         
 -16   4   6       5573.39       6445.59       271.03 o                         
 -15   4   6          1.41         16.16        12.61 o                         
 -14   4   6       3941.69       3827.41        87.38 o                         
 -13   4   6        234.05        276.62        30.31 o                         
 -12   4   6        496.14        541.19        39.59 o                         
 -11   4   6       1769.85       1652.34        29.00 o                         
 -10   4   6       2012.61       2019.24        34.79 o                         
  -9   4   6        186.80        232.87        19.98 o                         
  -8   4   6       4966.45       4742.07        49.23 o                         
  -7   4   6      16156.96      16132.68        97.90 o                         
  -6   4   6         22.23         77.63         7.84 o                         
  -5   4   6       7810.97       6782.76        50.13 o                         
  -4   4   6       2074.31       1608.64        24.96 o                         
  -3   4   6        106.96        137.90         7.28 o                         
  -2   4   6        298.09        226.14        10.77 o                         
  -1   4   6       8818.75       7930.13        79.29 o                         
   0   4   6       1959.19       2240.21        24.07 o                         
   1   4   6      30625.19      29465.85       154.90 o                         
   2   4   6         92.73         83.47        11.86 o                         
   3   4   6       2428.88       2529.60        37.80 o                         
   4   4   6       2026.75       2378.25        30.17 o                         
   5   4   6       6545.60       6299.23        47.98 o                         
   6   4   6       2092.64       1959.01        27.03 o                         
   7   4   6      11415.48      11538.56       115.48 o                         
   8   4   6       5939.48       6468.23        72.10 o                         
   9   4   6        933.87       1066.83        51.41 o                         
  10   4   6       4343.47       4511.70        75.51 o                         
  11   4   6        481.48        502.37        51.46 o                         
  12   4   6       2020.54       2138.67        73.94 o                         
  13   4   6        993.67        948.85        50.29 o                         
 -15   5   6        633.52        545.13        37.13 o                         
 -14   5   6          0.36         20.38         8.44 o                         
 -13   5   6       2643.37       2606.18        59.70 o                         
 -12   5   6        158.66        173.59        28.23 o                         
 -11   5   6        349.67        380.01        34.94 o                         
 -10   5   6       1770.93       1629.65        29.84 o                         
  -9   5   6       1322.08       1302.24        27.25 o                         
  -8   5   6       1272.55       1238.02        27.25 o                         
  -7   5   6        863.73        736.05        16.12 o                         
  -6   5   6         16.97         11.73         3.92 o                         
  -5   5   6       1478.36       1496.70        33.85 o                         
  -4   5   6       5772.71       5674.13        43.26 o                         
  -3   5   6         96.93        135.78        10.28 o                         
  -2   5   6       3272.67       2984.44        30.64 o                         
  -1   5   6       4755.01       4514.85        38.98 o                         
   0   5   6       2747.23       2969.39        39.02 o                         
   1   5   6        468.72        478.13        17.32 o                         
   2   5   6       8145.37       8218.08        35.65 o                         
   3   5   6        851.37       1090.79        33.12 o                         
   4   5   6       5654.81       5115.17        47.04 o                         
   5   5   6        275.30        331.84        11.37 o                         
   6   5   6       1363.71       1444.78        32.06 o                         
   7   5   6       1179.10       1245.13        27.52 o                         
   8   5   6       1595.92       1571.19        44.22 o                         
   9   5   6       3549.72       3448.41        57.98 o                         
  10   5   6       1454.45       1501.39       100.47 o                         
  11   5   6        354.64        371.81        48.80 o                         
  12   5   6         80.56         72.66        26.93 o                         
  13   5   6       1102.47       1056.81        44.34 o                         
 -15   6   6          1.03         17.37        15.51 o                         
 -14   6   6        132.89        141.38        28.88 o                         
 -13   6   6         46.76         46.13        15.73 o                         
 -12   6   6         66.73         63.69        17.62 o                         
 -11   6   6        165.46        189.39        24.70 o                         
 -10   6   6         80.24         79.50        18.97 o                         
  -9   6   6         81.41         80.53        18.30 o                         
  -8   6   6       3142.45       3138.53        40.36 o                         
  -7   6   6        814.18        758.45        16.94 o                         
  -6   6   6        313.99        325.36         9.94 o                         
  -5   6   6        543.07        520.45        18.80 o                         
  -4   6   6        321.68        344.73        16.45 o                         
  -3   6   6          9.01          7.33         3.61 o                         
  -2   6   6       2144.09       2236.45        37.14 o                         
  -1   6   6       3103.25       3069.10        38.11 o                         
   0   6   6        104.74        125.03        20.81 o                         
   1   6   6       2741.93       2786.02        37.41 o                         
   2   6   6       1677.20       1585.38        26.60 o                         
   3   6   6        173.54        196.29        14.95 o                         
   4   6   6        448.03        419.59        15.69 o                         
   5   6   6       1078.48       1024.20        19.14 o                         
   6   6   6         99.18        121.48        21.34 o                         
   7   6   6        785.39        814.14        33.90 o                         
   8   6   6        890.34        954.61        39.23 o                         
   9   6   6          3.11         16.99        16.84 o                         
  10   6   6        625.84        598.15        39.67 o                         
  11   6   6         18.03         36.65        13.89 o                         
  12   6   6         18.48         10.19        13.31 o                         
 -15   7   6        511.87        406.69        47.73 o                         
 -14   7   6        200.42        161.82        37.96 o                         
 -13   7   6       7025.88       7273.32       116.13 o                         
 -12   7   6          7.90         27.59        16.79 o                         
 -11   7   6       2930.08       3137.32        62.45 o                         
 -10   7   6       3740.80       3801.64        68.22 o                         
  -9   7   6       3662.23       3720.18        56.78 o                         
  -8   7   6       2378.75       2365.69        49.31 o                         
  -7   7   6       4009.82       3925.85        53.46 o                         
  -6   7   6       2131.33       2164.50        21.77 o                         
  -5   7   6       6498.87       6677.66        51.60 o                         
  -4   7   6      12581.18      12466.13        94.60 o                         
  -3   7   6         24.55         33.84         9.98 o                         
  -2   7   6       8409.23       8142.54       119.67 o                         
  -1   7   6       1436.47       1396.58        28.35 o                         
   0   7   6       5632.63       5793.21        83.59 o                         
   1   7   6         26.53         48.46        13.78 o                         
   2   7   6      17028.27      17324.33       124.01 o                         
   3   7   6       1279.03       1403.98        32.89 o                         
   4   7   6      14421.57      14476.89       128.99 o                         
   5   7   6       1816.82       1864.73        36.10 o                         
   6   7   6       4706.11       5034.93        69.00 o                         
   7   7   6       2450.45       2314.77        52.49 o                         
   8   7   6       2631.94       2589.09        58.73 o                         
   9   7   6       3239.38       3454.74        76.45 o                         
  10   7   6       2190.45       2280.26       111.35 o                         
  11   7   6       3079.26       3415.27        99.39 o                         
  12   7   6        165.86        150.63        54.50 o                         
 -14   8   6       3637.42       3444.96        91.18 o                         
 -13   8   6          0.82         15.90        18.57 o                         
 -12   8   6       1545.54       1516.38        45.62 o                         
 -11   8   6        374.14        371.12        52.50 o                         
 -10   8   6       4087.74       4277.90       104.56 o                         
  -9   8   6         34.35         40.99        19.20 o                         
  -8   8   6       9914.91      10300.33        80.01 o                         
  -7   8   6       5371.59       5297.69        59.37 o                         
  -6   8   6       3714.68       3548.28        48.01 o                         
  -5   8   6       6441.64       6151.03        82.31 o                         
  -4   8   6       5991.67       5732.31        53.99 o                         
  -3   8   6       1989.18       1983.44        26.72 o                         
  -2   8   6        800.49        800.79        21.76 o                         
  -1   8   6      13620.04      13243.20       107.95 o                         
   0   8   6        742.08        812.82        28.79 o                         
   1   8   6      30463.15      31605.19        98.25 o                         
   2   8   6         29.39         41.88         9.39 o                         
   3   8   6       9082.93       9527.95        80.28 o                         
   4   8   6          3.75         29.22         7.83 o                         
   5   8   6       7199.65       7121.38        87.92 o                         
   6   8   6       2396.53       2481.79        60.11 o                         
   7   8   6       6791.15       6917.54       114.42 o                         
   8   8   6       2581.38       2805.45        53.99 o                         
   9   8   6        996.39       1069.61        37.92 o                         
  10   8   6       2286.88       2367.59        74.36 o                         
  11   8   6        465.13        452.44        58.27 o                         
  12   8   6       1242.75       1276.79        49.02 o                         
 -14   9   6        114.47        123.76        29.50 o                         
 -13   9   6        706.64        777.14        53.48 o                         
 -12   9   6         22.06         25.49        16.42 o                         
 -11   9   6         56.41         59.97        20.07 o                         
 -10   9   6        411.30        372.45        40.93 o                         
  -9   9   6         98.92         98.32        23.68 o                         
  -8   9   6         19.49         14.70        17.09 o                         
  -7   9   6         93.70         95.85        15.84 o                         
  -6   9   6        427.60        434.45        35.58 o                         
  -5   9   6         43.77         60.20        12.59 o                         
  -4   9   6        297.90        234.28        18.27 o                         
  -3   9   6        152.22        190.72        21.47 o                         
  -2   9   6          8.31         14.33         9.91 o                         
  -1   9   6        796.83        711.55        24.89 o                         
   0   9   6        332.03        425.98        23.32 o                         
   1   9   6        604.33        515.67        23.47 o                         
   2   9   6       3785.79       3693.71        51.84 o                         
   3   9   6          5.08         12.56         8.54 o                         
   4   9   6       2109.03       2032.45        33.82 o                         
   5   9   6        409.67        476.82        29.48 o                         
   6   9   6        189.80        231.95        34.88 o                         
   7   9   6        477.36        481.69        32.76 o                         
   8   9   6        506.29        447.08        52.34 o                         
   9   9   6       1699.55       1764.99        62.16 o                         
  10   9   6        226.41        194.30        48.04 o                         
  11   9   6         44.48         34.88        21.12 o                         
 -13  10   6         19.60         39.83        16.18 o                         
 -12  10   6          4.90         23.61        12.95 o                         
 -11  10   6        106.62         91.79        27.36 o                         
 -10  10   6        202.81        192.08        30.19 o                         
  -9  10   6         82.22         91.90        26.89 o                         
  -8  10   6       2116.12       2126.67        61.11 o                         
  -7  10   6       2394.23       2290.59        59.59 o                         
  -6  10   6         84.76         76.83        14.70 o                         
  -5  10   6        848.50        871.66        40.85 o                         
  -4  10   6          1.47         16.52         8.70 o                         
  -3  10   6        127.03        146.65        17.20 o                         
  -2  10   6        875.74        869.30        20.38 o                         
  -1  10   6       3083.58       3101.14        78.98 o                         
   0  10   6         15.88         13.12         8.85 o                         
   1  10   6       1464.16       1505.38        30.53 o                         
   2  10   6       2239.13       2163.59        41.46 o                         
   3  10   6         92.69        116.36        15.38 o                         
   4  10   6       1400.12       1361.89        39.94 o                         
   5  10   6       1021.51        949.99        58.04 o                         
   6  10   6         17.95         37.93        15.70 o                         
   7  10   6       1209.07       1208.55        41.75 o                         
   8  10   6       1274.69       1224.24        84.27 o                         
   9  10   6          0.42         22.53        18.01 o                         
  10  10   6        698.37        599.22        88.60 o                         
  11  10   6         59.57         45.54        26.45 o                         
 -13  11   6       3756.19       3671.78       100.12 o                         
 -12  11   6          0.77         18.31        15.23 o                         
 -11  11   6       1165.86       1303.19        51.02 o                         
 -10  11   6       2022.83       1939.53        71.75 o                         
  -9  11   6       1109.26       1193.30        52.61 o                         
  -8  11   6       1013.93        996.27        46.39 o                         
  -7  11   6        503.63        587.02        33.54 o                         
  -6  11   6        572.96        646.01        52.15 o                         
  -5  11   6       1962.25       2051.30        45.96 o                         
  -4  11   6       3445.05       3395.82        61.86 o                         
  -3  11   6         73.39         63.10        18.59 o                         
  -2  11   6       3419.72       3424.17        49.85 o                         
  -1  11   6        523.30        485.44        24.68 o                         
   0  11   6       2921.14       2948.42        45.66 o                         
   1  11   6          4.47         16.30         7.46 o                         
   2  11   6       7295.95       7318.25        82.85 o                         
   3  11   6        747.96        634.96        25.67 o                         
   4  11   6       6425.76       6506.32       102.26 o                         
   5  11   6        516.79        572.08        36.58 o                         
   6  11   6       3686.93       3750.44       131.79 o                         
   7  11   6       1480.69       1342.08        57.96 o                         
   8  11   6       1744.22       1660.96        70.60 o                         
   9  11   6       1815.59       1844.28        85.36 o                         
  10  11   6        982.45       1022.05        58.31 o                         
 -12  12   6       1103.44       1048.51        49.45 o                         
 -11  12   6        305.75        361.86        47.99 o                         
 -10  12   6       2090.83       2295.46        68.87 o                         
  -9  12   6        105.64        122.62        33.68 o                         
  -8  12   6       3277.05       3424.38       102.36 o                         
  -7  12   6       1423.95       1287.25        59.24 o                         
  -6  12   6       1669.50       1555.71        62.22 o                         
  -5  12   6       2200.07       2183.29        61.86 o                         
  -4  12   6       3428.14       3400.72        57.43 o                         
  -3  12   6       1945.75       1899.93        36.41 o                         
  -2  12   6        602.14        682.53        31.35 o                         
  -1  12   6       7476.64       7388.06        79.93 o                         
   0  12   6        136.57         96.19        19.43 o                         
   1  12   6      11557.42      11832.86       149.73 o                         
   2  12   6         12.40         13.49         7.61 o                         
   3  12   6       4929.66       5024.80        83.59 o                         
   4  12   6          1.34         22.34        13.58 o                         
   5  12   6       3702.47       3509.16        73.94 o                         
   6  12   6       1259.40       1374.76        67.05 o                         
   7  12   6       2646.46       2827.04        70.98 o                         
   8  12   6       1051.05        945.91        49.17 o                         
   9  12   6        431.87        324.24        82.36 o                         
 -11  13   6          2.58          6.80        19.22 o                         
 -10  13   6        229.56        192.01        38.27 o                         
  -9  13   6        238.57        230.83        35.16 o                         
  -8  13   6        216.66        264.04        46.28 o                         
  -7  13   6         15.28         46.38        25.29 o                         
  -6  13   6         16.55         19.17        17.59 o                         
  -5  13   6        302.89        247.19        43.61 o                         
  -4  13   6         45.18         39.09        14.79 o                         
  -3  13   6          4.85         25.66        12.58 o                         
  -2  13   6          3.82         20.85         7.98 o                         
  -1  13   6        168.21        180.56        31.14 o                         
   0  13   6        184.26        173.10        27.91 o                         
   1  13   6        455.98        396.07        31.48 o                         
   2  13   6        757.79        676.83        37.82 o                         
   3  13   6          0.81         13.48        10.66 o                         
   4  13   6        298.87        292.77        45.09 o                         
   5  13   6          0.01         10.73        15.75 o                         
   6  13   6        122.49        104.43        26.85 o                         
   7  13   6        134.02        107.43        26.72 o                         
   8  13   6        323.48        241.52        40.00 o                         
 -10  14   6        351.85        351.46        51.15 o                         
  -9  14   6         38.63         42.40        14.69 o                         
  -8  14   6       2266.07       2385.92       129.28 o                         
  -7  14   6       1852.88       1895.83        93.69 o                         
  -6  14   6         68.78         86.06        27.97 o                         
  -5  14   6       1273.26       1306.40        54.96 o                         
  -4  14   6        169.30        130.78        32.34 o                         
  -3  14   6        621.42        728.53        28.30 o                         
  -2  14   6       1093.05       1043.72        56.84 o                         
  -1  14   6       3525.51       3557.17        62.11 o                         
   0  14   6        126.00         77.14        22.51 o                         
   1  14   6       3259.99       3400.55        64.66 o                         
   2  14   6       1154.03       1102.38        42.94 o                         
   3  14   6        444.57        440.12        60.75 o                         
   4  14   6        340.83        324.16        56.78 o                         
   5  14   6       1658.74       1581.87        67.37 o                         
   6  14   6        329.63        383.68        43.99 o                         
   7  14   6       1173.03       1189.14        71.50 o                         
  -9  15   6       1229.94       1220.22        71.41 o                         
  -8  15   6        391.43        308.06        41.07 o                         
  -7  15   6       1098.47       1059.39        45.04 o                         
  -6  15   6       1146.88       1159.87        60.59 o                         
  -5  15   6       2205.33       2359.96        97.81 o                         
  -4  15   6       3327.42       3358.60        73.81 o                         
  -3  15   6        524.31        541.05        59.82 o                         
  -2  15   6       3891.68       3887.70       125.34 o                         
  -1  15   6        592.45        651.07        45.72 o                         
   0  15   6       4427.07       4553.88        99.80 o                         
   1  15   6          7.00         27.83        14.99 o                         
   2  15   6       6389.59       6425.42       103.43 o                         
   3  15   6         81.61         41.06        15.22 o                         
   4  15   6       3703.59       3791.04        92.93 o                         
   5  15   6        672.75        605.30        56.02 o                         
   6  15   6       2202.49       2241.29        97.66 o                         
  -7  16   6        797.26        639.10        44.40 o                         
  -6  16   6        111.65        100.40        35.06 o                         
  -5  16   6       1114.10       1109.89        70.55 o                         
  -4  16   6        423.32        428.62        48.70 o                         
  -3  16   6        853.60        750.70        65.62 o                         
  -2  16   6         20.70         23.50        23.92 o                         
  -1  16   6       1574.04       1389.71        60.76 o                         
   0  16   6         19.98         17.79        10.39 o                         
   1  16   6       1601.35       1535.05        67.26 o                         
   2  16   6        125.15        105.91        31.36 o                         
   3  16   6       1067.53        940.63        89.61 o                         
   4  16   6         62.00         43.19        21.96 o                         
  -5  17   6         66.72         55.30        23.58 o                         
  -4  17   6         24.65         16.19        24.07 o                         
  -3  17   6        232.51        149.91        33.18 o                         
  -2  17   6         29.36         40.67        25.06 o                         
  -1  17   6        172.56        181.78        42.92 o                         
   0  17   6        115.33        208.29        61.40 o                         
   1  17   6         69.60         82.41        29.34 o                         
   2  17   6         27.27         29.95        18.47 o                         
 -16   1   7         43.23         14.72        16.11 o                         
 -15   1   7        873.42        771.87        34.92 o                         
 -14   1   7       1715.96       1787.11        40.82 o                         
 -13   1   7       4347.90       4138.62        53.74 o                         
 -12   1   7         75.71         63.83        11.32 o                         
 -11   1   7       2900.03       2908.22        44.16 o                         
 -10   1   7        868.55        790.49        26.38 o                         
  -9   1   7       2717.67       2670.49        33.30 o                         
  -8   1   7       1275.84       1207.95        22.94 o                         
  -7   1   7       3379.65       3188.95        40.01 o                         
  -6   1   7        819.62        713.56        17.24 o                         
  -5   1   7      11748.31      12117.67        43.04 o                         
  -4   1   7      12655.39      11562.19        39.82 o                         
  -3   1   7         28.76          0.96         4.67 o                         
  -2   1   7         85.68         87.45         9.91 o                         
  -1   1   7        528.13        594.32        18.50 o                         
   0   1   7       3511.36       3460.48        43.01 o                         
   1   1   7       3372.04       3527.42        33.15 o                         
   2   1   7      19394.89      18171.84        87.47 o                         
   3   1   7        809.54        796.79        23.12 o                         
   4   1   7       2352.81       2362.58        27.09 o                         
   5   1   7        902.63        907.60        21.12 o                         
   6   1   7       3315.67       3511.30        42.59 o                         
   7   1   7          0.57         10.82         6.24 o                         
   8   1   7       6643.39       6713.24       120.68 o                         
   9   1   7         60.03         64.38        18.62 o                         
  10   1   7       2182.54       2160.11        64.40 o                         
  11   1   7       4210.86       4355.64        93.62 o                         
  12   1   7        430.10        394.85        34.18 o                         
  13   1   7       1603.57       1605.01        69.07 o                         
 -16   2   7       2892.27       2586.16       105.28 o                         
 -15   2   7        146.42        132.86        29.80 o                         
 -14   2   7       3703.57       3384.84        87.88 o                         
 -13   2   7          0.55         17.45         9.03 o                         
 -12   2   7       2816.89       2833.81        47.24 o                         
 -11   2   7        588.55        666.02        21.19 o                         
 -10   2   7       3208.23       3264.15        40.70 o                         
  -9   2   7         90.18         63.48        12.37 o                         
  -8   2   7      10892.87      11247.50       101.53 o                         
  -7   2   7        692.90        435.43        12.60 o                         
  -6   2   7      19636.23      19519.88        74.21 o                         
  -5   2   7        401.78        457.86         9.13 o                         
  -4   2   7      12441.95      12925.70        62.04 o                         
  -3   2   7       1009.24        778.35        13.69 o                         
  -2   2   7       9511.05      10178.58        64.88 o                         
  -1   2   7      48631.82      48400.02       298.30 o                         
   0   2   7       9592.94       9605.52        54.86 o                         
   1   2   7      14857.33      15731.81        64.92 o                         
   2   2   7          1.29         42.61         9.93 o                         
   3   2   7       7963.88       8017.11        76.58 o                         
   4   2   7        232.01        226.15        24.15 o                         
   5   2   7      15056.91      14233.58       174.48 o                         
   6   2   7        272.13        203.03        19.60 o                         
   7   2   7       5718.82       5859.77        77.08 o                         
   8   2   7       2394.27       2379.08        56.32 o                         
   9   2   7        525.23        689.78        49.63 o                         
  10   2   7        333.76        396.01        46.32 o                         
  11   2   7       3481.81       3605.25        69.59 o                         
  12   2   7          4.50         28.81        15.58 o                         
  13   2   7        797.94        758.54        64.50 o                         
 -16   3   7         17.43         39.36        16.66 o                         
 -15   3   7        541.77        530.25        42.98 o                         
 -14   3   7        330.78        352.94        53.75 o                         
 -13   3   7       1241.98       1145.86        77.66 o                         
 -12   3   7        668.57        620.40        23.39 o                         
 -11   3   7        643.64        668.70        27.34 o                         
 -10   3   7        344.70        282.13        27.42 o                         
  -9   3   7       1054.54        952.06        18.33 o                         
  -8   3   7       1121.57       1104.90        24.21 o                         
  -7   3   7        571.49        527.99        16.65 o                         
  -6   3   7        149.77         93.06        11.75 o                         
  -5   3   7       4801.40       4712.58        46.34 o                         
  -4   3   7       3584.31       2899.96        36.89 o                         
  -3   3   7        953.49        779.86        17.91 o                         
  -2   3   7        844.84        863.24        20.77 o                         
  -1   3   7        942.77        988.15        16.57 o                         
   0   3   7       2678.52       2493.05        22.59 o                         
   1   3   7       1388.61       1413.93        14.55 o                         
   2   3   7      12129.32      11444.64        53.20 o                         
   3   3   7        255.69        259.28        32.10 o                         
   4   3   7        664.46        720.90        23.69 o                         
   5   3   7       1128.34       1187.62        29.92 o                         
   6   3   7       1144.53       1128.62        25.75 o                         
   7   3   7        180.79        152.95        22.19 o                         
   8   3   7       2242.28       2203.44        42.46 o                         
   9   3   7          1.36         28.19        16.86 o                         
  10   3   7        134.59        150.42        33.73 o                         
  11   3   7       1911.85       1858.65        58.25 o                         
  12   3   7         42.80         49.59        24.58 o                         
 -16   4   7        186.65        185.28        37.20 o                         
 -15   4   7         12.06         26.01        11.84 o                         
 -14   4   7         13.24         24.81        15.50 o                         
 -13   4   7        206.33        183.02        32.41 o                         
 -12   4   7          2.34         12.35        18.00 o                         
 -11   4   7        191.82        179.27        19.78 o                         
 -10   4   7        502.62        493.14        22.85 o                         
  -9   4   7          4.12          8.85         6.24 o                         
  -8   4   7        325.87        283.61        11.94 o                         
  -7   4   7        482.24        434.50        10.50 o                         
  -6   4   7        170.01        175.13         8.75 o                         
  -5   4   7         22.79         22.80        10.58 o                         
  -4   4   7        398.26        397.54        19.80 o                         
  -3   4   7        242.52        260.19        10.78 o                         
  -2   4   7        131.42        126.54        10.43 o                         
  -1   4   7        757.24        776.82        15.99 o                         
   0   4   7         43.80         40.73         6.38 o                         
   1   4   7        417.01        363.43         9.98 o                         
   2   4   7        150.78        200.53        31.20 o                         
   3   4   7         68.22        100.70        13.97 o                         
   4   4   7        971.04        918.14        42.53 o                         
   5   4   7        177.31        183.04        28.59 o                         
   6   4   7          2.60         17.72        11.45 o                         
   7   4   7        596.50        561.34        28.72 o                         
   8   4   7        230.96        210.55        36.13 o                         
   9   4   7         19.36         10.87        11.02 o                         
  10   4   7         44.43         50.34        20.69 o                         
  11   4   7          1.61         13.89        17.12 o                         
  12   4   7         14.37         28.78        15.49 o                         
 -15   5   7        560.67        578.55        29.95 o                         
 -14   5   7       1460.93       1554.80        54.00 o                         
 -13   5   7       3720.05       3689.88       120.18 o                         
 -12   5   7          3.51         30.17        18.18 o                         
 -11   5   7       1972.42       2125.03        62.81 o                         
 -10   5   7       1507.74       1345.85        34.68 o                         
  -9   5   7        982.98        899.02        21.19 o                         
  -8   5   7        847.02        740.91        17.92 o                         
  -7   5   7       1979.41       1904.60        47.24 o                         
  -6   5   7        226.67        142.49        14.25 o                         
  -5   5   7      13045.92      13354.35       230.45 o                         
  -4   5   7       6944.62       6128.63        64.34 o                         
  -3   5   7       1964.59       1659.83        32.27 o                         
  -2   5   7       1139.08       1056.49        22.17 o                         
  -1   5   7       3641.86       3802.42        42.33 o                         
   0   5   7       3715.48       3574.56        39.41 o                         
   1   5   7       4125.47       4066.50        37.30 o                         
   2   5   7      15962.43      15629.79        70.27 o                         
   3   5   7        576.95        553.47        21.12 o                         
   4   5   7       2917.98       2927.13        40.02 o                         
   5   5   7       1306.73       1234.56        26.63 o                         
   6   5   7       2863.87       2886.93        52.55 o                         
   7   5   7         24.23         11.06        12.22 o                         
   8   5   7       4906.80       5110.15        69.30 o                         
   9   5   7        328.83        296.53        51.30 o                         
  10   5   7       2084.49       2201.92        75.37 o                         
  11   5   7       2911.87       2851.85       100.65 o                         
  12   5   7        619.48        519.74        67.79 o                         
 -15   6   7          2.82         27.21        13.53 o                         
 -14   6   7       2215.54       2049.88        67.21 o                         
 -13   6   7         83.43         54.02        21.95 o                         
 -12   6   7       1854.07       1972.86        55.60 o                         
 -11   6   7        414.04        445.76        43.18 o                         
 -10   6   7       2713.64       2822.89        63.82 o                         
  -9   6   7        475.60        458.39        33.53 o                         
  -8   6   7       6496.59       6565.98        58.93 o                         
  -7   6   7       1295.22       1020.54        24.04 o                         
  -6   6   7      10747.26      10538.76        69.34 o                         
  -5   6   7        261.60        316.35        15.16 o                         
  -4   6   7      13188.69      14227.98        82.75 o                         
  -3   6   7       1015.90        873.37        16.31 o                         
  -2   6   7      13939.21      14837.59        90.12 o                         
  -1   6   7      30020.51      29627.18       159.27 o                         
   0   6   7       7007.48       7175.55        66.20 o                         
   1   6   7       7763.82       8248.31        39.52 o                         
   2   6   7         15.42         61.34         8.17 o                         
   3   6   7       5034.46       5044.42        85.90 o                         
   4   6   7        110.23        112.50        14.57 o                         
   5   6   7      13023.31      13054.08       111.76 o                         
   6   6   7         80.31         81.12        16.85 o                         
   7   6   7       6343.37       6480.51        91.88 o                         
   8   6   7       5733.41       5580.34       107.06 o                         
   9   6   7        616.71        710.80        54.31 o                         
  10   6   7       1902.97       1937.66        57.11 o                         
  11   6   7       2601.24       2743.78       105.78 o                         
  12   6   7        312.77        185.60        52.59 o                         
 -15   7   7        421.59        438.30        45.41 o                         
 -14   7   7        210.05        250.57        43.95 o                         
 -13   7   7        165.93        106.48        30.35 o                         
 -12   7   7         61.09         69.93        20.52 o                         
 -11   7   7        871.64        859.82        46.23 o                         
 -10   7   7          3.19         17.69        19.90 o                         
  -9   7   7       3380.57       3352.19        59.47 o                         
  -8   7   7         10.48         27.81        20.04 o                         
  -7   7   7        810.61        765.75        16.96 o                         
  -6   7   7        886.27        751.78        18.77 o                         
  -5   7   7       4219.43       4249.31        48.21 o                         
  -4   7   7       1923.34       1655.84        42.02 o                         
  -3   7   7       8245.36       8282.07        67.86 o                         
  -2   7   7        289.76        333.65        17.87 o                         
  -1   7   7       2471.17       2664.41        35.60 o                         
   0   7   7       5265.00       5201.45        81.70 o                         
   1   7   7        173.89        198.75        26.77 o                         
   2   7   7       3868.18       3618.53        41.52 o                         
   3   7   7        458.42        405.80        19.16 o                         
   4   7   7        215.99        277.99        22.13 o                         
   5   7   7        165.62        188.71        26.91 o                         
   6   7   7       1755.50       1788.67        62.31 o                         
   7   7   7        709.89        597.35        39.76 o                         
   8   7   7       1492.52       1508.05        46.72 o                         
   9   7   7         50.64         27.75        17.42 o                         
  10   7   7          0.65         43.67        31.96 o                         
  11   7   7        574.57        632.45       100.84 o                         
 -14   8   7        450.82        383.46        60.06 o                         
 -13   8   7          3.07          9.86        16.96 o                         
 -12   8   7        176.16        171.84        46.67 o                         
 -11   8   7          3.16         20.45        19.31 o                         
 -10   8   7       1106.30       1157.57        62.65 o                         
  -9   8   7         45.85         26.76        14.58 o                         
  -8   8   7       1145.21       1133.99        43.41 o                         
  -7   8   7        910.68        846.48        31.75 o                         
  -6   8   7          5.59          6.04         4.95 o                         
  -5   8   7        253.34        253.73        17.30 o                         
  -4   8   7        809.69        801.62        20.93 o                         
  -3   8   7        157.23        187.11        26.10 o                         
  -2   8   7        457.37        397.66        20.92 o                         
  -1   8   7        778.13        751.72        20.62 o                         
   0   8   7        310.35        302.40        17.79 o                         
   1   8   7       2082.47       2026.02        35.46 o                         
   2   8   7          1.20         14.55         7.04 o                         
   3   8   7        357.34        306.98        22.19 o                         
   4   8   7       1512.49       1498.56        40.49 o                         
   5   8   7        882.19        857.79        45.50 o                         
   6   8   7          0.08         11.27         9.88 o                         
   7   8   7       1605.83       1705.29        58.08 o                         
   8   8   7         81.47         65.50        21.47 o                         
   9   8   7        469.83        369.45        73.02 o                         
  10   8   7         61.59         60.94        20.28 o                         
  11   8   7        353.14        314.88        43.83 o                         
 -14   9   7        601.06        675.42        43.62 o                         
 -13   9   7       2934.06       3107.26        80.42 o                         
 -12   9   7         11.03         40.54        17.71 o                         
 -11   9   7       1067.06       1092.97        36.98 o                         
 -10   9   7       1195.51       1182.12        39.25 o                         
  -9   9   7        912.66        886.53        38.81 o                         
  -8   9   7        472.14        431.02        36.05 o                         
  -7   9   7       3899.94       4185.58        88.72 o                         
  -6   9   7        438.80        455.38        31.67 o                         
  -5   9   7      13515.65      13841.72       127.99 o                         
  -4   9   7       5198.10       4908.56        65.03 o                         
  -3   9   7       2485.47       2439.26        43.99 o                         
  -2   9   7       2429.99       2600.24        59.19 o                         
  -1   9   7       4062.47       4322.81        54.07 o                         
   0   9   7       3766.92       3636.27        58.37 o                         
   1   9   7       3628.08       3604.73        58.38 o                         
   2   9   7      12512.34      12722.16       103.74 o                         
   3   9   7        193.79        194.47        25.04 o                         
   4   9   7       3225.75       3380.28        50.49 o                         
   5   9   7       1801.88       1696.17        55.72 o                         
   6   9   7       1820.08       1675.50        45.17 o                         
   7   9   7         76.75         77.04        24.30 o                         
   8   9   7       2781.69       2952.52        79.97 o                         
   9   9   7        514.23        498.08        53.55 o                         
  10   9   7       1881.08       2153.87        75.60 o                         
  11   9   7       1997.90       2117.96        64.03 o                         
 -13  10   7          6.78         34.29        11.36 o                         
 -12  10   7        827.36        853.48        36.38 o                         
 -11  10   7         10.97         27.28        18.24 o                         
 -10  10   7        874.50        955.17        38.86 o                         
  -9  10   7       1571.39       1453.39        66.55 o                         
  -8  10   7       1447.89       1365.26        39.73 o                         
  -7  10   7       2470.33       2438.47        51.64 o                         
  -6  10   7       1427.58       1417.42        41.05 o                         
  -5  10   7        812.13        845.43        25.81 o                         
  -4  10   7       1129.81       1217.90        36.81 o                         
  -3  10   7        169.01        142.32        16.13 o                         
  -2  10   7       1196.21       1212.09        27.39 o                         
  -1  10   7       4746.70       4691.17        56.42 o                         
   0  10   7       1293.60       1236.17        23.50 o                         
   1  10   7        173.41        240.24        26.99 o                         
   2  10   7         48.45         81.75        14.18 o                         
   3  10   7        114.89        101.44        16.45 o                         
   4  10   7        212.68        184.45        32.92 o                         
   5  10   7       2691.04       2640.03        55.12 o                         
   6  10   7          0.60         26.99        14.04 o                         
   7  10   7       2233.30       2455.69        63.60 o                         
   8  10   7       1830.13       1875.42        86.55 o                         
   9  10   7        645.57        687.17        57.24 o                         
  10  10   7        883.88        839.42        62.96 o                         
 -13  11   7         24.52         54.63        20.33 o                         
 -12  11   7          5.60         21.81        16.58 o                         
 -11  11   7        155.88         83.39        30.89 o                         
 -10  11   7         90.20        109.27        28.21 o                         
  -9  11   7       1950.67       1955.83        91.95 o                         
  -8  11   7        249.95        293.02        43.71 o                         
  -7  11   7        149.97        213.47        34.70 o                         
  -6  11   7        651.40        660.64        30.56 o                         
  -5  11   7       1267.09       1196.95        34.51 o                         
  -4  11   7        342.78        307.17        26.14 o                         
  -3  11   7       5162.38       5251.86        87.67 o                         
  -2  11   7        194.40        215.00        29.95 o                         
  -1  11   7       1269.32       1328.78        27.44 o                         
   0  11   7       2640.51       2369.67        52.08 o                         
   1  11   7          0.20         15.16         8.30 o                         
   2  11   7        307.29        289.93        27.14 o                         
   3  11   7        332.31        336.26        24.69 o                         
   4  11   7          7.40         25.20        16.08 o                         
   5  11   7          3.52         30.89        13.95 o                         
   6  11   7        822.06        871.73        57.92 o                         
   7  11   7        520.70        534.09        31.79 o                         
   8  11   7        441.63        448.15        48.16 o                         
   9  11   7         10.55         27.35        16.94 o                         
 -12  12   7        128.44        106.74        26.33 o                         
 -11  12   7         13.35         32.55        26.58 o                         
 -10  12   7       1220.48       1374.15        49.51 o                         
  -9  12   7         38.57         45.57        21.50 o                         
  -8  12   7       2039.64       2187.87        65.00 o                         
  -7  12   7        277.01        258.85        48.49 o                         
  -6  12   7        376.62        343.07        56.76 o                         
  -5  12   7         64.81         44.68        23.92 o                         
  -4  12   7       1466.68       1477.42        47.66 o                         
  -3  12   7        103.43        107.44        18.40 o                         
  -2  12   7        850.73        772.31        40.97 o                         
  -1  12   7       1089.80       1171.75        29.95 o                         
   0  12   7        443.57        414.70        27.17 o                         
   1  12   7       2432.88       2490.45        49.51 o                         
   2  12   7          2.47         27.56        10.79 o                         
   3  12   7        836.93        861.95        39.87 o                         
   4  12   7        888.48        915.76        42.75 o                         
   5  12   7       1155.96       1118.54        49.85 o                         
   6  12   7         36.55         27.80        17.83 o                         
   7  12   7       1614.40       1730.60        64.25 o                         
   8  12   7        192.09        131.08        27.76 o                         
   9  12   7        453.74        376.01        67.63 o                         
 -11  13   7       1542.52       1456.88       113.82 o                         
 -10  13   7        629.48        570.09        55.08 o                         
  -9  13   7       2442.26       2661.67        75.43 o                         
  -8  13   7          4.95         16.97        19.50 o                         
  -7  13   7       4629.86       5073.13        93.47 o                         
  -6  13   7       1167.33       1047.99        47.57 o                         
  -5  13   7       7651.98       7782.50       114.80 o                         
  -4  13   7       3642.93       3500.75        71.61 o                         
  -3  13   7        951.02        880.76        41.38 o                         
  -2  13   7       2699.09       2591.13        49.46 o                         
  -1  13   7       1491.41       1440.44        52.07 o                         
   0  13   7       2339.73       2198.69        44.52 o                         
   1  13   7       1547.29       1466.12        34.73 o                         
   2  13   7       6509.75       6517.19       109.01 o                         
   3  13   7        251.00        234.20        36.65 o                         
   4  13   7       2836.85       2980.25        57.56 o                         
   5  13   7        615.80        575.12        54.23 o                         
   6  13   7       1918.71       1743.33        70.77 o                         
   7  13   7         11.11         52.93        18.16 o                         
   8  13   7       2313.57       2517.57       115.68 o                         
 -10  14   7       1001.68        995.55        45.80 o                         
  -9  14   7         39.26         61.07        20.70 o                         
  -8  14   7       2351.14       2323.39        68.53 o                         
  -7  14   7        339.61        311.79        48.40 o                         
  -6  14   7       2992.74       3096.89        73.10 o                         
  -5  14   7        701.80        608.61        49.10 o                         
  -4  14   7       2424.40       2432.06        75.20 o                         
  -3  14   7        718.31        683.15        40.44 o                         
  -2  14   7       1455.57       1370.95        46.97 o                         
  -1  14   7       3714.29       3681.98        64.70 o                         
   0  14   7       1460.52       1430.58        49.05 o                         
   1  14   7       1934.85       1938.84        50.28 o                         
   2  14   7        237.94        204.41        45.13 o                         
   3  14   7       2447.29       2293.01        59.40 o                         
   4  14   7          5.81         44.42        20.34 o                         
   5  14   7       3251.82       3402.63       104.25 o                         
   6  14   7        265.99        257.64        50.11 o                         
   7  14   7       1707.75       1609.49        67.99 o                         
  -9  15   7        188.30        193.94        48.83 o                         
  -8  15   7         39.95         57.76        14.02 o                         
  -7  15   7        116.01        137.61        30.01 o                         
  -6  15   7         57.74         39.58        26.10 o                         
  -5  15   7          0.70         57.01        23.78 o                         
  -4  15   7         44.04         42.83        22.22 o                         
  -3  15   7        904.28        926.89        43.35 o                         
  -2  15   7         16.75         43.72        27.88 o                         
  -1  15   7        131.68        105.78        35.54 o                         
   0  15   7        635.13        566.32       102.90 o                         
   1  15   7         27.12         35.20        24.31 o                         
   2  15   7          8.80         33.29        23.94 o                         
   3  15   7         56.26         49.33        18.91 o                         
   4  15   7          0.26         16.52        12.50 o                         
   5  15   7         47.26         36.46        16.66 o                         
  -7  16   7        601.24        519.91        65.24 o                         
  -6  16   7         65.93         47.35        20.03 o                         
  -5  16   7         91.20         63.52        19.26 o                         
  -4  16   7        563.07        490.36        56.49 o                         
  -3  16   7        122.41        101.72        30.58 o                         
  -2  16   7        244.69        259.97        47.89 o                         
  -1  16   7        846.43        762.09        58.95 o                         
   0  16   7         28.60         47.13        33.62 o                         
   1  16   7        851.23        630.66        88.69 o                         
   2  16   7         44.92         34.37        16.54 o                         
   3  16   7         86.65         59.86        25.21 o                         
   4  16   7        710.96        572.50        38.49 o                         
  -4  17   7        421.92        248.63        80.10 o                         
  -3  17   7        442.04        441.29       112.79 o                         
  -2  17   7       1086.34       1019.94        76.84 o                         
  -1  17   7        620.83        615.34        61.84 o                         
   0  17   7       1116.86       1020.08        79.99 o                         
   1  17   7        340.14        353.73       119.83 o                         
 -16   0   8       2360.37       2503.67       123.93 o                         
 -15   0   8        794.44        742.39        72.05 o                         
 -14   0   8        980.78       1009.23        45.31 o                         
 -13   0   8       3724.13       3720.62       118.60 o                         
 -12   0   8        179.95        245.32        31.19 o                         
 -11   0   8       1125.52       1058.77        52.64 o                         
 -10   0   8      11422.21      11900.66       129.38 o                         
  -9   0   8       3823.34       3499.71        62.85 o                         
  -8   0   8      13903.85      13386.37       118.39 o                         
  -7   0   8        279.53        218.53        37.92 o                         
  -6   0   8       3423.86       3569.13        62.25 o                         
  -5   0   8          9.15         56.36        13.62 o                         
  -4   0   8      19486.09      19228.29        96.57 o                         
  -3   0   8        902.82        564.45        16.53 o                         
  -2   0   8      32485.69      32456.37       192.87 o                         
  -1   0   8      22500.11      24813.75       208.61 o                         
   0   0   8        382.79        495.93        23.17 o                         
   1   0   8       7821.56       7865.03        84.78 o                         
   2   0   8         99.68         74.68        11.61 o                         
   3   0   8       7134.62       6561.29        72.31 o                         
   4   0   8       5430.08       4778.82        65.35 o                         
   5   0   8       7725.45       8109.21        93.51 o                         
   6   0   8       1901.95       1788.47        43.87 o                         
   7   0   8      11861.04      12246.56       140.08 o                         
   8   0   8       3620.60       3386.08       101.80 o                         
   9   0   8       2380.92       2641.04        62.13 o                         
  10   0   8        156.64        143.72        46.17 o                         
  11   0   8       4846.64       4867.14       147.45 o                         
  12   0   8        237.57        171.16        73.04 o                         
 -16   1   8        826.38        796.05        60.59 o                         
 -15   1   8        369.25        333.69        52.71 o                         
 -14   1   8        226.62        250.85        31.69 o                         
 -13   1   8       2069.70       2026.62        47.72 o                         
 -12   1   8        173.93        161.51        22.14 o                         
 -11   1   8       1738.80       1672.92        38.11 o                         
 -10   1   8         47.76         57.49         7.96 o                         
  -9   1   8        963.76       1092.61        38.86 o                         
  -8   1   8         13.53         11.92         5.69 o                         
  -7   1   8      11169.68      11333.54       155.46 o                         
  -6   1   8       2793.89       2345.69        30.97 o                         
  -5   1   8      16774.37      16706.73        63.08 o                         
  -4   1   8       1081.87       1161.22        16.10 o                         
  -3   1   8       1445.19       1315.83        16.94 o                         
  -2   1   8      11470.36      11678.93        48.28 o                         
  -1   1   8       8535.03       8914.32        51.70 o                         
   0   1   8       8038.82       7512.98        52.59 o                         
   1   1   8       8835.73       8638.96        73.76 o                         
   2   1   8       5575.06       5703.18        85.07 o                         
   3   1   8        335.93        282.00        20.50 o                         
   4   1   8       3811.71       3861.30        39.88 o                         
   5   1   8          2.26          7.45         6.71 o                         
   6   1   8       4901.41       4784.54        55.26 o                         
   7   1   8         28.04         31.10        18.67 o                         
   8   1   8       1345.59       1462.01        52.82 o                         
   9   1   8        633.36        693.98        32.80 o                         
  10   1   8       2773.64       2910.25        66.94 o                         
  11   1   8        212.49        141.17        31.58 o                         
  12   1   8       1352.07       1469.07        63.69 o                         
 -16   2   8        294.00        193.00        77.77 o                         
 -15   2   8          2.28         12.10        12.62 o                         
 -14   2   8        331.14        290.37        52.27 o                         
 -13   2   8         36.70         37.15        15.68 o                         
 -12   2   8        275.77        253.31        25.55 o                         
 -11   2   8        137.25        135.57        14.67 o                         
 -10   2   8        212.53        221.51        23.82 o                         
  -9   2   8        130.72        115.61        13.92 o                         
  -8   2   8          5.29         16.97         6.21 o                         
  -7   2   8         68.70         84.78        12.54 o                         
  -6   2   8          5.32          4.33         3.62 o                         
  -5   2   8          5.00         10.66         5.57 o                         
  -4   2   8         18.17         29.83         9.37 o                         
  -3   2   8         96.74        131.30        13.05 o                         
  -2   2   8         11.43         12.27         6.17 o                         
  -1   2   8          1.92          3.14         6.78 o                         
   0   2   8         65.35         68.82         7.93 o                         
   1   2   8         29.39         23.68         5.21 o                         
   2   2   8        105.81        119.93        17.72 o                         
   3   2   8        113.05        103.29        15.82 o                         
   4   2   8          2.27         24.97        10.73 o                         
   5   2   8         90.52         64.48        15.79 o                         
   6   2   8          0.81          7.90        11.04 o                         
   7   2   8         45.06         37.19        14.31 o                         
   8   2   8          9.75         16.44        13.78 o                         
   9   2   8          5.18         10.91        14.57 o                         
  10   2   8         49.11         38.80        14.68 o                         
  11   2   8        169.24        115.18        28.41 o                         
  12   2   8          4.81         11.16        13.48 o                         
 -16   3   8        666.06        634.37        81.03 o                         
 -15   3   8        901.45        877.65        41.19 o                         
 -14   3   8         33.74         37.73        16.76 o                         
 -13   3   8       3492.68       3385.30        80.73 o                         
 -12   3   8         55.43         61.01        13.00 o                         
 -11   3   8       1368.40       1307.95        35.60 o                         
 -10   3   8         24.66         28.22         6.81 o                         
  -9   3   8        383.87        459.03        16.09 o                         
  -8   3   8        228.67        234.88        19.69 o                         
  -7   3   8      11754.36      11789.49        69.16 o                         
  -6   3   8       1774.36       1471.55        40.39 o                         
  -5   3   8      12808.10      12475.49        84.56 o                         
  -4   3   8        445.54        566.13        31.16 o                         
  -3   3   8         13.77         28.57         4.59 o                         
  -2   3   8       5166.01       5188.76        38.24 o                         
  -1   3   8       7813.42       7986.62        60.10 o                         
   0   3   8       6052.08       5738.29        43.84 o                         
   1   3   8      10169.12       9604.86       101.09 o                         
   2   3   8       9571.21       9787.42        49.00 o                         
   3   3   8        709.34        636.66        26.41 o                         
   4   3   8       3544.40       3365.37        48.88 o                         
   5   3   8         19.46         20.58        11.59 o                         
   6   3   8       3265.28       3186.69        45.06 o                         
   7   3   8        108.50        105.13        17.81 o                         
   8   3   8       1266.72       1333.48        48.86 o                         
   9   3   8        446.15        568.54        34.79 o                         
  10   3   8       2729.99       2798.80        65.60 o                         
  11   3   8        291.24        300.52        42.76 o                         
  12   3   8        699.34        738.33        62.93 o                         
 -16   4   8       2547.18       2557.76        77.61 o                         
 -15   4   8        373.47        307.02        55.81 o                         
 -14   4   8       1740.75       1682.96        63.99 o                         
 -13   4   8       1776.24       1790.01        67.08 o                         
 -12   4   8        370.46        390.86        30.06 o                         
 -11   4   8        184.63        180.95        33.50 o                         
 -10   4   8       8103.50       8182.64        76.78 o                         
  -9   4   8       4080.08       3799.54        40.71 o                         
  -8   4   8       9034.55       8469.01        69.22 o                         
  -7   4   8          1.15          6.62         3.09 o                         
  -6   4   8       1203.29       1217.96        27.14 o                         
  -5   4   8        853.59        685.34        34.34 o                         
  -4   4   8       3011.85       2594.54        34.27 o                         
  -3   4   8       2176.59       1695.08        25.49 o                         
  -2   4   8       4918.45       4149.92        33.58 o                         
  -1   4   8      11398.79      12521.88        68.14 o                         
   0   4   8        194.27        201.09        13.10 o                         
   1   4   8       3006.64       2583.50        26.84 o                         
   2   4   8          2.06         25.11        11.95 o                         
   3   4   8       2452.14       1988.34        43.65 o                         
   4   4   8       4100.08       3529.00        49.89 o                         
   5   4   8       2272.63       2333.02        60.47 o                         
   6   4   8        358.82        399.99        28.38 o                         
   7   4   8       5331.94       5486.81        68.66 o                         
   8   4   8        455.41        449.46        29.74 o                         
   9   4   8       1366.17       1537.72        72.32 o                         
  10   4   8        112.96         86.90        23.35 o                         
  11   4   8       3849.49       4074.51       118.31 o                         
  12   4   8          9.14         21.17        14.52 o                         
 -15   5   8        308.23        238.04        61.81 o                         
 -14   5   8        229.76        195.46        28.97 o                         
 -13   5   8       1231.84       1197.38        51.02 o                         
 -12   5   8        356.99        350.16        33.16 o                         
 -11   5   8       1019.61       1052.92        35.20 o                         
 -10   5   8        140.34        120.37        20.84 o                         
  -9   5   8        486.20        520.79        26.46 o                         
  -8   5   8         72.97         74.75        12.58 o                         
  -7   5   8       4656.08       4754.11        74.52 o                         
  -6   5   8       1753.02       1688.25        53.64 o                         
  -5   5   8       7618.76       7521.75        61.73 o                         
  -4   5   8        209.48        178.11        26.01 o                         
  -3   5   8          9.12         10.06         4.43 o                         
  -2   5   8       7907.39       8103.56        92.25 o                         
  -1   5   8       1109.48       1090.79        26.52 o                         
   0   5   8       3836.81       3396.05        37.41 o                         
   1   5   8       3777.00       3483.31        34.34 o                         
   2   5   8       1368.37       1335.19        23.92 o                         
   3   5   8         85.29         69.76        15.59 o                         
   4   5   8       1909.17       1888.75        33.62 o                         
   5   5   8         14.07         16.91        10.46 o                         
   6   5   8       2179.49       2153.55        46.47 o                         
   7   5   8        203.11        208.59        31.49 o                         
   8   5   8        313.41        330.18        29.22 o                         
   9   5   8         50.52         72.20        15.92 o                         
  10   5   8       2082.53       2128.61        79.58 o                         
  11   5   8        162.71        111.71        31.86 o                         
  12   5   8       1174.51       1298.49        51.08 o                         
 -15   6   8         17.49         24.97        12.89 o                         
 -14   6   8         60.05         37.96        16.42 o                         
 -13   6   8         50.54         41.59        16.71 o                         
 -12   6   8        196.24        166.97        28.97 o                         
 -11   6   8         25.00         29.72        16.12 o                         
 -10   6   8        981.87        969.10        34.30 o                         
  -9   6   8          5.94         22.63        14.95 o                         
  -8   6   8        181.91        174.36        20.03 o                         
  -7   6   8          4.25         12.11        10.00 o                         
  -6   6   8        213.88        216.92        19.92 o                         
  -5   6   8        687.80        663.84        19.90 o                         
  -4   6   8        923.13        883.28        17.83 o                         
  -3   6   8         69.55         71.05         9.00 o                         
  -2   6   8        708.52        719.24        17.92 o                         
  -1   6   8        956.68        847.56        19.27 o                         
   0   6   8        146.28        197.51        21.64 o                         
   1   6   8        436.87        443.33        14.90 o                         
   2   6   8        180.13        167.47        20.36 o                         
   3   6   8        632.56        641.85        39.97 o                         
   4   6   8          0.13         16.64        10.75 o                         
   5   6   8       1041.39       1043.07        28.99 o                         
   6   6   8        124.20        105.35        18.57 o                         
   7   6   8        705.12        666.65        42.89 o                         
   8   6   8        271.55        219.11        35.53 o                         
   9   6   8          0.21         18.66        13.05 o                         
  10   6   8          0.03          4.84        21.61 o                         
  11   6   8        291.22        363.35        43.49 o                         
 -15   7   8       1097.67       1159.31        53.94 o                         
 -14   7   8        865.50        864.16        50.03 o                         
 -13   7   8       4792.42       4954.35       113.72 o                         
 -12   7   8        229.24        270.95        43.01 o                         
 -11   7   8       3275.14       3167.59        63.58 o                         
 -10   7   8         53.17         58.88        18.09 o                         
  -9   7   8       2541.08       2550.39        77.72 o                         
  -8   7   8        456.66        478.84        35.12 o                         
  -7   7   8      13130.42      13501.47       150.31 o                         
  -6   7   8       1581.97       1450.57        26.68 o                         
  -5   7   8       9509.85       9162.02        87.05 o                         
  -4   7   8        425.39        413.24        13.72 o                         
  -3   7   8         64.48         65.82        11.79 o                         
  -2   7   8       5359.53       5522.16        61.04 o                         
  -1   7   8       3725.87       3602.82        45.97 o                         
   0   7   8       5331.31       5141.80        52.94 o                         
   1   7   8       6202.96       5836.78        52.43 o                         
   2   7   8       9851.54      10206.84        88.66 o                         
   3   7   8         72.73         33.20        10.98 o                         
   4   7   8       4093.15       3936.95        50.59 o                         
   5   7   8        130.68        135.49        20.56 o                         
   6   7   8       3793.89       3727.46       114.50 o                         
   7   7   8        463.05        408.09        35.31 o                         
   8   7   8       2988.71       3037.61       143.12 o                         
   9   7   8        256.81        299.07        58.28 o                         
  10   7   8       4348.21       4575.23       186.19 o                         
  11   7   8        609.90        671.73        55.37 o                         
 -14   8   8       1874.75       1870.82        74.17 o                         
 -13   8   8       1680.34       1741.37        60.67 o                         
 -12   8   8        654.08        667.47        46.13 o                         
 -11   8   8        598.07        591.65        40.10 o                         
 -10   8   8       4957.74       5146.74       144.99 o                         
  -9   8   8         79.20         47.09        22.48 o                         
  -8   8   8       7846.66       7811.06       101.87 o                         
  -7   8   8       1123.96       1000.94        62.45 o                         
  -6   8   8       5011.33       5094.25        59.79 o                         
  -5   8   8        127.61        112.84        13.10 o                         
  -4   8   8       6565.80       6498.11        81.02 o                         
  -3   8   8       2795.65       2604.89        38.80 o                         
  -2   8   8       7366.19       6779.71        58.95 o                         
  -1   8   8      12028.27      12895.32       103.04 o                         
   0   8   8       1934.76       2140.74        48.74 o                         
   1   8   8      10802.23      10556.18       101.15 o                         
   2   8   8       1333.18       1387.94        26.51 o                         
   3   8   8      11755.05      11618.38       107.94 o                         
   4   8   8       1867.34       1584.57        44.09 o                         
   5   8   8       5602.50       5813.66        72.82 o                         
   6   8   8        216.19        235.08        28.60 o                         
   7   8   8       5009.44       5103.53       122.52 o                         
   8   8   8        220.03        217.49        46.01 o                         
   9   8   8       1452.73       1579.45        69.25 o                         
  10   8   8          2.49         21.74        17.65 o                         
  11   8   8       2123.50       2012.87        60.91 o                         
 -14   9   8         64.72         48.45        21.31 o                         
 -13   9   8        290.60        211.71        40.59 o                         
 -12   9   8        238.96        193.29        52.04 o                         
 -11   9   8         73.18        103.18        21.15 o                         
 -10   9   8        211.12        226.09        82.65 o                         
  -9   9   8          2.06          9.52        18.65 o                         
  -8   9   8          0.23         17.76        15.34 o                         
  -7   9   8        258.04        310.96        32.58 o                         
  -6   9   8        132.09        100.98        29.40 o                         
  -5   9   8        955.88        900.78        32.31 o                         
  -4   9   8        450.77        382.36        22.28 o                         
  -3   9   8        722.04        678.83        18.32 o                         
  -2   9   8       2245.09       2247.46        35.89 o                         
  -1   9   8        105.58        123.02        16.49 o                         
   0   9   8        774.81        687.28        21.87 o                         
   1   9   8        842.24        768.54        20.70 o                         
   2   9   8        247.16        279.61        20.83 o                         
   3   9   8          7.57          3.78         7.98 o                         
   4   9   8       1386.97       1324.28        39.18 o                         
   5   9   8         44.28         37.20        15.62 o                         
   6   9   8        311.80        287.19        43.82 o                         
   7   9   8         81.23         78.43        25.87 o                         
   8   9   8         69.94        102.93        30.53 o                         
   9   9   8          0.57         31.50        14.41 o                         
  10   9   8        427.55        438.97        42.64 o                         
 -13  10   8        159.95        130.79        27.50 o                         
 -12  10   8        231.34        243.67        41.61 o                         
 -11  10   8         12.71         30.70        23.93 o                         
 -10  10   8       1647.02       1572.51        55.78 o                         
  -9  10   8        203.82        202.93        32.48 o                         
  -8  10   8         75.96         57.23        23.09 o                         
  -7  10   8        246.13        281.10        49.98 o                         
  -6  10   8          2.78         23.05        15.24 o                         
  -5  10   8        286.28        252.96        55.50 o                         
  -4  10   8        717.70        768.79        28.89 o                         
  -3  10   8         16.62         25.36         8.02 o                         
  -2  10   8        340.14        379.15        19.37 o                         
  -1  10   8       1453.28       1521.70        44.79 o                         
   0  10   8         13.65         14.72         9.57 o                         
   1  10   8        136.49        144.88        23.57 o                         
   2  10   8          1.04         10.23         8.42 o                         
   3  10   8         26.89         24.68        11.22 o                         
   4  10   8         42.84         31.27        11.51 o                         
   5  10   8        759.84        868.04        38.12 o                         
   6  10   8         37.73         24.51        20.35 o                         
   7  10   8       1096.13        983.36        62.79 o                         
   8  10   8        302.54        239.59        40.92 o                         
   9  10   8          0.56         39.51        16.46 o                         
 -13  11   8       2792.79       2933.38        80.51 o                         
 -12  11   8        212.61        201.42        29.59 o                         
 -11  11   8       2203.98       2313.05        80.09 o                         
 -10  11   8         64.98         76.82        28.59 o                         
  -9  11   8       1117.56       1053.80        46.79 o                         
  -8  11   8         11.83         42.07        14.95 o                         
  -7  11   8       3197.52       3407.23        69.29 o                         
  -6  11   8        380.08        285.09        36.19 o                         
  -5  11   8       2675.90       2633.41       115.82 o                         
  -4  11   8        112.72        121.36        29.51 o                         
  -3  11   8         34.18         38.24        20.58 o                         
  -2  11   8       2074.46       2052.23        37.37 o                         
  -1  11   8       1528.46       1466.66        51.75 o                         
   0  11   8       2123.49       2083.63        41.46 o                         
   1  11   8       1897.13       1938.66        38.30 o                         
   2  11   8       4398.13       4724.90       125.21 o                         
   3  11   8          0.43         17.31         8.77 o                         
   4  11   8       2201.67       2302.20        43.44 o                         
   5  11   8        223.37        217.67        29.05 o                         
   6  11   8       2504.90       2455.12        72.75 o                         
   7  11   8        152.15        159.48        30.77 o                         
   8  11   8       1885.62       1843.71        60.86 o                         
   9  11   8        168.28        170.21        30.90 o                         
 -12  12   8        720.37        748.86        58.95 o                         
 -11  12   8         79.24         93.08        24.33 o                         
 -10  12   8       2206.50       2277.92        66.34 o                         
  -9  12   8         66.84         50.64        18.30 o                         
  -8  12   8       2477.20       2590.34       105.45 o                         
  -7  12   8        482.27        450.22        44.09 o                         
  -6  12   8       2488.55       2447.97        48.80 o                         
  -5  12   8          1.63         16.90        13.44 o                         
  -4  12   8       3287.50       3310.02        71.23 o                         
  -3  12   8       1010.25       1013.17        40.74 o                         
  -2  12   8       3657.25       3672.59       129.40 o                         
  -1  12   8       5516.84       5849.69        94.55 o                         
   0  12   8       1644.28       1683.23        45.72 o                         
   1  12   8       6019.44       6047.24        82.99 o                         
   2  12   8        898.87       1019.24        37.79 o                         
   3  12   8       6867.69       6576.26       114.51 o                         
   4  12   8        564.81        507.91        42.24 o                         
   5  12   8       3210.19       3248.20        68.80 o                         
   6  12   8         22.75         23.57        11.67 o                         
   7  12   8       2778.61       2815.81        75.71 o                         
   8  12   8        107.84         98.28        19.58 o                         
 -11  13   8        128.48        129.60        42.34 o                         
 -10  13   8        123.75        134.66        29.52 o                         
  -9  13   8        178.42        183.50        47.95 o                         
  -8  13   8         96.92         88.31        27.89 o                         
  -7  13   8         18.64         47.89        22.22 o                         
  -6  13   8          7.85         31.61        22.26 o                         
  -5  13   8        393.51        405.34        47.47 o                         
  -4  13   8        172.49        165.65        57.80 o                         
  -3  13   8         41.42         31.05        16.19 o                         
  -2  13   8       1332.50       1243.65        70.22 o                         
  -1  13   8        189.54        169.59        33.98 o                         
   0  13   8        366.08        324.80        24.80 o                         
   1  13   8         30.83         30.38        12.88 o                         
   2  13   8         17.22         57.59        21.94 o                         
   3  13   8         59.58         36.05        18.98 o                         
   4  13   8        727.52        634.43        46.00 o                         
   5  13   8          0.71         24.18        11.62 o                         
   6  13   8        166.68        142.39        31.72 o                         
   7  13   8         21.35         31.55        20.28 o                         
 -10  14   8       1401.66       1454.10        97.19 o                         
  -9  14   8         29.62         34.66        18.52 o                         
  -8  14   8        306.85        271.08        57.00 o                         
  -7  14   8         54.25         48.74        17.86 o                         
  -6  14   8        426.81        435.12        55.42 o                         
  -5  14   8         40.98         48.41        15.58 o                         
  -4  14   8       1421.44       1351.73        81.13 o                         
  -3  14   8        122.78        142.29        29.48 o                         
  -2  14   8        891.98        891.16        45.14 o                         
  -1  14   8       1352.63       1302.98        60.61 o                         
   0  14   8        498.59        490.55        39.85 o                         
   1  14   8        813.03        725.03        51.43 o                         
   2  14   8        301.31        301.14        59.42 o                         
   3  14   8        940.00        996.30        35.90 o                         
   4  14   8         38.92         33.91        15.84 o                         
   5  14   8       1453.92       1487.85        66.98 o                         
   6  14   8         50.82         44.01        17.12 o                         
  -8  15   8         54.96         40.68        18.54 o                         
  -7  15   8       2490.16       2666.01        68.88 o                         
  -6  15   8          3.96         39.66        18.34 o                         
  -5  15   8       3421.27       3331.16       143.25 o                         
  -4  15   8        100.05        126.79        25.28 o                         
  -3  15   8        672.04        737.91        38.82 o                         
  -2  15   8       1766.79       1686.15        66.45 o                         
  -1  15   8       2290.74       2318.73       119.53 o                         
   0  15   8       2039.09       1927.21       132.45 o                         
   1  15   8       1647.98       1614.99       120.24 o                         
   2  15   8       4400.51       4479.25       125.55 o                         
   3  15   8         27.77         29.51        18.29 o                         
   4  15   8       3123.40       3096.29        88.36 o                         
   5  15   8          0.22         24.75        14.93 o                         
  -7  16   8          0.03         32.79        17.57 o                         
  -6  16   8       1187.45       1221.66        99.82 o                         
  -5  16   8        135.50         93.12        20.13 o                         
  -4  16   8        469.63        409.24        64.30 o                         
  -3  16   8        390.75        433.08        46.07 o                         
  -2  16   8        234.11        177.24        50.76 o                         
  -1  16   8       1026.90        776.41       108.52 o                         
   0  16   8        225.56        197.87        63.86 o                         
   1  16   8        750.44        718.05        72.67 o                         
   2  16   8        146.73        156.86        41.78 o                         
   3  16   8       1078.35        961.15        61.11 o                         
  -3  17   8        186.30        227.35        63.04 o                         
  -2  17   8        493.92        382.32        98.39 o                         
  -1  17   8          2.94         11.13        18.48 o                         
 -16   1   9       2345.61       2321.91       139.71 o                         
 -15   1   9        979.23        987.15        43.48 o                         
 -14   1   9       1732.28       1753.60        53.08 o                         
 -13   1   9       2937.92       2834.86        56.07 o                         
 -12   1   9       5072.05       4759.71        62.45 o                         
 -11   1   9       2574.24       2447.05        57.55 o                         
 -10   1   9       1039.58       1154.18        19.83 o                         
  -9   1   9       4261.71       4249.76        52.23 o                         
  -8   1   9       1783.14       1906.08        29.82 o                         
  -7   1   9      17276.47      16983.06       136.79 o                         
  -6   1   9          9.65         24.68         6.83 o                         
  -5   1   9       1899.76       1868.78        27.72 o                         
  -4   1   9       3335.09       3508.92        33.87 o                         
  -3   1   9         40.04         20.82         7.32 o                         
  -2   1   9      13929.01      14915.77        61.39 o                         
  -1   1   9       6520.75       5607.11        45.59 o                         
   0   1   9       1195.93       1163.70        20.89 o                         
   1   1   9       4534.62       4757.13        44.06 o                         
   2   1   9       7501.20       7691.79        58.45 o                         
   3   1   9        265.31        310.60        32.87 o                         
   4   1   9       1885.27       1733.09        32.96 o                         
   5   1   9       2958.51       2783.48        41.41 o                         
   6   1   9       1240.33       1232.40        44.26 o                         
   7   1   9        616.32        570.08        34.09 o                         
   8   1   9       3396.27       3428.55        67.48 o                         
   9   1   9         21.26         29.22        18.22 o                         
  10   1   9       2884.21       2821.68       168.03 o                         
  11   1   9        101.42        129.04        32.66 o                         
  12   1   9        120.44         45.99        18.36 o                         
 -16   2   9       2335.79       2543.27       169.52 o                         
 -15   2   9       2455.09       2709.11        92.90 o                         
 -14   2   9        243.90        233.68        38.10 o                         
 -13   2   9       5061.77       4929.23       117.07 o                         
 -12   2   9       6350.46       6434.89        98.53 o                         
 -11   2   9        626.81        614.92        27.65 o                         
 -10   2   9      20418.43      20244.22       130.55 o                         
  -9   2   9       1112.03       1033.71        19.53 o                         
  -8   2   9       1149.13       1232.22        24.14 o                         
  -7   2   9       1800.14       1999.60        27.22 o                         
  -6   2   9      10581.53      10560.34        59.39 o                         
  -5   2   9        365.87        244.99        13.74 o                         
  -4   2   9      11647.58      10281.37        51.74 o                         
  -3   2   9      14440.15      16427.30        71.57 o                         
  -2   2   9       1670.71       1783.89        27.76 o                         
  -1   2   9       7769.39       7884.82        61.24 o                         
   0   2   9      12464.33      13149.25        73.82 o                         
   1   2   9       8029.33       7973.41        52.52 o                         
   2   2   9      23233.82      23193.42       217.04 o                         
   3   2   9      14273.13      15027.15       106.48 o                         
   4   2   9        575.39        693.98        25.80 o                         
   5   2   9       6971.79       7027.44        87.43 o                         
   6   2   9        165.22        211.88        22.66 o                         
   7   2   9       6690.69       7073.47       105.47 o                         
   8   2   9       3030.17       2811.64        53.07 o                         
   9   2   9       1991.25       1875.64        62.79 o                         
  10   2   9         86.10         91.86        22.22 o                         
  11   2   9       2493.79       2583.32       100.04 o                         
  12   2   9        566.66        603.89        47.50 o                         
 -16   3   9        542.74        525.26        78.11 o                         
 -15   3   9        870.84        997.74        93.46 o                         
 -14   3   9        292.27        248.45        48.70 o                         
 -13   3   9       1735.14       1701.40        40.20 o                         
 -12   3   9       2331.56       2071.76        60.27 o                         
 -11   3   9        793.11        790.62        34.40 o                         
 -10   3   9         22.08         33.49        11.92 o                         
  -9   3   9       1617.31       1644.14        27.90 o                         
  -8   3   9        835.45        931.57        36.05 o                         
  -7   3   9       5706.80       5245.73        52.96 o                         
  -6   3   9        301.82        264.91        29.65 o                         
  -5   3   9         42.62         45.44        13.63 o                         
  -4   3   9        744.97        719.24        27.75 o                         
  -3   3   9         94.34        215.86        13.84 o                         
  -2   3   9       6703.79       6936.54        76.54 o                         
  -1   3   9       2885.00       2346.39        28.57 o                         
   0   3   9         68.78         65.05         8.28 o                         
   1   3   9       2094.65       2234.14        37.28 o                         
   2   3   9       3779.65       3843.94        48.60 o                         
   3   3   9        581.23        634.94        24.57 o                         
   4   3   9       2766.87       2642.72        40.95 o                         
   5   3   9       1058.38        954.37        33.31 o                         
   6   3   9        345.82        303.19        30.83 o                         
   7   3   9         75.38         50.46        18.97 o                         
   8   3   9       1172.56       1077.08        87.76 o                         
   9   3   9          3.36         14.50        11.22 o                         
  10   3   9       1434.86       1387.62        50.30 o                         
  11   3   9        135.29        119.73        33.80 o                         
 -15   4   9         17.43         37.11        16.54 o                         
 -14   4   9        269.75        313.75        42.22 o                         
 -13   4   9        608.94        559.42        44.98 o                         
 -12   4   9         22.60         23.95        11.24 o                         
 -11   4   9        126.76        150.08        23.02 o                         
 -10   4   9        323.06        343.71        26.24 o                         
  -9   4   9        248.37        252.81        36.51 o                         
  -8   4   9          2.33         14.78        11.46 o                         
  -7   4   9        357.97        355.83        20.64 o                         
  -6   4   9        417.28        398.07        18.77 o                         
  -5   4   9         32.34         50.12        14.50 o                         
  -4   4   9       1476.71       1391.91        30.48 o                         
  -3   4   9        730.86        719.46        14.65 o                         
  -2   4   9        250.82        245.63        20.28 o                         
  -1   4   9        370.64        343.93        13.43 o                         
   0   4   9          4.98          3.87         4.24 o                         
   1   4   9         42.85         22.53         4.95 o                         
   2   4   9        109.34        117.48        19.48 o                         
   3   4   9        249.69        255.91        21.21 o                         
   4   4   9         24.79         30.50         8.87 o                         
   5   4   9         80.45        112.06        17.50 o                         
   6   4   9          0.00         24.10        11.76 o                         
   7   4   9        110.70         74.63        19.51 o                         
   8   4   9          0.04         28.69        13.45 o                         
   9   4   9         14.38         27.93        17.62 o                         
  10   4   9         12.69         25.24        20.33 o                         
  11   4   9         84.38         72.98        22.56 o                         
 -15   5   9       1050.07       1205.63        85.87 o                         
 -14   5   9       1057.99       1093.76        35.82 o                         
 -13   5   9       2586.69       2548.06        60.48 o                         
 -12   5   9       2822.70       2685.37        49.37 o                         
 -11   5   9       3018.26       3040.25        59.76 o                         
 -10   5   9        483.97        483.90        31.43 o                         
  -9   5   9       2997.33       3097.15        53.41 o                         
  -8   5   9        528.99        606.03        27.44 o                         
  -7   5   9      13711.50      12971.17       265.98 o                         
  -6   5   9         42.43         67.35        16.83 o                         
  -5   5   9       1978.76       1961.10        32.56 o                         
  -4   5   9        377.34        416.17        25.31 o                         
  -3   5   9       1184.42        976.64        22.79 o                         
  -2   5   9       5948.39       6016.71        60.80 o                         
  -1   5   9       9837.37       9270.68        63.20 o                         
   0   5   9       1362.84       1331.50        21.09 o                         
   1   5   9       4956.58       5110.79        70.37 o                         
   2   5   9       8047.79       8072.90       149.78 o                         
   3   5   9         30.48         48.41        10.81 o                         
   4   5   9       1628.56       1585.28        53.90 o                         
   5   5   9       2467.87       2478.29        46.80 o                         
   6   5   9       3156.55       3337.77        69.92 o                         
   7   5   9         97.38         99.79        19.96 o                         
   8   5   9       4448.68       4639.90        83.20 o                         
   9   5   9         67.09         56.36        16.37 o                         
  10   5   9       2014.83       2027.55        69.95 o                         
  11   5   9        115.29        124.19        40.90 o                         
 -15   6   9       2232.65       2387.19        69.07 o                         
 -14   6   9         25.39         30.12        11.20 o                         
 -13   6   9       4511.50       4647.27        88.18 o                         
 -12   6   9       3792.00       3693.51        68.32 o                         
 -11   6   9        991.09        993.30        45.08 o                         
 -10   6   9      16099.16      16403.61       258.59 o                         
  -9   6   9        878.65        708.38        49.29 o                         
  -8   6   9       1895.88       2053.99        61.97 o                         
  -7   6   9       1203.31       1317.19        34.73 o                         
  -6   6   9       9090.60       9417.33        91.51 o                         
  -5   6   9         90.22        193.67        25.63 o                         
  -4   6   9      12981.51      12701.80       117.49 o                         
  -3   6   9       3507.24       3965.23        53.62 o                         
  -2   6   9       5191.18       5569.56        55.05 o                         
  -1   6   9       4660.03       4548.21        48.08 o                         
   0   6   9       8072.17       8475.65        86.75 o                         
   1   6   9       4272.11       4131.63        55.20 o                         
   2   6   9      11726.73      11757.49       106.85 o                         
   3   6   9       7978.45       8182.85       106.22 o                         
   4   6   9        352.49        440.85        25.82 o                         
   5   6   9       6052.78       6166.23       103.19 o                         
   6   6   9         52.02         44.97        14.25 o                         
   7   6   9       8287.31       8549.28       118.93 o                         
   8   6   9        848.72        811.28        33.50 o                         
   9   6   9       2589.61       2460.86        85.52 o                         
  10   6   9          1.25        117.51        58.46 o                         
  11   6   9       2371.67       2280.27       142.67 o                         
 -15   7   9        329.42        330.86        38.62 o                         
 -14   7   9        112.35         96.90        19.05 o                         
 -13   7   9        445.34        540.30        54.09 o                         
 -12   7   9       2074.95       1953.46        66.64 o                         
 -11   7   9        840.54        831.79        42.67 o                         
 -10   7   9          2.50         15.57        15.56 o                         
  -9   7   9       3003.22       2946.52        73.82 o                         
  -8   7   9         90.20         94.40        24.97 o                         
  -7   7   9       3126.08       2950.00        85.35 o                         
  -6   7   9        818.68        783.63        28.11 o                         
  -5   7   9        933.85        920.84        22.36 o                         
  -4   7   9         28.07          9.74         5.28 o                         
  -3   7   9       2419.53       2346.00        37.62 o                         
  -2   7   9       4514.81       4402.23        56.85 o                         
  -1   7   9       3225.82       3055.77        63.04 o                         
   0   7   9        187.59        214.67        26.89 o                         
   1   7   9        538.82        585.20        20.75 o                         
   2   7   9       1136.77       1067.60        50.88 o                         
   3   7   9       1406.70       1438.71        34.95 o                         
   4   7   9       3754.25       3626.23        69.27 o                         
   5   7   9        763.49        744.47        28.05 o                         
   6   7   9       1133.40        932.56        65.67 o                         
   7   7   9          4.22         28.47        13.55 o                         
   8   7   9       1458.07       1440.79        58.86 o                         
   9   7   9          0.43          6.82        18.79 o                         
  10   7   9       1480.45       1455.80        86.98 o                         
 -14   8   9         66.37         46.23        12.82 o                         
 -13   8   9       1146.35       1060.77        39.00 o                         
 -12   8   9       1228.98       1268.74        61.66 o                         
 -11   8   9         20.08         26.56        12.15 o                         
 -10   8   9       1357.24       1256.89        39.41 o                         
  -9   8   9        592.62        588.05        44.81 o                         
  -8   8   9        185.04        214.39        34.65 o                         
  -7   8   9        857.41        935.26        50.32 o                         
  -6   8   9       1968.15       1952.48        40.71 o                         
  -5   8   9        264.96        261.84        17.04 o                         
  -4   8   9       2168.18       2049.96        36.94 o                         
  -3   8   9       1268.61       1224.92        22.74 o                         
  -2   8   9        323.56        331.69        19.63 o                         
  -1   8   9        288.51        298.71        17.69 o                         
   0   8   9        669.28        673.56        23.40 o                         
   1   8   9          0.57         11.70         6.41 o                         
   2   8   9       1527.94       1444.55        37.49 o                         
   3   8   9       1952.89       1880.57        65.41 o                         
   4   8   9        113.33        115.66        23.84 o                         
   5   8   9        385.92        455.25        50.00 o                         
   6   8   9         13.64         25.54        12.67 o                         
   7   8   9        239.21        215.18        34.91 o                         
   8   8   9        141.44         99.22        27.26 o                         
   9   8   9        203.73        238.55        32.35 o                         
  10   8   9        107.38         72.79        29.94 o                         
 -14   9   9        372.15        453.26        59.29 o                         
 -13   9   9       2239.31       2109.30        97.31 o                         
 -12   9   9        818.31        787.44        38.13 o                         
 -11   9   9       2608.52       2606.33        77.91 o                         
 -10   9   9        359.99        404.75        61.08 o                         
  -9   9   9       1979.60       2206.89        67.28 o                         
  -8   9   9        734.91        824.30        42.13 o                         
  -7   9   9      11803.48      12127.06       147.30 o                         
  -6   9   9          9.50         20.61        19.03 o                         
  -5   9   9       3328.96       3313.13        75.87 o                         
  -4   9   9          8.08         18.08         9.51 o                         
  -3   9   9       2401.51       2428.02        38.55 o                         
  -2   9   9       2010.21       1957.68        38.17 o                         
  -1   9   9      10646.48      10688.16       104.00 o                         
   0   9   9       1330.77       1289.39        25.23 o                         
   1   9   9       6155.35       6496.43        68.66 o                         
   2   9   9       8321.40       8559.10       108.10 o                         
   3   9   9         21.16         62.08        16.56 o                         
   4   9   9       2283.91       2250.98        42.67 o                         
   5   9   9       1043.41       1076.67        41.77 o                         
   6   9   9       4036.62       4330.92        77.22 o                         
   7   9   9          1.25         19.34        16.48 o                         
   8   9   9       4058.94       4551.82        77.91 o                         
   9   9   9         72.05         44.54        20.24 o                         
  10   9   9       1826.01       1871.50       101.95 o                         
 -13  10   9       1680.20       1757.37       106.57 o                         
 -12  10   9       1930.59       1927.78        67.24 o                         
 -11  10   9        252.48        315.13        42.77 o                         
 -10  10   9       8593.10       8929.17       170.14 o                         
  -9  10   9        171.48        187.39        39.23 o                         
  -8  10   9       2025.31       2208.83        83.87 o                         
  -7  10   9         10.82         29.38        14.49 o                         
  -6  10   9       4254.83       4435.33        88.05 o                         
  -5  10   9        285.70        248.40        31.75 o                         
  -4  10   9       1848.65       1790.04        31.71 o                         
  -3  10   9       1804.18       1905.77        32.30 o                         
  -2  10   9        133.46        172.79        21.76 o                         
  -1  10   9       1350.46       1392.68        25.73 o                         
   0  10   9        519.09        558.66        19.41 o                         
   1  10   9        300.46        286.12        30.35 o                         
   2  10   9       1023.46        981.41        30.53 o                         
   3  10   9        600.65        601.21        35.36 o                         
   4  10   9         40.88         51.52        16.05 o                         
   5  10   9        473.17        482.70        29.90 o                         
   6  10   9         75.42         74.35        18.96 o                         
   7  10   9       2629.79       2794.92        58.22 o                         
   8  10   9        907.37        985.75        69.37 o                         
   9  10   9       1267.51       1205.67        68.08 o                         
 -12  11   9        658.32        547.33        55.16 o                         
 -11  11   9        247.86        221.79        41.05 o                         
 -10  11   9        117.55        131.81        35.61 o                         
  -9  11   9       1668.57       1705.20        64.47 o                         
  -8  11   9         19.48         21.59        14.81 o                         
  -7  11   9        618.68        571.55        70.69 o                         
  -6  11   9        678.28        651.43        36.23 o                         
  -5  11   9        650.16        649.26        54.99 o                         
  -4  11   9         17.44         34.66        12.47 o                         
  -3  11   9       1893.09       1834.71        54.59 o                         
  -2  11   9       2032.37       2030.00        37.71 o                         
  -1  11   9       1118.55       1046.51        33.05 o                         
   0  11   9         32.74         26.03        10.33 o                         
   1  11   9         26.49         28.07        12.88 o                         
   2  11   9         73.16         88.51        15.75 o                         
   3  11   9        889.54        889.13        43.20 o                         
   4  11   9       2210.73       2263.05        58.03 o                         
   5  11   9        115.97        106.82        22.53 o                         
   6  11   9        463.92        338.63        60.00 o                         
   7  11   9         47.66         63.63        21.63 o                         
   8  11   9        486.05        511.38        46.60 o                         
 -12  12   9       1268.28       1218.41        52.77 o                         
 -11  12   9        190.43        232.21        41.22 o                         
 -10  12   9       1451.71       1419.76        50.34 o                         
  -9  12   9         30.97         24.20        16.69 o                         
  -8  12   9        451.43        472.27        69.73 o                         
  -7  12   9       1685.28       1646.65        69.27 o                         
  -6  12   9       2490.57       2497.70        90.09 o                         
  -5  12   9         46.53         53.62        18.99 o                         
  -4  12   9       2324.89       2459.03        42.90 o                         
  -3  12   9        819.86        822.95        31.66 o                         
  -2  12   9        572.00        526.03        28.00 o                         
  -1  12   9        388.45        373.91        21.79 o                         
   0  12   9        962.08        941.32        48.27 o                         
   1  12   9         74.59         94.12        20.81 o                         
   2  12   9       1679.91       1555.90        41.73 o                         
   3  12   9       2736.05       2881.88        74.60 o                         
   4  12   9         63.30         65.21        25.63 o                         
   5  12   9        623.12        608.03        41.91 o                         
   6  12   9          0.07         12.66        13.27 o                         
   7  12   9        447.64        337.84        58.05 o                         
 -11  13   9       2759.20       2746.57       124.43 o                         
 -10  13   9       1026.33       1020.40        91.50 o                         
  -9  13   9       2521.41       2704.16       108.26 o                         
  -8  13   9        966.46       1028.37        49.59 o                         
  -7  13   9       9833.34      10135.23       157.57 o                         
  -6  13   9          5.64         44.47        21.86 o                         
  -5  13   9       3682.86       3955.62        77.37 o                         
  -4  13   9        119.06         74.86        25.88 o                         
  -3  13   9       1911.46       2018.52        55.33 o                         
  -2  13   9       1864.91       1754.52        49.76 o                         
  -1  13   9       5317.27       5358.75        91.63 o                         
   0  13   9       1178.18       1203.38        36.86 o                         
   1  13   9       3668.07       3902.43       115.95 o                         
   2  13   9       4954.62       5091.34       105.68 o                         
   3  13   9         96.89        115.04        25.93 o                         
   4  13   9       1451.96       1373.38        65.98 o                         
   5  13   9        846.92        727.54        48.20 o                         
   6  13   9       2790.91       2843.28        72.83 o                         
  -9  14   9       1482.30       1533.66        59.02 o                         
  -8  14   9       2032.66       2099.57        70.13 o                         
  -7  14   9        636.30        689.36        87.80 o                         
  -6  14   9       4447.99       4640.20       108.19 o                         
  -5  14   9          0.05         42.46        24.73 o                         
  -4  14   9       1934.97       1903.42        61.98 o                         
  -3  14   9        482.80        382.43        39.69 o                         
  -2  14   9       1526.56       1453.49        48.02 o                         
  -1  14   9       1220.59       1223.86        70.40 o                         
   0  14   9       2650.41       2973.53        79.52 o                         
   1  14   9       1461.62       1368.03        55.61 o                         
   2  14   9       1487.94       1439.46        66.31 o                         
   3  14   9       2383.55       2271.84        74.12 o                         
   4  14   9         13.05         28.21         8.76 o                         
   5  14   9       1392.29       1510.16        63.68 o                         
  -8  15   9          5.18         37.58        16.50 o                         
  -7  15   9         76.63         64.28        23.63 o                         
  -6  15   9        478.34        459.35        38.87 o                         
  -5  15   9          0.11         40.10        19.45 o                         
  -4  15   9         13.84         49.37        19.85 o                         
  -3  15   9         86.90         61.70        25.06 o                         
  -2  15   9        430.16        345.31        39.35 o                         
  -1  15   9         12.53        107.67        39.16 o                         
   0  15   9         22.27         51.44        25.80 o                         
   1  15   9          3.66         41.62        26.09 o                         
   2  15   9          1.41         24.90        22.33 o                         
   3  15   9        386.64        347.30        48.53 o                         
   4  15   9        969.82        875.48        52.48 o                         
  -6  16   9       1204.59       1237.12        61.97 o                         
  -5  16   9         63.13         35.93        17.82 o                         
  -4  16   9        985.17       1048.32       114.16 o                         
  -3  16   9        419.01        330.84        56.29 o                         
  -2  16   9        236.66        219.46        84.17 o                         
  -1  16   9        378.88        254.84        89.68 o                         
   0  16   9        189.06        178.46        52.48 o                         
   1  16   9         32.91         20.59        27.43 o                         
   2  16   9        355.50        386.75        69.53 o                         
 -16   0  10        162.55         58.02        47.35 o                         
 -15   0  10       1000.36        957.64        48.11 o                         
 -14   0  10         13.01          6.70        16.92 o                         
 -13   0  10      12087.34      12409.50       262.37 o                         
 -12   0  10       5363.36       4932.94       115.12 o                         
 -11   0  10      10958.45      11068.38       145.10 o                         
 -10   0  10       2537.04       2779.29        63.41 o                         
  -9   0  10       3519.30       3657.37        56.72 o                         
  -8   0  10       1604.72       1711.53        47.85 o                         
  -7   0  10      15553.06      16122.22       174.72 o                         
  -6   0  10      28218.11      27525.79       274.45 o                         
  -5   0  10       5599.55       5321.77        73.15 o                         
  -4   0  10      18902.73      20097.60        89.09 o                         
  -3   0  10       1182.00       1057.85        57.66 o                         
  -2   0  10       8856.61       8245.57        53.36 o                         
  -1   0  10        113.37        241.27        19.94 o                         
   0   0  10      11169.45      10699.88       107.40 o                         
   1   0  10        372.71        352.44        42.29 o                         
   2   0  10       6587.76       7088.67       145.13 o                         
   3   0  10      16872.70      15960.23       219.37 o                         
   4   0  10          3.81         12.18         6.47 o                         
   5   0  10       3005.22       3045.73       109.46 o                         
   6   0  10       1203.98       1403.19        53.11 o                         
   7   0  10       4187.12       3838.96       267.80 o                         
   8   0  10       1010.39       1006.40        62.87 o                         
   9   0  10       4384.11       4330.60       238.86 o                         
  10   0  10         94.07         54.31        19.30 o                         
  11   0  10       3905.78       4433.42       284.05 o                         
 -16   1  10       1135.98       1062.70        47.25 o                         
 -15   1  10       1026.34        939.20        43.00 o                         
 -14   1  10        544.99        557.69        40.73 o                         
 -13   1  10         58.58         53.47        16.90 o                         
 -12   1  10       1854.51       1712.53        33.42 o                         
 -11   1  10       3327.98       3218.70        53.21 o                         
 -10   1  10       6319.35       6588.95        72.83 o                         
  -9   1  10       1901.39       1783.19        32.10 o                         
  -8   1  10        805.14        759.71        21.92 o                         
  -7   1  10       6363.10       6466.46       134.00 o                         
  -6   1  10        417.60        505.21        13.43 o                         
  -5   1  10       3870.46       3933.07        36.42 o                         
  -4   1  10       1988.60       2208.33        36.80 o                         
  -3   1  10      14003.92      13726.16        74.97 o                         
  -2   1  10        372.79        308.48        16.25 o                         
  -1   1  10       5764.79       6129.80        84.54 o                         
   0   1  10       3503.25       3081.71        37.46 o                         
   1   1  10       3814.38       3845.80        43.25 o                         
   2   1  10       2596.37       2487.27        26.52 o                         
   3   1  10        755.92        765.58        28.63 o                         
   4   1  10         62.13         55.10         8.91 o                         
   5   1  10       1824.49       1890.12        47.25 o                         
   6   1  10       8621.68       8525.42       107.21 o                         
   7   1  10        288.13        196.59        36.89 o                         
   8   1  10       5316.97       5295.36       106.49 o                         
   9   1  10         30.29         40.47        20.65 o                         
  10   1  10        233.50        142.73        35.62 o                         
  11   1  10          6.81         24.01        14.47 o                         
 -16   2  10         54.61         28.33        19.08 o                         
 -15   2  10        248.78        222.43        51.60 o                         
 -14   2  10        189.70        212.56        34.36 o                         
 -13   2  10        145.18        142.55        24.09 o                         
 -12   2  10        449.01        467.01        40.64 o                         
 -11   2  10          5.33         20.32         8.52 o                         
 -10   2  10        273.13        255.54        28.63 o                         
  -9   2  10         13.73         12.35         7.32 o                         
  -8   2  10        105.75        127.54        15.70 o                         
  -7   2  10         84.74         69.53         7.92 o                         
  -6   2  10        171.53        156.11        24.27 o                         
  -5   2  10        201.22        186.23        13.88 o                         
  -4   2  10          7.94          3.26         2.59 o                         
  -3   2  10        152.66        149.96        16.78 o                         
  -2   2  10         29.43         21.90         7.81 o                         
  -1   2  10         43.03         50.99        10.45 o                         
   0   2  10         20.75         23.67         6.23 o                         
   1   2  10          2.48          6.11         3.55 o                         
   2   2  10        232.00        235.21        29.70 o                         
   3   2  10         69.98         68.96        13.09 o                         
   4   2  10         13.10          7.86         9.27 o                         
   5   2  10          0.43         10.25         9.33 o                         
   6   2  10          2.37         23.12        14.60 o                         
   7   2  10          1.89         20.30        11.82 o                         
   8   2  10         71.28         57.30        18.21 o                         
   9   2  10         15.39         32.93        15.70 o                         
  10   2  10         36.80         35.74        15.36 o                         
  11   2  10         75.70         54.74        30.36 o                         
 -16   3  10       1342.36       1381.74        50.21 o                         
 -15   3  10       2282.56       2243.88        68.55 o                         
 -14   3  10        135.36         94.50        23.12 o                         
 -13   3  10        272.81        312.05        35.75 o                         
 -12   3  10       1435.75       1345.11        30.85 o                         
 -11   3  10       2271.15       2276.53        64.68 o                         
 -10   3  10       7274.80       7613.94        68.97 o                         
  -9   3  10       1178.09       1020.21        46.98 o                         
  -8   3  10       1610.13       1583.01        25.45 o                         
  -7   3  10       8726.97       8794.84        86.51 o                         
  -6   3  10         58.53         74.71        21.82 o                         
  -5   3  10       2138.54       2225.46        44.43 o                         
  -4   3  10       1910.19       2000.13        39.71 o                         
  -3   3  10       8528.21       7919.75        29.16 o                         
  -2   3  10        104.00         98.23        13.00 o                         
  -1   3  10       7134.56       7363.31        83.97 o                         
   0   3  10       3204.09       2891.59        29.50 o                         
   1   3  10       5155.38       5386.40        59.12 o                         
   2   3  10       2894.37       2731.34        39.20 o                         
   3   3  10        285.97        266.62        26.64 o                         
   4   3  10          4.88          9.35        10.47 o                         
   5   3  10       2183.59       2352.11        43.67 o                         
   6   3  10       7651.47       7392.71        96.11 o                         
   7   3  10        416.28        359.93        59.88 o                         
   8   3  10       3769.86       3958.36        85.25 o                         
   9   3  10         19.38         37.70        20.86 o                         
  10   3  10        195.19        125.61        33.40 o                         
  11   3  10          7.17         17.52        12.66 o                         
 -15   4  10        838.40        799.47        62.06 o                         
 -14   4  10        474.49        498.23        33.70 o                         
 -13   4  10       8015.11       8213.94       158.61 o                         
 -12   4  10       6208.20       5952.65       103.76 o                         
 -11   4  10       6255.47       6042.58       104.87 o                         
 -10   4  10       2130.90       2248.76        48.47 o                         
  -9   4  10       1451.36       1474.07        29.61 o                         
  -8   4  10       1236.55       1303.82        32.08 o                         
  -7   4  10       6976.71       7237.41        72.67 o                         
  -6   4  10      20275.25      20145.16       165.65 o                         
  -5   4  10        137.91        128.37        21.28 o                         
  -4   4  10       7165.03       7314.52        60.23 o                         
  -3   4  10       6231.79       6171.84        33.21 o                         
  -2   4  10       1059.75        839.80        16.85 o                         
  -1   4  10          9.94         11.39         5.80 o                         
   0   4  10       3872.53       3427.06        39.70 o                         
   1   4  10        473.17        474.92        21.34 o                         
   2   4  10       2293.05       2321.36        38.02 o                         
   3   4  10       9112.49       8671.26        83.33 o                         
   4   4  10        194.03        222.24        26.47 o                         
   5   4  10        429.04        430.79        48.01 o                         
   6   4  10        978.80       1116.20        51.97 o                         
   7   4  10        919.49        781.05        32.94 o                         
   8   4  10       1817.80       1719.05        56.95 o                         
   9   4  10       2092.78       2254.55        72.69 o                         
  10   4  10        313.27        270.73        61.31 o                         
  11   4  10       2608.63       2823.07        92.65 o                         
 -15   5  10        375.72        372.00        45.46 o                         
 -14   5  10       1275.25       1152.17        73.82 o                         
 -13   5  10         67.31         65.26        27.25 o                         
 -12   5  10       1361.67       1332.57        78.20 o                         
 -11   5  10       2469.90       2474.26        49.49 o                         
 -10   5  10       3356.27       3391.35        86.82 o                         
  -9   5  10        576.42        533.01        30.82 o                         
  -8   5  10        617.66        581.40        19.55 o                         
  -7   5  10       2067.90       2226.15        44.31 o                         
  -6   5  10        390.43        445.53        32.14 o                         
  -5   5  10       3018.51       3110.38        47.75 o                         
  -4   5  10         25.88         21.49        13.64 o                         
  -3   5  10       5424.82       5313.83        71.21 o                         
  -2   5  10        146.53        101.31        12.12 o                         
  -1   5  10       1365.44       1494.63        21.63 o                         
   0   5  10       1452.81       1365.31        25.26 o                         
   1   5  10       2092.32       2127.55        45.01 o                         
   2   5  10       1431.47       1368.53        30.77 o                         
   3   5  10        585.20        485.21        26.19 o                         
   4   5  10         17.76         17.62         9.16 o                         
   5   5  10        265.83        337.21        30.86 o                         
   6   5  10       2288.15       2127.49        43.47 o                         
   7   5  10        251.63        168.00        32.58 o                         
   8   5  10       1915.77       2095.12        51.89 o                         
   9   5  10        322.65        379.35        38.32 o                         
  10   5  10         98.07         69.66        25.50 o                         
  11   5  10          1.43         14.86        16.40 o                         
 -15   6  10        345.30        453.17        81.34 o                         
 -14   6  10         12.38         33.58        12.11 o                         
 -13   6  10        794.41        772.68        49.86 o                         
 -12   6  10        218.28        193.89        35.40 o                         
 -11   6  10        573.59        576.64        31.92 o                         
 -10   6  10        339.52        350.69        58.56 o                         
  -9   6  10        202.90        222.09        30.59 o                         
  -8   6  10        202.16        253.59        23.15 o                         
  -7   6  10       2028.91       2089.28        41.47 o                         
  -6   6  10        867.09        809.74        21.74 o                         
  -5   6  10          2.30          8.83         7.85 o                         
  -4   6  10       1543.81       1592.07        39.35 o                         
  -3   6  10        246.48        248.72        16.61 o                         
  -2   6  10        476.14        431.81        17.47 o                         
  -1   6  10          2.15         15.31         6.04 o                         
   0   6  10        207.36        173.18        21.54 o                         
   1   6  10         19.15         18.79         6.36 o                         
   2   6  10       1019.89        998.09        30.95 o                         
   3   6  10        537.51        559.15        26.40 o                         
   4   6  10        102.32        115.53        20.15 o                         
   5   6  10        168.65        129.13        26.94 o                         
   6   6  10         42.99         36.12        13.42 o                         
   7   6  10        170.59        129.99        22.55 o                         
   8   6  10         28.95         33.36        17.27 o                         
   9   6  10        168.38        165.96        45.80 o                         
  10   6  10          0.40         34.86        13.44 o                         
 -14   7  10       1045.78       1077.16        46.69 o                         
 -13   7  10         97.44         74.09        18.17 o                         
 -12   7  10       5046.57       5114.07        87.55 o                         
 -11   7  10       1628.34       1791.01        49.13 o                         
 -10   7  10      12820.61      13941.26       177.83 o                         
  -9   7  10       1902.53       1929.66        70.68 o                         
  -8   7  10       3885.89       3871.87        90.73 o                         
  -7   7  10      13452.34      13875.09       104.10 o                         
  -6   7  10         13.57         31.26        11.25 o                         
  -5   7  10       4350.40       4446.52        56.11 o                         
  -4   7  10        462.82        486.94        21.19 o                         
  -3   7  10       9122.65       8977.50        73.78 o                         
  -2   7  10        747.10        820.08        21.14 o                         
  -1   7  10       7763.30       7855.92        74.71 o                         
   0   7  10       3353.16       3287.89        41.32 o                         
   1   7  10       4900.56       5032.21        55.77 o                         
   2   7  10       2190.66       1989.94        49.21 o                         
   3   7  10        356.95        346.40        45.91 o                         
   4   7  10        107.46         93.51        20.29 o                         
   5   7  10       3260.14       3367.76        64.59 o                         
   6   7  10       4990.30       4843.05        88.03 o                         
   7   7  10       1271.01       1301.12        31.63 o                         
   8   7  10       2669.73       2880.76       149.69 o                         
   9   7  10        176.11        180.92        37.22 o                         
  10   7  10        639.41        583.52        57.44 o                         
 -14   8  10        652.97        633.49        33.72 o                         
 -13   8  10       5307.12       5410.38       123.45 o                         
 -12   8  10       3711.93       3821.39        74.91 o                         
 -11   8  10       4983.10       5131.29        90.50 o                         
 -10   8  10        622.62        668.65        57.43 o                         
  -9   8  10       2508.41       2608.42        52.99 o                         
  -8   8  10        621.73        755.15        32.29 o                         
  -7   8  10       6113.84       6637.91       121.73 o                         
  -6   8  10      12776.48      12888.24        96.35 o                         
  -5   8  10        395.02        348.41        28.67 o                         
  -4   8  10       7015.15       7109.47        77.01 o                         
  -3   8  10       2518.50       2487.94        48.08 o                         
  -2   8  10       4725.53       4829.30        49.88 o                         
  -1   8  10         56.87         56.56        13.07 o                         
   0   8  10      12055.26      12249.82        99.37 o                         
   1   8  10        120.24        115.07        19.31 o                         
   2   8  10       8406.91       8761.06        71.72 o                         
   3   8  10      10540.88      10872.97       124.61 o                         
   4   8  10        606.01        718.78        33.81 o                         
   5   8  10       1972.63       2071.35        39.96 o                         
   6   8  10       1321.04       1398.70        39.17 o                         
   7   8  10       2061.70       2045.36        64.86 o                         
   8   8  10       1240.12       1282.72        80.22 o                         
   9   8  10       2698.88       2761.59        91.93 o                         
 -13   9  10         57.61         74.06        18.94 o                         
 -12   9  10        440.58        377.69        34.80 o                         
 -11   9  10        675.90        604.51        55.39 o                         
 -10   9  10        967.45       1081.21        96.05 o                         
  -9   9  10        156.47        135.45        29.71 o                         
  -8   9  10        554.30        574.06        48.16 o                         
  -7   9  10          4.20         22.02        16.28 o                         
  -6   9  10        551.59        529.72        32.31 o                         
  -5   9  10        451.29        436.21        27.58 o                         
  -4   9  10        422.72        395.77        25.59 o                         
  -3   9  10        290.30        268.71        27.19 o                         
  -2   9  10        182.75        212.64        34.12 o                         
  -1   9  10         20.56         23.21         9.99 o                         
   0   9  10         66.14         60.27        12.32 o                         
   1   9  10        947.67        981.34        25.40 o                         
   2   9  10        599.80        606.31        24.74 o                         
   3   9  10        412.62        384.77        25.09 o                         
   4   9  10         25.01         22.29        13.14 o                         
   5   9  10        145.67        147.90        24.14 o                         
   6   9  10         28.46         25.73        15.79 o                         
   7   9  10         30.19         33.65        18.42 o                         
   8   9  10        151.51        130.18        36.91 o                         
   9   9  10        221.30        270.79        40.04 o                         
 -13  10  10        989.11        990.57        46.39 o                         
 -12  10  10        195.79        173.64        32.39 o                         
 -11  10  10        644.69        653.24        46.69 o                         
 -10  10  10        742.78        770.15        65.34 o                         
  -9  10  10          0.27         24.67        20.35 o                         
  -8  10  10        317.27        370.26        54.57 o                         
  -7  10  10       1156.99       1145.55        40.99 o                         
  -6  10  10        833.33        758.82        36.17 o                         
  -5  10  10         10.70         22.54        12.94 o                         
  -4  10  10       1946.75       1948.45        41.68 o                         
  -3  10  10        457.76        417.96        20.84 o                         
  -2  10  10        485.98        426.57        31.65 o                         
  -1  10  10         15.56         21.82         7.60 o                         
   0  10  10          3.11         34.59        12.53 o                         
   1  10  10          0.79         21.86        11.99 o                         
   2  10  10        347.64        377.09        36.14 o                         
   3  10  10         48.10         48.16        12.66 o                         
   4  10  10        144.69        159.16        30.13 o                         
   5  10  10         27.42         31.40        13.94 o                         
   6  10  10          0.19         10.37        11.58 o                         
   7  10  10        236.18        162.99        31.51 o                         
   8  10  10         90.69         78.20        30.75 o                         
 -12  11  10       3732.79       3948.52        91.65 o                         
 -11  11  10       1466.38       1595.22        53.65 o                         
 -10  11  10       5704.33       6182.44        97.16 o                         
  -9  11  10       1010.50        997.48        52.21 o                         
  -8  11  10        852.74        977.10        41.88 o                         
  -7  11  10       6877.96       7144.15       204.32 o                         
  -6  11  10         45.75         53.21        16.89 o                         
  -5  11  10       1754.80       1826.51        54.08 o                         
  -4  11  10        221.24        216.66        30.44 o                         
  -3  11  10       4185.15       4283.40        63.24 o                         
  -2  11  10        955.00        916.96        43.97 o                         
  -1  11  10       3671.98       3899.51        92.48 o                         
   0  11  10       1578.51       1619.16        35.23 o                         
   1  11  10       1734.51       1842.05        47.23 o                         
   2  11  10        672.89        606.68        33.74 o                         
   3  11  10         81.96         94.52        19.18 o                         
   4  11  10        264.80        243.42        36.68 o                         
   5  11  10       2046.69       2115.03        53.50 o                         
   6  11  10       2691.09       2930.23        84.59 o                         
   7  11  10        639.60        587.18        61.01 o                         
   8  11  10       1110.20       1220.01        71.64 o                         
 -11  12  10       2358.95       2507.20        72.98 o                         
 -10  12  10        574.58        577.73        39.53 o                         
  -9  12  10        717.33        731.53        65.11 o                         
  -8  12  10        300.37        373.22        41.80 o                         
  -7  12  10       1505.24       1611.46        54.67 o                         
  -6  12  10       4223.29       4357.04        79.06 o                         
  -5  12  10        266.78        260.41        51.71 o                         
  -4  12  10       2771.50       2789.79        51.54 o                         
  -3  12  10        450.00        460.16        29.17 o                         
  -2  12  10       3325.09       3535.40        68.57 o                         
  -1  12  10         53.20         28.38        16.33 o                         
   0  12  10       6648.26       7009.10       105.32 o                         
   1  12  10        205.08        134.47        23.80 o                         
   2  12  10       4225.06       4218.00       122.90 o                         
   3  12  10       3777.69       3672.81        76.66 o                         
   4  12  10        878.77       1009.37        44.96 o                         
   5  12  10       1157.67       1145.12        52.24 o                         
   6  12  10        902.30        966.64        45.51 o                         
   7  12  10       1629.27       1597.60        81.32 o                         
 -10  13  10        276.23        218.42        53.12 o                         
  -9  13  10         44.20         43.22        17.53 o                         
  -8  13  10        220.90        264.13        47.10 o                         
  -7  13  10         81.75        185.19        33.41 o                         
  -6  13  10        526.87        560.72        48.67 o                         
  -5  13  10        338.76        354.78        71.77 o                         
  -4  13  10        315.81        220.03        38.62 o                         
  -3  13  10        102.50        139.58        32.21 o                         
  -2  13  10         30.27         46.86        20.79 o                         
  -1  13  10        138.13        204.58        41.37 o                         
   0  13  10          5.82         24.47        14.85 o                         
   1  13  10        145.76        184.16        40.21 o                         
   2  13  10        134.10        144.28        21.60 o                         
   3  13  10        330.44        344.49        54.44 o                         
   4  13  10         21.06         10.34        14.84 o                         
   5  13  10        104.00        146.35        23.46 o                         
   6  13  10          5.58         21.94        14.39 o                         
  -9  14  10         25.10         21.07        20.76 o                         
  -8  14  10        433.68        338.47        61.34 o                         
  -7  14  10       1314.97       1281.09        76.77 o                         
  -6  14  10       1441.72       1612.76        98.92 o                         
  -5  14  10          2.52         28.69        13.65 o                         
  -4  14  10       2450.29       2789.63        71.04 o                         
  -3  14  10        184.12        143.34        30.26 o                         
  -2  14  10       1402.79       1265.55       110.38 o                         
  -1  14  10          2.40         16.32        29.01 o                         
   0  14  10        834.50        790.48        50.90 o                         
   1  14  10         12.21         27.70        14.71 o                         
   2  14  10       1573.42       1777.57        83.72 o                         
   3  14  10        396.92        314.71        48.59 o                         
   4  14  10        447.34        396.19        68.63 o                         
   5  14  10        274.95        214.13        52.14 o                         
  -8  15  10        823.58        765.20        55.80 o                         
  -7  15  10       4791.81       4805.60       118.00 o                         
  -6  15  10         92.08         49.44        21.00 o                         
  -5  15  10       2207.62       2292.32        70.59 o                         
  -4  15  10        347.51        293.23        40.54 o                         
  -3  15  10       3556.94       3619.43       232.82 o                         
  -2  15  10        305.98        182.11        48.48 o                         
  -1  15  10       3926.38       4054.55       131.35 o                         
   0  15  10        386.68        462.38        76.74 o                         
   1  15  10       2731.74       2881.70       109.48 o                         
   2  15  10        842.66        810.44        78.40 o                         
   3  15  10        359.87        321.59        50.68 o                         
  -5  16  10         12.66         27.84        17.94 o                         
  -4  16  10        800.44        550.77        87.50 o                         
  -3  16  10        228.18        231.38        56.60 o                         
  -2  16  10        627.91        514.19       115.53 o                         
  -1  16  10         48.16         50.25        16.55 o                         
   0  16  10        842.39        812.68       148.42 o                         
 -16   1  11       1654.17       1518.66        71.29 o                         
 -15   1  11          0.23          2.90        18.91 o                         
 -14   1  11        865.80        775.92        48.02 o                         
 -13   1  11         86.24         83.18        27.83 o                         
 -12   1  11       5471.51       5458.32       162.65 o                         
 -11   1  11         57.86         38.65        16.20 o                         
 -10   1  11       8685.40       8595.68        98.30 o                         
  -9   1  11        110.60         86.38        18.50 o                         
  -8   1  11        608.60        694.75        28.79 o                         
  -7   1  11      11715.63      11622.02       125.84 o                         
  -6   1  11       2734.17       2867.66        39.01 o                         
  -5   1  11       7309.60       6999.82       100.20 o                         
  -4   1  11       4588.71       4385.50        45.34 o                         
  -3   1  11       5243.03       5382.00        54.48 o                         
  -2   1  11        871.23        772.39        25.27 o                         
  -1   1  11      10015.52      10042.85        77.27 o                         
   0   1  11        570.14        490.72        24.78 o                         
   1   1  11       8028.85       7737.03        86.34 o                         
   2   1  11         38.83         38.13         9.76 o                         
   3   1  11        216.67        196.61        23.14 o                         
   4   1  11         58.50         70.26        19.80 o                         
   5   1  11       1445.19       1497.77        47.84 o                         
   6   1  11       2665.35       2554.71        59.79 o                         
   7   1  11       2268.89       2197.90        52.14 o                         
   8   1  11        233.45        218.23        41.28 o                         
   9   1  11         94.31         97.46        30.69 o                         
  10   1  11        880.75        802.12        35.60 o                         
  11   1  11        129.09         54.43        21.56 o                         
 -16   2  11         45.91         52.10        18.30 o                         
 -15   2  11       3464.07       3664.65        93.31 o                         
 -14   2  11        696.35        685.70        51.03 o                         
 -13   2  11       7913.62       8026.50       121.22 o                         
 -12   2  11       1604.31       1570.30        28.00 o                         
 -11   2  11       1693.40       1783.79        37.62 o                         
 -10   2  11        299.13        236.44        28.97 o                         
  -9   2  11         13.71         20.50        12.77 o                         
  -8   2  11       3021.27       2938.00        51.17 o                         
  -7   2  11      20351.39      20423.40       173.47 o                         
  -6   2  11      12770.33      13205.77       110.95 o                         
  -5   2  11        194.09         98.24         9.34 o                         
  -4   2  11      16670.47      16423.94       102.49 o                         
  -3   2  11        171.92        118.04        16.01 o                         
  -2   2  11       6697.11       6343.81        35.57 o                         
  -1   2  11       2973.31       2755.16        31.07 o                         
   0   2  11      10242.85      10855.55        70.26 o                         
   1   2  11        558.28        378.18        15.54 o                         
   2   2  11      13402.54      13732.84       119.91 o                         
   3   2  11       5281.07       5380.94        57.73 o                         
   4   2  11       1168.45       1294.91        33.18 o                         
   5   2  11         36.17         39.99        18.90 o                         
   6   2  11        693.26        869.10        36.63 o                         
   7   2  11       3046.88       2533.80        71.15 o                         
   8   2  11       3537.11       3409.36        67.40 o                         
   9   2  11       4530.87       4927.65        98.40 o                         
  10   2  11        467.79        443.82        32.67 o                         
 -15   3  11        125.75        158.33        44.42 o                         
 -14   3  11        298.81        261.60        45.09 o                         
 -13   3  11        123.53        116.76        23.19 o                         
 -12   3  11       1472.43       1580.15        33.03 o                         
 -11   3  11         22.83         11.00         8.68 o                         
 -10   3  11       3382.73       3321.87        64.73 o                         
  -9   3  11        701.54        664.34        38.49 o                         
  -8   3  11         96.65        138.44        24.29 o                         
  -7   3  11       6475.39       6468.48        77.17 o                         
  -6   3  11       1229.91       1216.57        27.72 o                         
  -5   3  11       1972.59       1772.17        40.61 o                         
  -4   3  11       2870.07       2724.51        30.26 o                         
  -3   3  11        231.95        235.40        19.59 o                         
  -2   3  11        174.47        127.22        12.63 o                         
  -1   3  11       4567.67       4428.97        52.97 o                         
   0   3  11         70.56         74.91        10.26 o                         
   1   3  11       5356.22       5142.04        59.31 o                         
   2   3  11         80.61         81.47        15.71 o                         
   3   3  11        571.14        513.72        38.32 o                         
   4   3  11         68.11        113.72        18.47 o                         
   5   3  11        341.12        377.14        33.82 o                         
   6   3  11       1787.67       1706.79        76.14 o                         
   7   3  11       1240.25       1247.69        72.22 o                         
   8   3  11         80.82         95.05        27.54 o                         
   9   3  11          2.63         21.41        18.53 o                         
  10   3  11        497.56        374.52        48.01 o                         
 -15   4  11         11.08         32.10        18.64 o                         
 -14   4  11        151.08        186.35        30.94 o                         
 -13   4  11         55.54         61.51        23.08 o                         
 -12   4  11         10.97         18.10        12.57 o                         
 -11   4  11          2.34          5.48        16.34 o                         
 -10   4  11         59.17         54.55        17.36 o                         
  -9   4  11         12.36         27.45        12.58 o                         
  -8   4  11         27.09         24.86        12.14 o                         
  -7   4  11        274.26        332.94        30.92 o                         
  -6   4  11        359.28        392.08        33.20 o                         
  -5   4  11        146.97        143.33        20.69 o                         
  -4   4  11        895.32        869.98        26.40 o                         
  -3   4  11         72.56         51.83         9.41 o                         
  -2   4  11        225.84        233.06        17.54 o                         
  -1   4  11        218.27        217.84        19.82 o                         
   0   4  11        261.42        234.19        25.93 o                         
   1   4  11          0.43         17.90        10.71 o                         
   2   4  11        384.50        392.46        24.10 o                         
   3   4  11        127.00        137.83        19.69 o                         
   4   4  11          0.34         18.90        10.87 o                         
   5   4  11          0.98         59.39        20.03 o                         
   6   4  11        182.48        126.60        30.92 o                         
   7   4  11         48.12         46.41        24.09 o                         
   8   4  11        244.85        172.17        41.61 o                         
   9   4  11        155.03        143.88        33.98 o                         
  10   4  11          7.73         16.69        15.74 o                         
 -15   5  11         57.50         79.98        24.59 o                         
 -14   5  11        436.34        329.07        31.25 o                         
 -13   5  11         43.68         41.83        19.29 o                         
 -12   5  11       4807.07       5060.31        88.38 o                         
 -11   5  11        632.05        622.83        44.14 o                         
 -10   5  11       4923.92       4951.42        67.76 o                         
  -9   5  11         77.05         71.04        16.46 o                         
  -8   5  11         15.82         21.81         9.23 o                         
  -7   5  11       8307.42       8208.32        82.90 o                         
  -6   5  11       1833.91       1987.29        36.80 o                         
  -5   5  11       3899.57       4035.89        72.46 o                         
  -4   5  11       6881.05       6982.54        69.03 o                         
  -3   5  11       5595.74       5586.15        56.10 o                         
  -2   5  11        172.33        143.02        15.09 o                         
  -1   5  11       7637.09       7812.87        67.14 o                         
   0   5  11        457.95        414.77        27.79 o                         
   1   5  11       5830.11       5526.01        77.72 o                         
   2   5  11          0.05         24.94        11.81 o                         
   3   5  11          5.22         22.67         7.83 o                         
   4   5  11         33.76         29.80        11.26 o                         
   5   5  11       2317.95       2271.26        45.84 o                         
   6   5  11       5177.49       5374.94        81.28 o                         
   7   5  11       1849.44       1857.09        55.94 o                         
   8   5  11       1153.82       1236.82        73.07 o                         
   9   5  11         10.60         19.51        14.83 o                         
  10   5  11        842.28        727.16        62.97 o                         
 -15   6  11       2261.88       2751.75        88.25 o                         
 -14   6  11         59.13         34.43        17.77 o                         
 -13   6  11       6754.33       6563.08        81.32 o                         
 -12   6  11        571.97        540.76        38.48 o                         
 -11   6  11       3318.59       3259.93        58.43 o                         
 -10   6  11         45.38         25.91        18.66 o                         
  -9   6  11        217.33        251.14        44.32 o                         
  -8   6  11       3288.75       3285.02        56.64 o                         
  -7   6  11      16485.46      16688.70       178.68 o                         
  -6   6  11       8066.42       8411.36        77.82 o                         
  -5   6  11       1318.12       1365.98        36.92 o                         
  -4   6  11      12243.24      12445.57       113.23 o                         
  -3   6  11        970.64       1133.74        19.11 o                         
  -2   6  11       7480.79       7374.93        64.27 o                         
  -1   6  11       2250.83       2147.57        45.45 o                         
   0   6  11       6606.02       6957.75        76.31 o                         
   1   6  11        380.25        362.63        38.05 o                         
   2   6  11       7714.21       7735.25        69.78 o                         
   3   6  11       2752.42       2804.86        55.87 o                         
   4   6  11       1293.00       1518.77        33.45 o                         
   5   6  11        430.03        361.40        31.44 o                         
   6   6  11        845.85        881.54        46.44 o                         
   7   6  11       4487.21       4268.06        77.25 o                         
   8   6  11       2090.76       1939.13        64.71 o                         
   9   6  11       3645.33       4012.76       109.01 o                         
  10   6  11        474.24        629.64       127.12 o                         
 -14   7  11        248.49        198.25        40.43 o                         
 -13   7  11        358.07        395.83        53.16 o                         
 -12   7  11        767.22        805.96        54.80 o                         
 -11   7  11        214.59        210.20        41.99 o                         
 -10   7  11       1803.41       1735.30        72.28 o                         
  -9   7  11         10.13         28.87        13.57 o                         
  -8   7  11         68.79         83.80        19.84 o                         
  -7   7  11       5644.85       5805.68        63.30 o                         
  -6   7  11       1050.91       1210.52        35.45 o                         
  -5   7  11       1769.56       1748.38        39.18 o                         
  -4   7  11       2626.64       2765.63        56.77 o                         
  -3   7  11        307.57        373.05        31.18 o                         
  -2   7  11          1.52         28.93         9.72 o                         
  -1   7  11       3147.50       3224.15        49.11 o                         
   0   7  11        118.07        113.39        21.54 o                         
   1   7  11       2434.02       2437.45        45.70 o                         
   2   7  11        159.59        151.06        21.12 o                         
   3   7  11        171.14        153.05        21.36 o                         
   4   7  11          4.11         22.26        12.52 o                         
   5   7  11        605.41        558.28        35.41 o                         
   6   7  11       2512.59       2424.43        88.89 o                         
   7   7  11       1467.00       1495.35        65.51 o                         
   8   7  11        737.24        594.20        50.53 o                         
   9   7  11         30.89         47.62        31.43 o                         
 -14   8  11         24.58         24.79        12.25 o                         
 -13   8  11        716.10        720.98        49.24 o                         
 -12   8  11        361.42        341.64        62.38 o                         
 -11   8  11          0.68         34.17        15.64 o                         
 -10   8  11          0.28          7.43        18.20 o                         
  -9   8  11          1.06         21.81        16.45 o                         
  -8   8  11         13.38         21.28        19.13 o                         
  -7   8  11        779.16        810.66        60.17 o                         
  -6   8  11       1595.27       1505.21        42.95 o                         
  -5   8  11          2.37         18.44         9.48 o                         
  -4   8  11       1350.88       1197.79        37.23 o                         
  -3   8  11        377.36        361.84        31.70 o                         
  -2   8  11        301.63        303.59        28.47 o                         
  -1   8  11        894.83        937.31        30.01 o                         
   0   8  11       1684.17       1714.76        53.65 o                         
   1   8  11          0.57         11.75         9.40 o                         
   2   8  11       2684.53       2730.09        56.76 o                         
   3   8  11        843.23        863.64        30.21 o                         
   4   8  11         33.77         37.95        15.49 o                         
   5   8  11         15.46         24.52        12.39 o                         
   6   8  11        488.90        355.51        82.68 o                         
   7   8  11         54.41         25.34        19.81 o                         
   8   8  11       1082.61        985.11        80.50 o                         
   9   8  11        585.04        596.02        55.59 o                         
 -13   9  11         54.30         70.42        19.51 o                         
 -12   9  11       2839.13       3099.58        85.73 o                         
 -11   9  11        820.00        674.85        66.71 o                         
 -10   9  11       2460.67       2677.51        98.42 o                         
  -9   9  11        121.94         85.14        29.60 o                         
  -8   9  11          3.33         29.53        19.92 o                         
  -7   9  11       5763.80       6140.92       132.55 o                         
  -6   9  11       1509.06       1512.41        44.74 o                         
  -5   9  11       2243.64       2288.17        46.41 o                         
  -4   9  11       4685.69       4619.76        92.18 o                         
  -3   9  11       3736.54       3663.31        72.52 o                         
  -2   9  11         61.16         65.61        17.21 o                         
  -1   9  11       5844.27       6055.55        67.68 o                         
   0   9  11         28.91         30.58        11.83 o                         
   1   9  11       6218.72       6454.76        82.93 o                         
   2   9  11         14.86         19.71         9.09 o                         
   3   9  11        409.15        460.62        30.47 o                         
   4   9  11        581.64        538.34        39.43 o                         
   5   9  11       2345.77       2399.35        62.21 o                         
   6   9  11       5356.94       5599.41        95.13 o                         
   7   9  11       1902.41       2006.88        62.67 o                         
   8   9  11       1986.50       1883.56       102.52 o                         
 -13  10  11       3255.11       3633.89        94.16 o                         
 -12  10  11        385.83        338.28        59.07 o                         
 -11  10  11       2584.66       2454.97        78.11 o                         
 -10  10  11         38.94         88.59        27.29 o                         
  -9  10  11        239.59        354.89        40.83 o                         
  -8  10  11       3946.12       4112.26       140.98 o                         
  -7  10  11       5281.61       5548.41       139.81 o                         
  -6  10  11       4953.34       5028.56        92.22 o                         
  -5  10  11        225.15        209.07        37.30 o                         
  -4  10  11       4162.44       4319.43        62.29 o                         
  -3  10  11         30.70         50.83        13.55 o                         
  -2  10  11       1426.36       1410.04        42.67 o                         
  -1  10  11        198.77        252.58        31.30 o                         
   0  10  11        238.30        244.70        33.91 o                         
   1  10  11        275.41        312.67        30.09 o                         
   2  10  11        157.34        171.68        28.53 o                         
   3  10  11        244.73        265.25        33.39 o                         
   4  10  11         19.30         25.19        13.86 o                         
   5  10  11          3.64         22.45        10.19 o                         
   6  10  11        109.70         97.13        19.26 o                         
   7  10  11       1014.11       1025.33        62.18 o                         
   8  10  11       1101.16       1047.77        83.15 o                         
 -12  11  11         63.79         73.01        28.98 o                         
 -11  11  11        165.09        157.68        37.19 o                         
 -10  11  11        287.09        319.28        37.25 o                         
  -9  11  11         34.25         55.21        20.00 o                         
  -8  11  11          5.62          2.12        20.65 o                         
  -7  11  11       3639.72       4134.03        84.53 o                         
  -6  11  11        216.93        243.64        38.31 o                         
  -5  11  11       1009.57        994.34        49.51 o                         
  -4  11  11        482.93        518.86        37.26 o                         
  -3  11  11          2.41         31.45        17.92 o                         
  -2  11  11          6.75         11.09        13.20 o                         
  -1  11  11       1034.54       1049.61        42.13 o                         
   0  11  11         44.76         19.74        12.37 o                         
   1  11  11        550.00        583.61        48.27 o                         
   2  11  11        175.95        118.95        20.39 o                         
   3  11  11        192.76        180.97        37.39 o                         
   4  11  11          0.51         18.03        10.42 o                         
   5  11  11         97.89         89.05        19.96 o                         
   6  11  11       1218.92       1151.67        48.90 o                         
   7  11  11        714.43        680.26        48.11 o                         
 -11  12  11        224.95        221.74        50.96 o                         
 -10  12  11         29.22         59.80        23.99 o                         
  -9  12  11        237.50        239.23        40.42 o                         
  -8  12  11          7.41         30.05        13.37 o                         
  -7  12  11       1620.67       1769.32        77.38 o                         
  -6  12  11       1510.45       1604.09        45.28 o                         
  -5  12  11         50.39         62.63        17.23 o                         
  -4  12  11       1571.39       1555.72        42.99 o                         
  -3  12  11        252.68        229.62        42.13 o                         
  -2  12  11        687.32        755.20        85.75 o                         
  -1  12  11        559.44        566.96        39.77 o                         
   0  12  11       2013.80       2202.51        65.67 o                         
   1  12  11         33.54         30.01        14.38 o                         
   2  12  11       3190.89       3236.17        93.23 o                         
   3  12  11       1399.16       1441.74        59.59 o                         
   4  12  11         51.71         36.95        14.72 o                         
   5  12  11        124.35        123.19        26.29 o                         
   6  12  11        339.87        303.83        42.52 o                         
 -10  13  11       2908.50       2971.12       106.01 o                         
  -9  13  11         95.15         57.05        20.35 o                         
  -8  13  11        508.88        523.69        60.87 o                         
  -7  13  11       4908.96       4914.31       122.88 o                         
  -6  13  11       1288.51       1231.71        46.83 o                         
  -5  13  11       2438.07       2496.10        67.08 o                         
  -4  13  11       1519.70       1579.07        55.33 o                         
  -3  13  11       3108.71       3152.82        93.60 o                         
  -2  13  11          6.26         36.85        23.58 o                         
  -1  13  11       3824.14       4059.07       129.12 o                         
   0  13  11         17.33         26.92        20.64 o                         
   1  13  11       4500.74       4626.83       115.54 o                         
   2  13  11         21.40         31.00        13.93 o                         
   3  13  11        621.38        614.76        62.56 o                         
   4  13  11        360.03        429.43        33.17 o                         
   5  13  11       1709.05       1660.77        57.71 o                         
  -9  14  11        815.66        920.48        56.97 o                         
  -8  14  11       2037.74       2078.55        74.06 o                         
  -7  14  11       2618.75       2465.35        78.18 o                         
  -6  14  11       2558.70       2300.14        64.06 o                         
  -5  14  11        830.76        760.94        69.82 o                         
  -4  14  11       2561.34       2706.53        86.31 o                         
  -3  14  11        294.70        217.73        78.18 o                         
  -2  14  11       2382.20       2428.83        96.49 o                         
  -1  14  11        172.37        208.18        59.65 o                         
   0  14  11       1706.33       1596.68        83.55 o                         
   1  14  11        150.07        155.39        41.09 o                         
   2  14  11       1262.08       1286.43        71.16 o                         
   3  14  11        169.07        151.72        76.27 o                         
   4  14  11        424.03        551.33        63.53 o                         
  -7  15  11       1039.04       1190.48        64.09 o                         
  -6  15  11          0.04         27.11        15.02 o                         
  -5  15  11         97.18         82.54        20.39 o                         
  -4  15  11          0.55         11.33        19.38 o                         
  -3  15  11        407.73        440.26        76.58 o                         
  -2  15  11         43.55         47.40        22.20 o                         
  -1  15  11         76.03         95.17        38.33 o                         
   0  15  11         29.01         22.90        24.30 o                         
   1  15  11        107.80         83.47        34.68 o                         
   2  15  11         33.68         23.63        25.06 o                         
 -15   0  12       5060.48       5265.59       151.63 o                         
 -14   0  12         68.91         55.47        35.83 o                         
 -13   0  12       1753.46       1793.99        78.20 o                         
 -12   0  12         18.61         21.78        26.74 o                         
 -11   0  12       6419.03       6340.66       135.45 o                         
 -10   0  12         55.66         51.86        26.28 o                         
  -9   0  12       5480.95       5502.32       150.00 o                         
  -8   0  12       9295.25       9509.04       131.78 o                         
  -7   0  12       7077.09       7169.81        98.65 o                         
  -6   0  12       5747.08       5652.92        74.79 o                         
  -5   0  12      10289.46      10757.29       125.13 o                         
  -4   0  12       3497.02       3283.67       100.31 o                         
  -3   0  12      17969.65      18367.00       159.35 o                         
  -2   0  12       7375.29       8186.55        81.95 o                         
  -1   0  12       6690.83       7114.80        83.27 o                         
   0   0  12      11411.56      10916.21       128.55 o                         
   1   0  12         48.51         64.82        15.97 o                         
   2   0  12       5345.25       5355.39        66.84 o                         
   3   0  12       2373.53       2321.74       159.65 o                         
   4   0  12       3078.70       3359.47        96.73 o                         
   5   0  12       1425.99       1128.52        82.65 o                         
   6   0  12      10501.81       9869.73       604.93 o                         
   7   0  12       3103.47       3186.60        95.93 o                         
   8   0  12       3743.70       3690.87       112.33 o                         
   9   0  12       1162.10       1194.36        63.23 o                         
  10   0  12        762.05        779.15       180.06 o                         
 -15   1  12          0.73         25.84        15.14 o                         
 -14   1  12        715.77        736.34        48.36 o                         
 -13   1  12          0.05         22.81        14.79 o                         
 -12   1  12       3840.45       3859.42       144.80 o                         
 -11   1  12        457.93        478.90        45.95 o                         
 -10   1  12        323.28        354.91        38.44 o                         
  -9   1  12       5090.41       5211.71       102.76 o                         
  -8   1  12        508.80        568.07        24.85 o                         
  -7   1  12       4725.29       4490.40        48.85 o                         
  -6   1  12       2554.65       2483.05        34.83 o                         
  -5   1  12        630.45        698.87        21.53 o                         
  -4   1  12       3314.99       3619.61        55.13 o                         
  -3   1  12       5449.38       5204.65        56.79 o                         
  -2   1  12        696.11        814.44        33.77 o                         
  -1   1  12       3233.89       3119.28        38.22 o                         
   0   1  12       1514.60       1410.90        26.16 o                         
   1   1  12       1509.60       1572.70        32.74 o                         
   2   1  12        734.72        845.31        25.67 o                         
   3   1  12       2409.98       2314.10        53.01 o                         
   4   1  12        392.53        414.03        41.23 o                         
   5   1  12       5614.30       5666.55        90.83 o                         
   6   1  12       1350.84       1395.66        43.30 o                         
   7   1  12       2800.84       2880.87        67.43 o                         
   8   1  12        873.96        804.60        46.39 o                         
   9   1  12       1111.47       1171.75        66.16 o                         
  10   1  12        817.69        758.12        66.91 o                         
 -15   2  12        524.88        464.40        64.69 o                         
 -14   2  12        213.05        199.61        45.95 o                         
 -13   2  12        325.89        307.95        59.11 o                         
 -12   2  12        151.80        169.87        38.05 o                         
 -11   2  12         41.79         39.01        12.13 o                         
 -10   2  12         15.71         18.42         9.35 o                         
  -9   2  12         24.58         24.63        15.35 o                         
  -8   2  12        173.83        193.06        20.82 o                         
  -7   2  12         49.50         33.14         9.86 o                         
  -6   2  12        136.74        150.38        20.28 o                         
  -5   2  12        251.93        240.68        15.41 o                         
  -4   2  12         48.18         50.73        15.01 o                         
  -3   2  12          6.82         13.41         6.75 o                         
  -2   2  12         25.07         27.35         7.30 o                         
  -1   2  12        149.36        178.00        19.47 o                         
   0   2  12        159.25        151.84        14.37 o                         
   1   2  12          9.25          7.40         8.35 o                         
   2   2  12        165.86        139.15        21.00 o                         
   3   2  12        110.15        114.41        21.15 o                         
   4   2  12          3.34         16.19        17.08 o                         
   5   2  12         39.51         39.34        17.90 o                         
   6   2  12         48.67         30.38        17.17 o                         
   7   2  12          0.03         12.24        16.85 o                         
   8   2  12         49.83         25.70        19.72 o                         
   9   2  12         20.33         15.46        14.15 o                         
  10   2  12          9.22         43.04        18.68 o                         
 -15   3  12        151.64        189.14        31.34 o                         
 -14   3  12        744.25        809.82        74.54 o                         
 -13   3  12         39.67         27.60        24.15 o                         
 -12   3  12       3296.15       3190.14       108.09 o                         
 -11   3  12        648.32        699.29        27.37 o                         
 -10   3  12        254.25        299.05        35.08 o                         
  -9   3  12       2972.47       2980.41        55.82 o                         
  -8   3  12         66.51         98.68        16.75 o                         
  -7   3  12       2555.56       2562.08        50.54 o                         
  -6   3  12       2721.20       2525.19        44.56 o                         
  -5   3  12        415.14        457.87        24.26 o                         
  -4   3  12       2614.49       2648.21        33.58 o                         
  -3   3  12       4181.97       3968.07        44.61 o                         
  -2   3  12       1035.93       1070.73        26.73 o                         
  -1   3  12       2548.03       2445.75        34.44 o                         
   0   3  12       1760.14       1764.75        49.64 o                         
   1   3  12       3354.81       3352.98        48.50 o                         
   2   3  12       1224.69       1270.20        27.75 o                         
   3   3  12       3454.70       3308.09        72.52 o                         
   4   3  12        699.77        688.82        44.39 o                         
   5   3  12       4920.32       4963.17        83.42 o                         
   6   3  12       1180.42       1106.94        48.91 o                         
   7   3  12       2546.16       2453.29        55.72 o                         
   8   3  12        377.74        315.69        47.67 o                         
   9   3  12       1389.59       1476.35        61.41 o                         
  10   3  12        749.15        618.87        67.06 o                         
 -15   4  12       5112.62       5418.50       222.16 o                         
 -14   4  12         67.09         20.37        25.79 o                         
 -13   4  12       1394.70       1486.90        66.01 o                         
 -12   4  12        422.52        499.79        48.83 o                         
 -11   4  12       3600.73       3601.12        78.22 o                         
 -10   4  12         30.53         42.83        13.03 o                         
  -9   4  12       2242.09       2264.73        58.31 o                         
  -8   4  12      10215.13      10667.58        96.78 o                         
  -7   4  12       2146.89       2285.52        48.44 o                         
  -6   4  12       7618.98       7619.99       106.99 o                         
  -5   4  12       1397.79       1360.54        39.54 o                         
  -4   4  12       3336.44       3193.34        51.41 o                         
  -3   4  12       4188.19       4175.54        46.35 o                         
  -2   4  12       3309.49       3550.05        42.72 o                         
  -1   4  12       2132.26       2220.95        33.71 o                         
   0   4  12       4931.81       4518.64        62.41 o                         
   1   4  12        211.49        222.41        26.82 o                         
   2   4  12       1501.79       1461.05        49.07 o                         
   3   4  12       2244.00       2292.40        46.22 o                         
   4   4  12        543.80        638.52        32.66 o                         
   5   4  12        301.88        206.73        34.69 o                         
   6   4  12       5560.25       5332.32        93.69 o                         
   7   4  12        696.83        772.21        63.04 o                         
   8   4  12       2839.02       2958.76       117.26 o                         
   9   4  12        337.17        426.86        30.46 o                         
  10   4  12        737.74        709.88        68.82 o                         
 -15   5  12         79.17         61.76        23.49 o                         
 -14   5  12        876.57        890.32        52.92 o                         
 -13   5  12          0.11         25.90        13.34 o                         
 -12   5  12       2199.14       2108.91        51.58 o                         
 -11   5  12          0.19         20.02        14.25 o                         
 -10   5  12        138.64        114.83        20.00 o                         
  -9   5  12       2498.86       2631.20        45.46 o                         
  -8   5  12       1722.42       1704.69        36.90 o                         
  -7   5  12       5347.99       5384.21        54.18 o                         
  -6   5  12       1158.78       1129.38        43.97 o                         
  -5   5  12       1299.87       1360.72        56.57 o                         
  -4   5  12        406.19        414.50        19.71 o                         
  -3   5  12       3388.23       3308.20        53.20 o                         
  -2   5  12        275.51        270.65        22.97 o                         
  -1   5  12       2922.65       2970.73        38.23 o                         
   0   5  12       1493.66       1359.89        38.06 o                         
   1   5  12        637.78        705.68        26.84 o                         
   2   5  12        184.47        243.33        25.60 o                         
   3   5  12        461.69        424.66        30.59 o                         
   4   5  12         42.98         49.54        14.15 o                         
   5   5  12       1815.21       1778.18        44.62 o                         
   6   5  12         79.15         38.42        22.63 o                         
   7   5  12       1207.74       1252.33        79.50 o                         
   8   5  12        141.25        155.66        31.01 o                         
   9   5  12        555.15        562.99        44.80 o                         
 -14   6  12        173.33        144.57        24.22 o                         
 -13   6  12        519.69        519.01        44.95 o                         
 -12   6  12          4.77         24.49        15.32 o                         
 -11   6  12        190.16        129.47        39.59 o                         
 -10   6  12        331.33        332.45        40.74 o                         
  -9   6  12        350.01        351.87        24.21 o                         
  -8   6  12         84.98         78.42        18.52 o                         
  -7   6  12       1244.21       1209.32        32.57 o                         
  -6   6  12        140.28        151.70        19.33 o                         
  -5   6  12         13.50         20.70        12.50 o                         
  -4   6  12          6.31         15.83        11.88 o                         
  -3   6  12        494.94        531.27        24.12 o                         
  -2   6  12        134.35        159.42        16.47 o                         
  -1   6  12        757.61        723.05        25.23 o                         
   0   6  12       1341.81       1334.43        31.62 o                         
   1   6  12          2.40         24.10        11.74 o                         
   2   6  12       1039.35        974.64        28.95 o                         
   3   6  12        763.67        730.06        29.11 o                         
   4   6  12        134.28        100.26        24.03 o                         
   5   6  12         34.25         48.87        16.40 o                         
   6   6  12        511.26        500.36        38.44 o                         
   7   6  12        265.23        198.58        32.45 o                         
   8   6  12        121.72        112.19        27.98 o                         
   9   6  12        329.60        319.38        42.26 o                         
 -14   7  12       1383.39       1382.50        52.17 o                         
 -13   7  12        337.77        286.28        43.38 o                         
 -12   7  12       5273.29       5416.83       100.11 o                         
 -11   7  12         16.74         30.91        13.15 o                         
 -10   7  12       2488.86       2511.22        47.89 o                         
  -9   7  12       1060.24       1134.74        37.93 o                         
  -8   7  12        966.82       1044.85        46.73 o                         
  -7   7  12       2416.96       2629.98        54.25 o                         
  -6   7  12       6036.91       5918.01        97.34 o                         
  -5   7  12       2623.06       2688.15        54.06 o                         
  -4   7  12       3354.12       3365.88        55.47 o                         
  -3   7  12       8496.32       8742.28       117.36 o                         
  -2   7  12        980.76       1064.26        26.52 o                         
  -1   7  12       4378.15       4407.79        58.02 o                         
   0   7  12        865.94        874.14        23.69 o                         
   1   7  12       5831.88       5735.95        71.66 o                         
   2   7  12       1208.39       1248.28        32.89 o                         
   3   7  12       3773.18       3834.92        66.97 o                         
   4   7  12        432.04        456.63        54.70 o                         
   5   7  12       4028.08       4259.05        89.99 o                         
   6   7  12        516.18        446.70        58.42 o                         
   7   7  12       2699.47       2771.57        73.89 o                         
   8   7  12         97.91         43.47        21.33 o                         
   9   7  12       1803.65       1950.39        81.67 o                         
 -14   8  12          8.01          8.29        11.32 o                         
 -13   8  12       1371.68       1448.97        63.90 o                         
 -12   8  12        148.20        172.50        32.36 o                         
 -11   8  12       2181.76       2371.94        70.30 o
[truncated: 150,013 more chars]
